# Supplementary material for: ATR promotes mTORC1 activity via de novo cholesterol synthesis
Source: EMBO Rep. 2025 Jun 13;26(14):3574–93. doi: 10.1038/s44319-025-00451-3 (PMC12287318; doi:10.1038/s44319-025-00451-3)
Supplement: Supplementary file 2 — Source data Fig. 1 [file 44319_2025_451_MOESM2_ESM.zip]

Archive with 64 entries (56 files):
- Figure 1/
- __MACOSX/._Figure 1
- Figure 1/Figure 1F/
- __MACOSX/Figure 1/._Figure 1F
- Figure 1/Figure 1A/
- __MACOSX/Figure 1/._Figure 1A
- Figure 1/Figure 1G/
- __MACOSX/Figure 1/._Figure 1G
- Figure 1/Figure 1B/
- __MACOSX/Figure 1/._Figure 1B
- Figure 1/Figure 1E/
- __MACOSX/Figure 1/._Figure 1E
- Figure 1/Figure 1D/
- __MACOSX/Figure 1/._Figure 1D
- Figure 1/Figure 1C/
- __MACOSX/Figure 1/._Figure 1C
- Figure 1/Figure 1F/Western S6K.tif
- __MACOSX/Figure 1/Figure 1F/._Western S6K.tif
- Figure 1/Figure 1F/Western pS6K.tif
- __MACOSX/Figure 1/Figure 1F/._Western pS6K.tif
- Figure 1/Figure 1F/Western GAPDH.tif
- __MACOSX/Figure 1/Figure 1F/._Western GAPDH.tif
- Figure 1/Figure 1A/Western S6K.tif
- __MACOSX/Figure 1/Figure 1A/._Western S6K.tif
- Figure 1/Figure 1A/Western pS6K.tif
- __MACOSX/Figure 1/Figure 1A/._Western pS6K.tif
- Figure 1/Figure 1A/Western GAPDH.tif
- __MACOSX/Figure 1/Figure 1A/._Western GAPDH.tif
- Figure 1/Figure 1G/Western S6K.tif
- __MACOSX/Figure 1/Figure 1G/._Western S6K.tif
- Figure 1/Figure 1G/Western TSC2.tif
- __MACOSX/Figure 1/Figure 1G/._Western TSC2.tif
- Figure 1/Figure 1G/Western pS6K.tif
- __MACOSX/Figure 1/Figure 1G/._Western pS6K.tif
- Figure 1/Figure 1G/Western GAPDH.tif
- __MACOSX/Figure 1/Figure 1G/._Western GAPDH.tif
- Figure 1/Figure 1B/Western S6K.tif
- __MACOSX/Figure 1/Figure 1B/._Western S6K.tif
- Figure 1/Figure 1B/Western pS6K.tif
- __MACOSX/Figure 1/Figure 1B/._Western pS6K.tif
- Figure 1/Figure 1B/Western GAPDH.tif
- __MACOSX/Figure 1/Figure 1B/._Western GAPDH.tif
- Figure 1/Figure 1E/Western S6K.tif
- __MACOSX/Figure 1/Figure 1E/._Western S6K.tif
- Figure 1/Figure 1E/Western TSC2.tif
- __MACOSX/Figure 1/Figure 1E/._Western TSC2.tif
- Figure 1/Figure 1E/Western pS6K.tif
- __MACOSX/Figure 1/Figure 1E/._Western pS6K.tif
- Figure 1/Figure 1E/Western GAPDH.tif
- __MACOSX/Figure 1/Figure 1E/._Western GAPDH.tif
- Figure 1/Figure 1D/Western ATR.tif
- __MACOSX/Figure 1/Figure 1D/._Western ATR.tif
- Figure 1/Figure 1D/Western S6K.tif
- __MACOSX/Figure 1/Figure 1D/._Western S6K.tif
- Figure 1/Figure 1D/Western pS6K.tif
- __MACOSX/Figure 1/Figure 1D/._Western pS6K.tif
- Figure 1/Figure 1D/Western GAPDH.tif
- __MACOSX/Figure 1/Figure 1D/._Western GAPDH.tif
- Figure 1/Figure 1C/Western S6K.tif
- __MACOSX/Figure 1/Figure 1C/._Western S6K.tif
- Figure 1/Figure 1C/Western pS6K.tif
- __MACOSX/Figure 1/Figure 1C/._Western pS6K.tif
- Figure 1/Figure 1C/Western GAPDH.tif
- __MACOSX/Figure 1/Figure 1C/._Western GAPDH.tif
