# Supplementary material for: ATR promotes mTORC1 activity via de novo cholesterol synthesis
Source: EMBO Rep. 2025 Jun 13;26(14):3574–93. doi: 10.1038/s44319-025-00451-3 (PMC12287318; doi:10.1038/s44319-025-00451-3)
Supplement: Supplementary file 3 — Source data Fig. 2 [file 44319_2025_451_MOESM3_ESM.zip]

Archive with 78 entries (72 files):
- Figure 2/
- __MACOSX/._Figure 2
- Figure 2/Figure 2A/
- __MACOSX/Figure 2/._Figure 2A
- Figure 2/Figure 2C/
- __MACOSX/Figure 2/._Figure 2C
- Figure 2/Figure 2D/
- __MACOSX/Figure 2/._Figure 2D
- Figure 2/Figure 2E/
- __MACOSX/Figure 2/._Figure 2E
- Figure 2/Figure 2B/
- __MACOSX/Figure 2/._Figure 2B
- Figure 2/Figure 2A/western shATR#2 p16.tif
- __MACOSX/Figure 2/Figure 2A/._western shATR#2 p16.tif
- Figure 2/Figure 2A/western shATR#2 vinculin.tif
- __MACOSX/Figure 2/Figure 2A/._western shATR#2 vinculin.tif
- Figure 2/Figure 2A/western shATR#2 pS6K.tif
- __MACOSX/Figure 2/Figure 2A/._western shATR#2 pS6K.tif
- Figure 2/Figure 2A/western shATR#1 p16.tif
- __MACOSX/Figure 2/Figure 2A/._western shATR#1 p16.tif
- Figure 2/Figure 2A/western shATR#2 ATR.tif
- __MACOSX/Figure 2/Figure 2A/._western shATR#2 ATR.tif
- Figure 2/Figure 2A/western shATR#1 pS6K.tif
- __MACOSX/Figure 2/Figure 2A/._western shATR#1 pS6K.tif
- Figure 2/Figure 2A/western shATR#1 S6K.tif
- __MACOSX/Figure 2/Figure 2A/._western shATR#1 S6K.tif
- Figure 2/Figure 2A/western shATR#1 ATR.tif
- __MACOSX/Figure 2/Figure 2A/._western shATR#1 ATR.tif
- Figure 2/Figure 2A/western shATR#2 S6K.tif
- __MACOSX/Figure 2/Figure 2A/._western shATR#2 S6K.tif
- Figure 2/Figure 2A/western shATR#1 vinculin.tif
- __MACOSX/Figure 2/Figure 2A/._western shATR#1 vinculin.tif
- Figure 2/Figure 2C/western S6K.tif
- __MACOSX/Figure 2/Figure 2C/._western S6K.tif
- Figure 2/Figure 2C/western vinculin.tif
- __MACOSX/Figure 2/Figure 2C/._western vinculin.tif
- Figure 2/Figure 2C/western p16.tif
- __MACOSX/Figure 2/Figure 2C/._western p16.tif
- Figure 2/Figure 2C/western ATM.tif
- __MACOSX/Figure 2/Figure 2C/._western ATM.tif
- Figure 2/Figure 2C/western pS6K.tif
- __MACOSX/Figure 2/Figure 2C/._western pS6K.tif
- Figure 2/Figure 2D/western S6K.tif
- __MACOSX/Figure 2/Figure 2D/._western S6K.tif
- Figure 2/Figure 2D/western vinculin.tif
- __MACOSX/Figure 2/Figure 2D/._western vinculin.tif
- Figure 2/Figure 2D/western p16.tif
- __MACOSX/Figure 2/Figure 2D/._western p16.tif
- Figure 2/Figure 2D/western Chk2.tif
- __MACOSX/Figure 2/Figure 2D/._western Chk2.tif
- Figure 2/Figure 2D/western pS6K.tif
- __MACOSX/Figure 2/Figure 2D/._western pS6K.tif
- Figure 2/Figure 2D/western pChk2.tif
- __MACOSX/Figure 2/Figure 2D/._western pChk2.tif
- Figure 2/Figure 2E/western S6K.tif
- __MACOSX/Figure 2/Figure 2E/._western S6K.tif
- Figure 2/Figure 2E/western vinculin.tif
- __MACOSX/Figure 2/Figure 2E/._western vinculin.tif
- Figure 2/Figure 2E/western Chk1.tif
- __MACOSX/Figure 2/Figure 2E/._western Chk1.tif
- Figure 2/Figure 2E/western p16.tif
- __MACOSX/Figure 2/Figure 2E/._western p16.tif
- Figure 2/Figure 2E/western pChk1.tif
- __MACOSX/Figure 2/Figure 2E/._western pChk1.tif
- Figure 2/Figure 2E/western pS6K.tif
- __MACOSX/Figure 2/Figure 2E/._western pS6K.tif
- Figure 2/Figure 2B/western S6K.tif
- __MACOSX/Figure 2/Figure 2B/._western S6K.tif
- Figure 2/Figure 2B/western vinculin.tif
- __MACOSX/Figure 2/Figure 2B/._western vinculin.tif
- Figure 2/Figure 2B/western Chk1.tif
- __MACOSX/Figure 2/Figure 2B/._western Chk1.tif
- Figure 2/Figure 2B/western p16.tif
- __MACOSX/Figure 2/Figure 2B/._western p16.tif
- Figure 2/Figure 2B/western pChk1.tif
- __MACOSX/Figure 2/Figure 2B/._western pChk1.tif
- Figure 2/Figure 2B/western pS6K.tif
- __MACOSX/Figure 2/Figure 2B/._western pS6K.tif
