# Supplementary material for: ATR promotes mTORC1 activity via de novo cholesterol synthesis
Source: EMBO Rep. 2025 Jun 13;26(14):3574–93. doi: 10.1038/s44319-025-00451-3 (PMC12287318; doi:10.1038/s44319-025-00451-3)
Supplement: Supplementary file 4 — Source data Fig. 3 [file 44319_2025_451_MOESM4_ESM.zip]

Archive with 32 entries (26 files):
- Figure 3/
- __MACOSX/._Figure 3
- Figure 3/.DS_Store
- __MACOSX/Figure 3/._.DS_Store
- Figure 3/Figure 3E/
- __MACOSX/Figure 3/._Figure 3E
- Figure 3/Figure 3C/
- __MACOSX/Figure 3/._Figure 3C
- Figure 3/Figure 3H/
- __MACOSX/Figure 3/._Figure 3H
- Figure 3/Figure 3F/
- __MACOSX/Figure 3/._Figure 3F
- Figure 3/Figure 3G/
- __MACOSX/Figure 3/._Figure 3G
- Figure 3/Figure 3E/Figure 3E.xlsx
- __MACOSX/Figure 3/Figure 3E/._Figure 3E.xlsx
- Figure 3/Figure 3C/Figure 3C.xlsx
- __MACOSX/Figure 3/Figure 3C/._Figure 3C.xlsx
- Figure 3/Figure 3H/western ATM&#x3a;ATR substrate.tif
- __MACOSX/Figure 3/Figure 3H/._western ATM&#x3a;ATR substrate.tif
- Figure 3/Figure 3H/western LSS.tif
- __MACOSX/Figure 3/Figure 3H/._western LSS.tif
- Figure 3/Figure 3F/shp16.tif
- __MACOSX/Figure 3/Figure 3F/._shp16.tif
- Figure 3/Figure 3F/shp16-shATR#2.tif
- __MACOSX/Figure 3/Figure 3F/._shp16-shATR#2.tif
- Figure 3/Figure 3F/shp16-shATR#1.tif
- __MACOSX/Figure 3/Figure 3F/._shp16-shATR#1.tif
- Figure 3/Figure 3F/shctrl.tif
- __MACOSX/Figure 3/Figure 3F/._shctrl.tif
- Figure 3/Figure 3G/Figure 3G.xlsx
- __MACOSX/Figure 3/Figure 3G/._Figure 3G.xlsx
