# Supplementary material for: ATR promotes mTORC1 activity via de novo cholesterol synthesis
Source: EMBO Rep. 2025 Jun 13;26(14):3574–93. doi: 10.1038/s44319-025-00451-3 (PMC12287318; doi:10.1038/s44319-025-00451-3)
Supplement: Supplementary file 4 — Source data Fig. 3 [file 44319_2025_451_MOESM4_ESM.zip › Figure 3/Figure 3E/Figure 3E.xlsx]

## Sheet: Figure 3E-1
Relative LSS staining
shctrl	shp16	shp16-shATR#1	shp16-shATR#2
0.678958	0.966305	1.10565	1.58229
0.551335	0.871226	1.14633	1.41382
0.868191	0.927181	1.23706	1.7252
0.675135	1.35666	1.01092	1.28278
0.65546	1.84737	1.47977	1.46193
0.723401	0.929892	1.1648	1.51034
1.34453	1.09088	1.24149	1.62758
1.29116	1.46557	1.01312	1.56597
1.47878	1.04317	1.20369	1.88906
1.06317	1.38728	1.0982	1.75152
1.23709	0.995303	1.40947	1.55568
1.43519	1.18459	1.14363	1.56861
1.24445	1.17939	1.03051	1.44734
1.19805	1.27557	1.63446	1.48987
0.862143	1.32542	1.51844	1.26691
1.23085	1.0178	1.21269	1.46296
1.64995	1.49561	1.45725	1.77392
1.63389	1.13936	0.942516	6.3067
1.60409	1.01285	1.55891	1.18962
1.32954	1.02338	2.30735	1.29037
1.38709	1.35187	1.63756	1.22577
1.34184	1.56901	0.954374	1.39374
1.2228	1.1048	1.5564	1.35561
0.959635	1.29801	1.09334	1.18296
1.40591	1.19169	0.876191	1.59144
1.41614	1.33021	1.14294	1.09845
1.43782	1.44082	1.39463	1.63877
2.17757	1.25662	1.71619	1.47494
1.4463	1.20468	1.02685	1.35059
1.89999	1.05383	1.29122	1.38062
1.48851	1.14531	1.76688	1.2134
0.872137	0.909994	1.0611	1.3975
1.517	1.63946	1.3347	1.20337
1.48422	1.27535	1.18076	1.07748
1.34851	1.97785	1.62191	1.75273
2.19862	1.33006	1.25059	1.19371
1.79432	2.38308	1.17582	1.34624
1.31197	0.954708	0.999682	1.27281
3.95986	1.23459	1.13773	1.41862
1.27281	1.24003	1.72089	1.41857
1.29089	1.60872	0.972621	1.50591
1.75229	1.599	1.24478	1.24099
1.6669	1.26543	1.5702	1.6844
0.945589	1.2788	2.07714	1.47803
0.896315	2.01444	1.1365	1.7363
0.93941	1.35081	1.48909	1.78372
1.03518	2.32604	1.62801	1.60685
1.10797	2.60323	1.75029	1.66219
1.21257	1.61064	1.21814	1.52838
1.13213	1.32908	1.20356	1.59385
1.18044	1.44443	1.1169	1.29359
0.861267	1.42858	1.95569	1.59786
1.08255	1.62164	1.03421	1.08872
1.22502	1.60427	1.29295	1.25916
0.928075	1.70375	1.74013	1.32609
0.752218	1.52439	0.905833	1.19993
1.00432	1.90225	0.997017	1.13838
1.30081	1.72681	1.00553	1.42547
1.09259	1.80113	1.27786	1.25578
1.18026	2.18285	1.36383	1.53675
1.29272	1.89999	1.34361	1.19936
1.42354	2.79129	0.914015	1.65192
1.20844	2.08296	0.859078	0.994245
1.13697	1.88419	0.882599	1.20564
1.64432	1.28469	1.33587	1.11616
0.834631	0.935562	1.31669	0.99779
0.847796	0.976007	0.849704	1.42825
0.925612	1.02137	0.84641	1.04708
0.730218	0.995124	1.50999	1.42707
1.21213	0.97094	0.944033	1.14838
0.908475	0.766381	2.68626	1.02904
0.855075	1.03891	0.768578	1.44116
0.71395	0.965285	0.791067	1.46501
0.909044	1.29661	0.785289	1.40736
0.790416	1.15921	0.784628	1.29587
0.715406	1.21304	1.22272	1.20921
0.785401	0.923793	1.15932	1.49464
0.9346	1.57694	1.27366	1.27444
0.835228	0.921255	1.20428	1.66334
0.850895	1.02631	1.29497	1.18646
1.07873	1.79184	1.20147	1.7242
0.723712	1.03641	1.02526	1.39275
0.796417	0.825233	1.30066	1.60448
0.948292	1.07679	1.00023	1.44861
0.768625	1.0406	1.49446	1.9075
0.618705	0.988006	0.96438	1.55275
0.754375	0.93896	1.16129	1.64089
0.886871	0.977486	1.12483	1.44375
0.92348	0.986473	0.964822	1.4074
0.645525	1.16692	1.66162	1.42274
1.48428	1.04233	1.16365	1.54624
1.1087	1.0414	1.35486	1.79532
0.53642	0.940857	1.49566	2.07374
0.884861	1.56884	1.08182	4.13609
0.987571	1.14912	1.59383	1.36206
0.66488	1.59557	1.24483	1.50436
0.820898	1.62294	1.46747	1.48347
1.04271	1.26989	0.975577	1.67717
0.722995	0.98911	1.14946	1.38492
0.808402	0.990846	1.05351	1.4843
0.886335	0.872325	1.11746	1.34088
0.649245	1.54778	1.3788	1.45466
1.04584	1.03794	0.959163	1.48506
0.663308	1.22507	1.37878	1.48028
0.70293	1.67261	1.04052	1.44658
0.784465	1.11089	1.1364	1.43394
0.789961	1.76818	0.809304	1.32241
0.649181	0.825054	0.937896	1.48311
0.851245	1.00844	0.891668	1.35439
0.65056	1.29093	0.958694	1.59109
0.69889	0.99187	0.883509	1.37016
1.23434	0.839258	0.674174	1.35256
0.646799	1.5188	1.3601	1.79667
0.6982	1.20055	1.24931	1.371
0.549105	1.1559	1.16148	3.77869
0.871671	0.946874	1.4212	1.44512
0.949973	1.2373	1.37519	1.85922
0.86126	1.04561	1.21389	1.57292
0.935014	1.27928	1.17979	1.66608
0.922454	1.06623	1.02616	1.90778
0.943026	1.04823	1.29314	2.35979
1.07442	1.89638	1.31483	1.97004
1.24844	1.33555	1.00062	2.12278
1.14284	1.28977	1.9138	1.88996
2.17547	0.945973	1.21706	1.88496
0.90276	0.918778	1.48044	1.63385
	1.03375	1.16125	1.61325
	1.18731	1.1992	1.31305
	1.30506	1.20922	1.40494
	1.38865	1.97001	1.59516
	1.32808	1.14037	1.45021
	1.08576	1.32257	1.36861
	1.14932	1.17927	1.13273
	1.66781	1.41606	1.60023
	1.25608	1.15967	1.35483
	1.97479	1.0885	1.54409
	2.62387	1.17687	1.48638
	1.96167	1.37103	1.12142
	2.61289	1.52295	1.15932
	1.82073	1.31043	1.10368
	3.16527	1.01444	1.07476
	1.89518	1.49836	1.09195
	1.14079	1.35479	1.19795
	1.88857	1.38015	1.18544
	1.03758	1.00383	1.14399
	1.55884	1.72925	1.26912
	1.16882	0.90413	1.09835
	1.48258	0.974375	1.1965
	1.67925	1.60622	1.18936
	1.16821	0.908576	1.16482
	1.37917	1.85613	1.25736
	1.24592	0.973328	1.32892
	1.08789	1.46817
	1.17624	0.947396
	1.25166	1.92842
	1.37238	1.46628
	1.26911	0.829833
	1.75102	2.65857
	1.2828	1.8717
	1.03703	1.55753
	2.33765	1.40096
	2.31438	1.38939
	1.28904	1.09081
	1.08185	2.1004
	0.908592	2.1988
	1.57357	2.26979
	1.14573	1.97404
	1.13131	1.46665
	0.98674	1.07066
	1.40986	1.66773
	1.30497	1.34573
	0.997286	1.41172
	1.87556	1.30279
	1.10698	1.32182
	1.49368	1.34926
	1.34508	1.25629
	1.5704	1.20631
	1.47396	1.18923
	1.07873	1.33809
	1.44532	1.30525
	0.884411	1.83135
	0.84301	1.28472
	0.80933	1.67559
	1.31867	1.52466
	1.83509	1.43787
	2.30638	1.35141
	1.70396	1.4427
	2.54211	1.26364
	1.57191	1.83013
	2.21205	1.91424
	1.6787	1.24246
	1.46051	1.4677
	2.71972	1.41425
	2.16089	1.46211
	2.14024	2.16208
	2.52966	1.77672
	2.65171	1.92373
	3.54767	1.62795
	2.42755	1.76747
	2.86261	1.85483
	2.02233	1.56849
	2.18666	1.72107
	2.02873	2.02214
	2.18788	1.62435
	2.25991	2.05646
	1.82472	1.97419
	2.70912	2.04684
	2.26945	1.79725
	1.92762	1.80802
	2.32161	2.23208
	2.31531	1.99716
	2.85621	1.38581
	2.27991	1.19476
	1.87748	1.22076
	1.57985	1.35673
	1.62556	1.01552
	1.94563	0.98044
	1.49709	1.17155
	2.95576	1.18442
	2.78141	1.38489
	2.8633	1.42278
	1.24293	1.10405
	1.30395	1.09264
	1.4428	1.03915
	1.23281	1.21937
	1.67491	0.924194
	1.60315	1.06561
	1.89671	0.962216
	1.59899	1.39525
	2.07742	1.10357
	1.41828	0.988368
	1.65098	1.11341
	1.89357	1.08808
	2.0621	1.04198
	1.71965
	1.82822
	2.01848
	1.86442
	1.42742
	1.56888
	1.64951
	1.80315
	1.78022
	1.994
	1.43163
	1.43599
	1.96912
	1.84652
	1.38545
	1.66795
	1.76428
	1.34728
	1.58707
	1.44107
	1.82425
	1.40881
	1.94992
	1.58981
	1.56988
	2.22045
	2.07334
	1.61241
	2.85384
	2.76663
	2.21546
	1.77415
	1.42939
	1.54617
	1.7833
	1.90475
	1.57573
	1.92167
	2.08415
	1.98694
	3.67888
	1.33972
	1.43927
	1.46748
	1.18802
	1.15411
	1.2447
