# Supplementary material for: ATR promotes mTORC1 activity via de novo cholesterol synthesis
Source: EMBO Rep. 2025 Jun 13;26(14):3574–93. doi: 10.1038/s44319-025-00451-3 (PMC12287318; doi:10.1038/s44319-025-00451-3)
Supplement: Supplementary file 4 — Source data Fig. 3 [file 44319_2025_451_MOESM4_ESM.zip › Figure 3/Figure 3C/Figure 3C.xlsx]

## Sheet: Sheet1
							shCont					shp16					shATR					shp16/shATR
Protein IDs	Majority protein IDs	Peptide counts (all)	Peptide counts (razor+unique)	Peptide counts (unique)	Protein names	Gene names	Intensity shCont #1	Intensity shCont #2	Intensity shCont #3	Intensity shCont #4	Intensity shCont #5	Intensity shp16 #1	Intensity shp16 #2	Intensity shp16 #3	Intensity shp16 #4	Intensity shp16 #5	Intensity shATR #1	Intensity shATR #2	Intensity shATR #3	Intensity shATR #4	Intensity shATR #5	Intensity shp16/shATR #1	Intensity shp16/shATR #2	Intensity shp16/shATR #3	Intensity shp16/shATR #4	Intensity shp16/shATR #5
Q00534	Q00534	4	4	4	Cyclin-dependent kinase 6	CDK6	16650	13749	13488	19610	17115	24478	25116	22519	24644	34503	0	549.73	0	0	0	2153.2	1213.8	0	1462.6	1430.9
Q14118	Q14118	3	3	3	Dystroglycan;Alpha-dystroglycan;Beta-dystroglycan	DAG1	8826.9	4957.2	15283	5314.3	12217	5650.6	3775.9	0	2771	12923	0	0	0	1295.7	0	91604	1735.4	0	1195.4	0
Q6VN20	Q6VN20	2	2	2	Ran-binding protein 10	RANBP10	11091	10508	15518	6855.5	4084.7	2995.1	13272	9490.1	7818.9	10753	0	2448.8	0	0	0	1837.6	0	0	0	1779.4
Q6NZY4	Q6NZY4	3	3	3	Zinc finger CCHC domain-containing protein 8	ZCCHC8	657.81	7629.8	1791.1	0	115720	1713.2	10611	0	0	101280	5976.7	0	954.88	629.1	0	0	1843.6	0	412.15	0
O95671	O95671	1	1	1	N-acetylserotonin O-methyltransferase-like protein	ASMTL	0	75400	0	6016	5181.8	8058.7	0	0	6545.4	6772.8	0	0	0	0	5496.6	0	0	0	4617.4	0
Q8NFA0;P35125	Q8NFA0;P35125	2;1	2;1	2;1	Ubiquitin carboxyl-terminal hydrolase 32;Ubiquitin carboxyl-terminal hydrolase 6	USP32;USP6	2676.1	4202	4999.4	175370	3056.8	2823.6	153810	3179.1	116120	4474.2	2382.9	3230.3	3712.2	0	3552.9	1274.7	2960.2	2324.5	134950	0
Q6ZRP7	Q6ZRP7	3	3	3	Sulfhydryl oxidase 2	QSOX2	7825.3	7898.3	10315	9693.9	8845.8	7306.7	6090.6	5834.3	4297	17313	0	2065.7	955.7	0	0	0	1863.2	0	1802	0
P49643	P49643	1	1	1	DNA primase large subunit	PRIM2	1996.2	2268	2559.2	2753.1	2596.6	2517.2	2999.5	2744	2388.1	3390.5	940.99	0	0	0	0	0	938.84	0	0	857.24
Q9NPA3	Q9NPA3	1	1	1	Mid1-interacting protein 1	MID1IP1	7476.5	0	26483	16271	18629	7256.4	24538	7183.9	9748.8	30522	0	5484.6	0	0	0	0	0	0	0	0
Q9BRL6	Q9BRL6	4	1	1	Serine/arginine-rich splicing factor 8	SRSF8	3640.5	4585.9	3928.4	2790.5	3568	0	2573.9	2409.9	0	2223.3	0	0	0	0	1511.5	0	0	0	1451.6	1221.7
Q9NS18	Q9NS18	1	1	1	Glutaredoxin-2, mitochondrial	GLRX2	2421.8	2753.7	4219.7	0	0	3581.6	3962.7	0	2671.7	6271.7	0	785.42	0	0	0	1727.4	2936.1	2535.9	0	0
Q13671	Q13671	3	3	3	Ras and Rab interactor 1	RIN1	0	71188	1763.2	0	3784.3	5291.7	82248	76711	11926	76118	0	2324.4	2516.5	1443.6	1644.4	3551.1	11203	10856	6739.6	11776
P09884	P09884	3	3	3	DNA polymerase alpha catalytic subunit	POLA1	4526.6	2651.1	0	6477.3	2769.6	5698.6	3484.7	1292.8	0	8843.4	0	1852.3	0	0	0	0	0	0	0	0
P47895;O94788	P47895	23;2	22;1	22;1	Aldehyde dehydrogenase family 1 member A3	ALDH1A3	47745	109120	105050	53945	76149	269260	300490	245480	231080	319120	14956	19578	7325.8	1561.9	1755.2	61659	81941	65728	63735	100990
Q8NC26	Q8NC26	1	1	1	Zinc finger protein 114	ZNF114	3723.9	4253.8	4027.8	3096.5	3795.1	3946.4	3457.7	3799.7	0	3504.3	2186.8	0	0	0	0	0	0	0	0	0
P41732	P41732	1	1	1	Tetraspanin-7	TSPAN7	3972.7	4953.4	5289.7	4819.4	4452.3	0	2629.6	1877.3	0	2639.6	2764.9	0	0	0	0	0	0	0	1857.7	0
Q8NCM8	Q8NCM8	7	7	7	Cytoplasmic dynein 2 heavy chain 1	DYNC2H1	3469	40180	39941	11051	60256	32325	0	0	0	6299.3	4662	1881.1	4896.7	5365.5	5342.1	5248.6	1590.9	1074.6	28557	0
P12532;P17540	P12532;P17540	4;2	3;1	3;1	Creatine kinase U-type, mitochondrial;Creatine kinase S-type, mitochondrial	CKMT1A;CKMT2	9738.6	5310.9	11751	13238	8348.5	42665	27947	20921	32860	46097	0	0	3266.3	1582.3	2504.3	5689.8	35289	35596	13204	37390
Q9UI14	Q9UI14	1	1	1	Prenylated Rab acceptor protein 1	RABAC1	0	0	19677	0	0	0	0	0	0	0	3019.3	0	0	0	0	0	0	0	0	0
Q9NUN5	Q9NUN5	1	1	1	Probable lysosomal cobalamin transporter	LMBRD1	2092.9	3550.9	0	0	844.11	0	0	0	0	0	0	1035.2	0	0	0	0	0	0	0	0
Q8IY67	Q8IY67	1	1	1	Ribonucleoprotein PTB-binding 1	RAVER1	3200.6	7335	4367.8	6830.2	7174.2	0	0	0	6367.9	4492.1	1388.9	0	0	3230	0	2268.8	0	3312.2	2687.7	0
Q13627	Q13627	4	4	3	Dual specificity tyrosine-phosphorylation-regulated kinase 1A	DYRK1A	0	0	0	38973	0	0	3700.1	4812.6	0	0	2738.4	2891.1	0	0	776.54	0	0	131210	0	0
Q66K14	Q66K14	3	3	3	TBC1 domain family member 9B	TBC1D9B	10571	14970	17939	14404	62025	8637.4	10778	7056.5	7972.7	9443.5	0	7292.5	7073.9	0	6449.8	7106.2	6695	6503.6	5107.3	7714.7
Q5VU43	Q5VU43	4	4	3	Myomegalin	PDE4DIP	5133.4	121740	1434.1	0	118340	5628.8	0	4254.1	7327.6	4073.4	9454.9	11315	6226.1	5350	11144	10545	56845	7486.6	9050.9	5242
O94811	O94811	1	1	1	Tubulin polymerization-promoting protein	TPPP	2609.7	3285.6	5553.8	2019.7	3851.2	0	1817.6	0	0	2387.2	0	1701.1	1461	0	0	0	0	0	0	0
Q8TB72	Q8TB72	6	3	3	Pumilio homolog 2	PUM2	15933	3868.3	4495.1	18759	17474	4862.2	63569	0	2642.6	0	0	2833.8	2792.6	2759.1	2859.4	2309.9	0	2740.1	2307.3	0
Q9Y5Z9	Q9Y5Z9	1	1	1	UbiA prenyltransferase domain-containing protein 1	UBIAD1	14110	0	14832	0	15811	15993	18290	17074	17137	14349	0	8428.5	0	0	0	0	13163	11935	0	0
Q8IY37	Q8IY37	3	3	3	Probable ATP-dependent RNA helicase DHX37	DHX37	4050.8	62868	11692	77512	66912	78995	11430	3948.6	62670	11039	7703.8	12141	8882.7	7193	7649.8	5277.1	3792.2	7771.6	0	8198.1
O94916	O94916	2	2	2	Nuclear factor of activated T-cells 5	NFAT5	9169	13396	8171.7	9556.9	9268.7	11751	11542	3719.4	11194	10325	0	3884.5	3908.5	2252.4	0	0	2173.1	3463.2	3287.4	3823.6
O60934	O60934	3	3	3	Nibrin	NBN	27006	32514	17506	31735	34330	15171	13330	4857.2	6692	15066	5162.5	8902.4	7986	4826.8	2335.7	4777.4	6170.6	2975	2542.4	7190.8
P50995;P27216	P50995	24;1	24;1	24;1	Annexin A11	ANXA11	444930	684980	641550	598990	698320	763490	683810	689950	636630	757170	118340	185550	139930	87170	97977	110460	153580	125760	106010	137010
Q9BRQ6	Q9BRQ6	3	3	3	MICOS complex subunit MIC25	CHCHD6	17652	18265	16537	10656	24790	0	7921.2	16007	0	0	0	11875	6442.5	0	0	0	0	0	0	0
Q01167	Q01167	3	1	1	Forkhead box protein K2	FOXK2	0	9008.5	9216.5	8667.8	8803	9710.4	12099	0	0	0	0	0	4877	2637.9	0	0	0	5327.1	6142.3	0
Q8IXQ6	Q8IXQ6	3	3	3	Poly [ADP-ribose] polymerase 9	PARP9	3571.2	15048	4110.9	45961	18350	16685	13887	11829	12201	3739.6	12299	3035.4	3166.4	0	0	8674	15416	2505.6	15324	3660.3
Q9NVA1	Q9NVA1	2	2	2	Ubiquinol-cytochrome-c reductase complex assembly factor 1	UQCC1	4355.7	6349.5	9093.8	6974	7919.9	6717.8	6428.3	2883.4	722.47	7111.7	0	2791.2	1907.5	1057.3	1636.3	2618.2	6265.4	5144.3	4324.1	3299.4
P38571	P38571	3	3	3	Lysosomal acid lipase/cholesteryl ester hydrolase	LIPA	17044	14915	25629	13846	28315	17609	11540	20355	0	16206	8175	3003.3	7216.1	0	2873.5	4559.1	5940.2	3856.7	9853.8	0
Q96Q15	Q96Q15	2	2	2	Serine/threonine-protein kinase SMG1	SMG1	1544.8	2718.7	45162	41453	43022	40475	41232	0	21201	36802	0	0	29331	0	0	0	41778	36940	27906	0
Q96P11	Q96P11	2	2	2	Probable 28S rRNA (cytosine-C(5))-methyltransferase	NSUN5	1540.1	8194.2	9077.9	7395.6	6935.6	3354.3	2876.8	2941.8	3491.4	3798.4	2710.3	785.87	0	1057.9	2753.8	0	0	1932.4	0	1808.9
Q9Y6M7	Q9Y6M7	5	5	5	Sodium bicarbonate cotransporter 3	SLC4A7	9295.7	13104	10328	561.38	23629	14591	28421	24072	20003	12608	3192.3	3513.7	0	2344.3	3523.6	9688.1	10120	9049.8	11527	9828.3
Q15904	Q15904	5	5	5	V-type proton ATPase subunit S1	ATP6AP1	11817	13912	28625	16400	19659	13528	25417	14138	31956	40876	4416.7	3741.5	5288.8	0	6888.7	5916	10406	2304.9	10693	8803.8
O60825	O60825	2	2	2	6-phosphofructo-2-kinase/fructose-2,6-bisphosphatase 2;6-phosphofructo-2-kinase;Fructose-2,6-bisphosphatase	PFKFB2	13289	13456	28155	14276	20039	16783	17397	9400.6	3521.7	13071	8001.3	2048.7	4091.6	6012	0	3937.7	7869.8	2958.8	6722.8	0
Q09472	Q09472	2	2	2	Histone acetyltransferase p300	EP300	2570.9	7006.9	3595	0	2904.3	7606.7	3923.7	8108.8	2784.6	9389.6	0	2444.3	1250.7	0	0	0	0	3140	1684.6	5585.7
Q8IV48	Q8IV48	1	1	1	3-5 exoribonuclease 1	ERI1	0	0	0	3571.1	4411.8	1586.3	4271.6	0	2593.1	0	1872.6	0	0	0	0	0	0	0	0	3664.7
Q8IX04	Q8IX04	1	1	1	Ubiquitin-conjugating enzyme E2 variant 3	UEVLD	0	0	2524.7	0	2334.3	1119	0	0	2056.3	0	1169.8	0	0	0	0	2035.6	1327.4	2138.7	0	0
Q9Y4H2	Q9Y4H2	1	1	1	Insulin receptor substrate 2	IRS2	11909	15821	11334	5324.3	8473.1	12191	15908	16623	5718	16147	0	5306.3	5203.1	0	2241.6	0	5087.3	3993.1	5126.9	5159.4
Q9HB90;Q9NQL2	Q9HB90;Q9NQL2	7;5	7;5	7;5	Ras-related GTP-binding protein C;Ras-related GTP-binding protein D	RRAGC;RRAGD	6206.7	17802	26127	42676	43754	48689	19154	34551	26305	52487	9773.1	6140.7	9575.1	4086.9	3950.6	10762	14290	4567.9	3802.9	17760
O14976	O14976	2	2	2	Cyclin-G-associated kinase	GAK	12473	12147	18928	0	0	11512	0	13103	0	12482	0	0	10696	0	0	7083.6	11775	7836.3	8328.7	0
Q9Y618	Q9Y618	1	1	1	Nuclear receptor corepressor 2	NCOR2	11740	0	13013	0	12992	9894.4	0	6886.4	0	10006	0	0	9515.2	0	0	0	8506.3	0	0	0
P17643	P17643	18	18	18	5,6-dihydroxyindole-2-carboxylic acid oxidase	TYRP1	706260	865980	854220	831660	827890	0	0	2947.4	0	1234.7	211760	242160	230920	178390	175120	0	0	3744.5	991.4	3455.5
Q99504	Q99504	1	1	1	Eyes absent homolog 3	EYA3	14301	14537	16807	0	0	0	0	19738	0	0	0	0	11625	0	0	0	16681	0	0	12072
Q14527	Q14527	12	12	12	Helicase-like transcription factor	HLTF	152710	66145	75698	77766	144710	70180	68833	85455	63741	97161	30625	27274	29378	30663	15783	16373	13428	23249	25060	26765
Q9NX58	Q9NX58	9	9	9	Cell growth-regulating nucleolar protein	LYAR	25301	54134	72820	41484	63719	36141	46414	58751	66760	55943	25228	3706.4	11395	18087	8312.5	16901	9583.1	7584.2	9413.8	25538
Q14684	Q14684	14	14	14	Ribosomal RNA processing protein 1 homolog B	RRP1B	93198	156260	101510	113400	111510	125630	141000	137090	86557	145270	34871	33461	31169	15500	36880	21678	32575	26117	22439	35026
P53801	P53801	2	2	2	Pituitary tumor-transforming gene 1 protein-interacting protein	PTTG1IP	69464	116910	125110	95663	67251	53080	76376	82293	40281	76445	11437	42980	47719	11022	13154	7512.7	7939.3	9586.8	6165	7975.8
Q8TB37	Q8TB37	1	1	1	Iron-sulfur protein NUBPL	NUBPL	3643.3	4589.4	5280.6	3442.7	4186.5	3910.1	3571.1	2941.4	2835.5	4765.7	2720.1	0	0	2930.1	0	0	2500.4	2768.4	1832.8	2547.9
P85037	P85037	5	5	3	Forkhead box protein K1	FOXK1	17553	14015	6366.5	25811	15250	17759	29027	13334	20188	26108	2494.8	1655.8	6236.5	5747.8	5398.5	5880.7	4231	9363	14117	6356.1
O75843	O75843	1	1	1	AP-1 complex subunit gamma-like 2	AP1G2	13574	10179	16849	20384	18700	10449	13474	9314.8	0	14260	0	12091	9943.8	0	0	0	13358	13370	12320	17091
Q9NWT6	Q9NWT6	1	1	1	Hypoxia-inducible factor 1-alpha inhibitor	HIF1AN	6293.8	10658	15518	0	0	6495.7	10085	4635.8	9534.2	0	0	0	9096.6	0	0	0	7244.7	6482	0	0
Q14562	Q14562	3	2	2	ATP-dependent RNA helicase DHX8	DHX8	8794.6	0	0	7712.8	9844.1	0	0	7463.7	0	10145	2699.1	0	0	0	4746.7	0	5534.1	0	0	0
Q9BRT6	Q9BRT6	3	3	3	Protein LLP homolog	LLPH	11613	65576	83770	71574	63758	14505	80915	53181	47487	63169	9345.1	34863	10148	20216	10002	7274.8	5766.3	30888	3989	30466
P32455;Q9H0R5;P32456	P32455;Q9H0R5	4;2;1	4;2;1	4;2;1	Interferon-induced guanylate-binding protein 1;Guanylate-binding protein 3	GBP1;GBP3	12207	8561.3	10750	14528	10697	46622	6694.3	16037	17430	27550	3297.6	5470.9	1788.2	2719.3	2954.1	14494	8005.2	8229.2	9150.5	7086.7
Q8N300	Q8N300	1	1	1	Coiled-coil domain-containing protein 23	CCDC23	1796.8	2378.3	0	0	0	5583.1	0	1515.3	3263.1	4588	1196.8	0	0	0	0	1515.5	0	0	0	0
Q7Z6E9	Q7Z6E9	3	3	3	E3 ubiquitin-protein ligase RBBP6	RBBP6	3573	3440.8	2646.9	21841	2355	3002.3	3784.4	4466.2	2128.2	3825.2	0	3704.8	2704.7	1315.2	2072.4	0	2597.8	2421.4	0	1844.1
O75882	O75882	1	1	1	Attractin	ATRN	1849.6	3169.5	2332.7	1513.8	0	3061.9	2398.9	3358.7	1706.2	4147.2	1169.9	0	1408.8	0	0	0	1580.6	0	1442.2	0
Q969T9	Q969T9	6	6	6	WW domain-binding protein 2	WBP2	75737	80368	93721	62175	100650	83589	85487	75457	40881	81392	27469	27601	25351	15068	24792	14896	28428	27618	21498	21619
O75787	O75787	3	3	3	Renin receptor	ATP6AP2	11872	12272	31903	12012	15688	27279	29637	22619	25198	33076	4372.5	5310.6	4219.7	5070.8	5473.6	1087.6	12550	10315	5304.6	7181.2
Q709C8	Q709C8	2	2	2	Vacuolar protein sorting-associated protein 13C	VPS13C	33752	0	0	0	0	0	0	0	0	0	0	5655.3	4261.2	0	0	0	45689	7127.9	5633	6457.1
Q9Y617	Q9Y617	24	24	24	Phosphoserine aminotransferase	PSAT1	396650	390670	488950	518060	529530	384260	451760	435980	407580	650610	142320	152630	133060	117560	146310	120250	151560	165530	112160	158760
Q9Y4B6	Q9Y4B6	2	2	2	Protein VPRBP	VPRBP	0	5914	0	5153.3	6153.4	0	0	0	0	40979	0	5150.1	0	0	0	0	4605	4694.7	0	5263.7
P98082	P98082	6	6	6	Disabled homolog 2	DAB2	44954	32606	56862	39769	57037	9062.6	18686	17458	14552	4618.7	7283.3	14374	17196	15544	14840	2532.3	2419.3	2799.4	2357.9	0
Q6SZW1	Q6SZW1	6	6	6	Sterile alpha and TIR motif-containing protein 1	SARM1	37527	37313	35109	32913	33525	25400	25516	45300	14864	62009	12743	9315.9	14037	11980	5161.8	4227.6	5511.7	2975	9837.6	8023.8
Q8NHG7	Q8NHG7	1	1	1	Small VCP/p97-interacting protein	SVIP	6816.4	8523.3	4192.8	0	0	0	3056.6	4558.1	0	6940.2	0	5902.6	0	0	0	0	0	0	0	0
P05496;Q06055;P48201	P05496;Q06055;P48201	2;2;2	2;2;2	2;2;2	ATP synthase F(0) complex subunit C1, mitochondrial;ATP synthase F(0) complex subunit C2, mitochondrial;ATP synthase F(0) complex subunit C3, mitochondrial	ATP5G1;ATP5G2;ATP5G3	0	0	665.2	61917	9725.3	24852	0	3912.6	27718	6459.5	0	0	0	2664	19263	11229	0	1692.3	905.85	0
Q9NRR5	Q9NRR5	5	2	2	Ubiquilin-4	UBQLN4	9732.7	20101	18642	10838	12235	16666	18431	13800	8202.8	19664	5134.3	4956	3422.6	3557.3	4657.8	3639.4	5342.7	0	4334.6	0
Q9H074	Q9H074	5	5	5	Polyadenylate-binding protein-interacting protein 1	PAIP1	194480	160160	292870	235500	283060	241040	11137	13580	8409.2	139120	158580	16615	72796	10732	96556	10782	181820	222110	111150	210970
O75818	O75818	2	2	2	Ribonuclease P protein subunit p40	RPP40	3425.5	4703	9314.5	4923.4	6138.6	5525	4081.8	5723.9	0	6949.6	2996.5	3731.2	0	0	1997	0	3972	3953.8	0	3461.6
Q96R06	Q96R06	1	1	1	Sperm-associated antigen 5	SPAG5	1820.3	2813.8	1690.4	0	2251.5	2322.8	2791.1	2649	0	3430.3	0	2650.2	0	0	0	0	1372.5	0	0	0
Q9NZM5	Q9NZM5	3	3	3	Glioma tumor suppressor candidate region gene 2 protein	GLTSCR2	29813	11446	36861	38092	29970	37135	13641	13505	15818	41636	0	11322	3926.7	11532	18666	5227.2	13477	12203	6791.4	9998
Q5TBB1	Q5TBB1	1	1	1	Ribonuclease H2 subunit B	RNASEH2B	0	0	0	7765.7	8178.4	0	0	6483.7	7391.4	9931.7	4990.4	0	0	0	0	0	0	0	0	0
Q9NW68	Q9NW68	2	2	2	BSD domain-containing protein 1	BSDC1	3530.8	4529.2	5192.8	10190	12146	4664.8	0	5368.7	4562	7324.8	0	0	4394.6	2222.9	4537.8	1536	11524	0	1936.2	8382
P36404	P36404	4	4	4	ADP-ribosylation factor-like protein 2	ARL2	23891	22873	28263	14457	15732	16583	14644	17500	12228	29177	3256.6	6969.6	14559	4940.2	3478.9	3523.2	11334	14928	15587	8998.6
Q86XZ4	Q86XZ4	4	4	4	Spermatogenesis-associated serine-rich protein 2	SPATS2	25383	20073	27720	16744	25071	26762	28015	21020	23946	32235	5854.3	11194	10443	2634	6215.8	6493.5	11030	10509	12568	13856
Q9BXJ9;Q6N069	Q9BXJ9	23;3	23;3	23;3	N-alpha-acetyltransferase 15, NatA auxiliary subunit	NAA15	157180	187510	208810	183420	250230	216010	207260	187940	155130	278940	64621	84763	66178	51393	47803	36340	81141	49469	62962	57758
Q00013	Q00013	8	8	8	55 kDa erythrocyte membrane protein	MPP1	16231	12608	28024	13053	22304	24798	47276	31151	20218	33056	8792.7	7950.3	2831.9	3937.1	5913.2	7697	9438.4	17262	7926.7	8373.8
Q96EV2	Q96EV2	3	3	2	RNA-binding protein 33	RBM33	6481.8	0	5495.9	4002.2	16380	0	10098	4957	3917.5	0	2452	1428.2	5416.3	1330.5	0	1578.6	7670.9	8490.5	6960.5	0
Q9NZ08	Q9NZ08	13	13	13	Endoplasmic reticulum aminopeptidase 1	ERAP1	86244	88802	116430	97053	70837	90155	121810	61701	65389	100910	30243	37345	26473	22544	35122	36219	43022	27741	35014	55056
Q7Z417	Q7Z417	9	9	9	Nuclear fragile X mental retardation-interacting protein 2	NUFIP2	17707	10683	25891	27450	29407	10813	15613	17626	35972	19436	7673.2	3381.3	15686	4578.8	5400.1	10847	4031	16709	13672	9601
P51810	P51810	5	5	5	G-protein coupled receptor 143	GPR143	14239	28707	22224	53403	48152	9794.2	13146	6466.1	15653	17409	16209	16665	10760	10142	1611	6747	6650.3	7895	6781.9	1275.7
O94887	O94887	1	1	1	FERM, RhoGEF and pleckstrin domain-containing protein 2	FARP2	7989.1	9198.1	10347	8983.5	10358	5107.4	5619.8	3525.5	3692.8	5938	3896.3	0	4762.1	2758.3	4169.6	0	2489.7	1891.7	2046.4	2421.9
O15540	O15540	6	6	6	Fatty acid-binding protein, brain	FABP7	133590	168500	279940	234040	237400	104780	28926	62871	50461	76079	81982	66747	83032	60355	58825	23758	44054	36575	27961	36630
Q53H82	Q53H82	13	13	13	Beta-lactamase-like protein 2	LACTB2	106890	131660	147140	135140	123040	117660	155980	142380	89328	174570	45477	60428	35364	31040	42923	28857	32105	40923	37462	42896
Q15526	Q15526	1	1	1	Surfeit locus protein 1	SURF1	9310.8	9268.7	10335	10539	10643	8413	9011.5	8448.2	8330.6	10702	0	8174.7	0	8847.3	0	8264.4	9732.4	8382.5	9624.2	8949.1
Q6PHR2	Q6PHR2	2	2	2	Serine/threonine-protein kinase ULK3	ULK3	5373.1	6545.8	6568.3	4226.3	6551.4	16537	15586	9397.3	1501.6	4176.6	4707.9	0	5265.9	0	0	5244.1	12214	9277.3	11148	10154
Q16769	Q16769	4	4	4	Glutaminyl-peptide cyclotransferase	QPCT	7277.1	30104	8456.8	37396	38351	5573.2	6509.6	0	5293.3	4061.5	7664.9	0	13859	7868.1	12089	3453.8	1469.4	0	0	4742.7
O94967	O94967	2	2	2	WD repeat-containing protein 47	WDR47	7468	9151	10811	8490.4	3691.9	11441	11333	9818.2	9907.8	13534	2341.9	3035.1	4389.2	1394.8	2429.3	0	2411.1	4398.3	6257.4	6695.9
Q96F63	Q96F63	2	2	2	Coiled-coil domain-containing protein 97	CCDC97	10778	8617.8	4760.5	3965	12172	6542.2	6582.5	0	6015.5	8143.9	2171.4	0	9036.1	0	2629.8	10126	9366	0	4818.5	3921.2
Q99996	Q99996	10	9	8	A-kinase anchor protein 9	AKAP9	22255	0	20051	38041	7939.6	8142.2	23102	21889	6244.6	7700.4	6109	4967.8	8353.6	5075.3	5985.9	4266.8	5982.9	12749	6676.6	11615
Q9UM22	Q9UM22	2	2	2	Mammalian ependymin-related protein 1	EPDR1	14416	7964.9	0	8165.7	7638.8	12721	18140	19409	0	42422	0	7262	0	0	5932.1	11996	42215	16325	48973	17951
O60493	O60493	13	13	11	Sorting nexin-3	SNX3	167830	342820	200690	277380	288390	286140	325590	310750	250320	316830	89013	90873	113500	71943	77688	81990	90608	96938	86294	95498
P09486	P09486	12	12	12	SPARC	SPARC	183070	270330	270410	231020	262560	238480	263070	295650	227830	369440	90719	90410	88051	64765	90604	63462	104200	109220	93997	122360
O00330	O00330	4	4	4	Pyruvate dehydrogenase protein X component, mitochondrial	PDHX	0	0	17671	38837	7439.6	33799	0	15201	8286.1	17187	15516	0	0	6816.8	0	6212	18318	8978	0	24134
Q13740	Q13740	5	5	5	CD166 antigen	ALCAM	2687.3	12595	18361	9326.5	8657.9	22349	28818	24340	23567	38771	3503.3	4548.4	4269.6	0	5767.5	5546.8	16258	12349	5611.3	12061
O14972	O14972	2	2	2	Down syndrome critical region protein 3	DSCR3	2752.8	20919	14235	5235.6	16172	4404	3601.9	4818.8	3139.7	4987.9	4338.1	0	9653.5	2930.4	3884.5	2797.6	4447.9	3438.6	4016.3	4150.8
P08243	P08243	11	11	11	Asparagine synthetase [glutamine-hydrolyzing]	ASNS	50125	41393	55147	48829	65305	92976	108540	104270	76275	142950	15071	23085	18454	17575	17463	19009	32702	33134	38511	43327
Q7L311	Q7L311	2	2	2	Armadillo repeat-containing X-linked protein 2	ARMCX2	2926.1	6433	4919.2	7192.7	5674.5	4643.4	5655.3	4895.7	4356.3	11558	0	3471.7	2218.4	1558.5	2383	3904.7	0	2870.6	6263.7	3367.5
P02786;Q9UP52	P02786	39;1	39;1	39;1	Transferrin receptor protein 1;Transferrin receptor protein 1, serum form	TFRC	585840	435690	702680	529670	591130	678070	714680	602460	650540	706130	179590	230930	234390	195660	184400	146440	171350	151350	177250	188290
Q17RN3	Q17RN3	2	2	2	Protein FAM98C	FAM98C	4092.5	0	7758	0	6377.7	5688.4	5354.9	3242.5	0	5659.1	0	0	3151.5	3427.4	0	2183.7	5303.7	0	5925.7	35857
Q15434	Q15434	3	2	2	RNA-binding motif, single-stranded-interacting protein 2	RBMS2	5940.7	17902	19810	16871	17729	21819	24415	17418	16959	22614	5747.7	7590.4	8298	4602.4	2324.6	8499.5	7391.2	7505.4	3402.1	11358
Q9H6F5	Q9H6F5	6	6	6	Coiled-coil domain-containing protein 86	CCDC86	71979	93096	87398	56422	59341	78089	77778	98074	54575	97441	22073	34227	38660	19667	20323	27228	38768	29234	30772	32294
Q8IXT5	Q8IXT5	5	5	5	RNA-binding protein 12B	RBM12B	6160.2	2568.4	8971.6	7145.7	11662	7823	7368.2	6705	4835.5	12205	2820.7	0	4601.4	893.8	5067.4	2729.5	6412.4	6161.6	2862.4	7967.3
O15394	O15394	2	2	2	Neural cell adhesion molecule 2	NCAM2	28980	0	33733	1051.8	43545	0	26820	457.3	0	47475	0	39469	0	0	0	0	27594	37393	0	0
Q9NVT9	Q9NVT9	3	3	3	Armadillo repeat-containing protein 1	ARMC1	22710	53218	25893	27867	27467	23855	27685	22186	20239	31599	0	15325	15644	11697	15260	13500	17019	13089	13637	15800
Q7L513	Q7L513	5	5	5	Fc receptor-like A	FCRLA	33325	40435	40594	44381	45328	32390	26394	29629	23634	37445	10285	16403	19359	10001	19392	16345	24954	24177	25451	26468
Q8IXQ5	Q8IXQ5	2	2	2	Kelch-like protein 7	KLHL7	10302	17034	20193	12498	19016	18905	20094	11180	12794	23698	0	6823.6	6642.3	7471.7	8442.7	6856.9	14187	6367.1	7685.9	8612.2
O60476	O60476	2	2	2	Mannosyl-oligosaccharide 1,2-alpha-mannosidase IB	MAN1A2	4271.7	5387	7622.7	7874.2	0	0	6727.4	5580.7	6139.8	68987	0	4014.4	0	5374.2	0	5609.7	0	0	5238.1	6090.5
Q8IZ21	Q8IZ21	4	4	4	Phosphatase and actin regulator 4	PHACTR4	9185.8	6474.6	9864.9	13162	12177	16941	23359	12052	5535.4	12191	0	6479.4	5978.9	2190.8	4364.2	2181.8	3653.3	3615.2	1603.7	0
Q9Y3E5	Q9Y3E5	9	9	9	Peptidyl-tRNA hydrolase 2, mitochondrial	PTRH2	115080	127630	139080	144010	156580	84501	89302	78283	89773	108380	56285	49654	54202	45469	49624	24754	29686	36108	31578	40148
P00367	P00367	32	32	12	Glutamate dehydrogenase 1, mitochondrial	GLUD1	920220	1073900	1195300	977890	1052800	710760	758550	557430	544380	833720	386690	444670	436990	339510	355900	271530	310710	322710	314100	403280
Q8IW50	Q8IW50	1	1	1	Protein FAM219A	FAM219A	2310.8	0	2633.6	1800.7	2863	2821.2	4219.7	3321	3489.9	5088.5	0	0	1858.4	0	1770.8	0	1872.8	0	1170.6	1698.3
Q86UY6	Q86UY6	2	2	2	N-alpha-acetyltransferase 40	NAA40	10948	0	11968	0	4576.4	8797.1	12930	12811	13585	5556.5	0	5225.7	5206.8	0	0	4017.8	5212.1	8092.2	4560.4	0
P23368	P23368	25	25	24	NAD-dependent malic enzyme, mitochondrial	ME2	241690	266790	255520	233750	305870	393130	404240	421890	307880	493490	68870	93503	111770	103740	117640	158900	170070	164670	166070	199990
P13995	P13995	5	5	5	Bifunctional methylenetetrahydrofolate dehydrogenase/cyclohydrolase, mitochondrial;NAD-dependent methylenetetrahydrofolate dehydrogenase;Methenyltetrahydrofolate cyclohydrolase	MTHFD2	53736	55257	53449	48106	45590	43115	50432	32040	25969	43399	15689	17940	27343	16760	19767	6844.9	12178	6673.9	7570.3	10961
Q9HCE0	Q9HCE0	3	3	3	Ectopic P granules protein 5 homolog	EPG5	4128.1	4754.3	6824.3	11186	10031	12123	8065.2	10445	13575	14964	3069.3	0	3760.1	3209.6	4035.7	4108.3	8536.1	3689.1	6843.3	5352.8
Q969U7	Q969U7	4	4	4	Proteasome assembly chaperone 2	PSMG2	50727	11056	34322	17674	40631	10773	16141	12249	13354	12122	10406	20776	4787.8	13962	9277.7	4231.8	8815.7	15427	8923.5	9102.1
Q16594	Q16594	1	1	1	Transcription initiation factor TFIID subunit 9	TAF9	4422.2	5690.7	6169.1	3738.2	4879	6064.8	8132.6	4738.8	6511.3	6833.9	0	0	0	3376.3	6179.4	2828.7	3825.3	7265.8	3451.3	5677.1
Q9UJX3	Q9UJX3	5	5	5	Anaphase-promoting complex subunit 7	ANAPC7	30201	22799	32364	32789	28422	27661	40051	34555	8901.7	26981	12814	19611	14390	2767.8	6802.2	1326.9	19817	19577	18638	11504
Q14161	Q14161	7	7	7	ARF GTPase-activating protein GIT2	GIT2	62631	33235	85207	38811	5033.2	31858	41471	7122.7	37727	32889	28896	3576.2	28992	14145	11134	20275	25217	39597	32823	24344
Q96LJ7	Q96LJ7	4	4	4	Dehydrogenase/reductase SDR family member 1	DHRS1	5073.4	8982.8	19718	0	16061	23076	12021	11605	18928	22043	13433	5809.5	0	0	0	31087	23554	13122	19371	35254
Q15773	Q15773	3	3	3	Myeloid leukemia factor 2	MLF2	18065	21594	23591	25675	26798	18774	17143	21134	12416	11074	11458	13648	2459.2	7375.3	10212	5061.1	13594	3305.2	12461	5005.3
Q9BXF6	Q9BXF6	1	1	1	Rab11 family-interacting protein 5	RAB11FIP5	5700.6	6796.4	7704.4	5494	8912.2	6452.9	6631	0	4240.7	7120.4	3916.5	0	5904.2	3732.4	0	3627.1	6102.7	6054.5	5187.2	5735.7
P57721;P57723	P57721	10;2	1;0	1;0	Poly(rC)-binding protein 3	PCBP3	3130.8	0	3246.6	6350.4	6146.7	3255.4	4604.2	5145.6	0	2440	0	0	4145.4	0	3283.1	0	0	0	0	3751
Q969R2	Q969R2	3	2	2	Oxysterol-binding protein 2	OSBP2	2621.3	2569.7	4701.7	4491	4293.6	3704.6	3180.8	0	0	3886.5	3968.9	0	0	0	3394.3	0	3469.9	0	3862.3	0
Q8NG11	Q8NG11	2	2	2	Tetraspanin-14	TSPAN14	5660.2	6274.5	20980	7285.1	7250.6	28625	0	40305	0	45310	5593.7	4745.9	5057	3358.7	0	2643.3	24858	0	20694	0
Q9NYP7	Q9NYP7	1	1	1	Elongation of very long chain fatty acids protein 5	ELOVL5	14891	0	17070	18164	17426	17048	20603	17216	16530	0	6520.2	7219.9	6997.9	6029.4	0	7489.3	7886.3	7079	7605	9091.4
Q9NVQ4	Q9NVQ4	1	1	1	Fas apoptotic inhibitory molecule 1	FAIM	0	5481.3	5677.1	4398.1	0	5856.9	0	4915.3	5589.7	6825.5	1617.5	0	2082.7	0	2490.5	2108.8	2662.1	2585.9	2337	2288.5
Q14802	Q14802	1	1	1	FXYD domain-containing ion transport regulator 3	FXYD3	31038	30747	32648	21927	28039	9541.1	11153	10237	6278.6	10825	12285	12582	13722	9651.9	9278.7	2286.1	3831.3	3223.6	0	3185.1
Q9Y6G3	Q9Y6G3	1	1	1	39S ribosomal protein L42, mitochondrial	MRPL42	0	9950.4	0	0	10297	6437.9	0	5666.2	0	0	0	0	8069.1	0	0	0	5976.2	6826	3422.9	0
P49069	P49069	3	2	1	Calcium signal-modulating cyclophilin ligand	CAMLG	4509.7	9962	13135	3878.2	8160.6	12139	5054.8	6906.6	6677.1	11720	0	3878.2	5873.6	0	6070.8	0	0	4433.6	3108.9	3694.8
Q9UNY4	Q9UNY4	7	7	7	Transcription termination factor 2	TTF2	26955	23221	27696	36044	26530	18469	20252	13356	12891	25700	18358	8670.6	12006	3551.1	13567	0	0	5381.6	837.34	1288.2
O00483	O00483	3	3	3	Cytochrome c oxidase subunit NDUFA4	NDUFA4	35524	41818	37217	39838	39730	48889	41591	38357	27860	8924.8	6358.3	6181.8	27429	31111	7064.8	33134	38977	39539	42193	39062
P02686	P02686	6	6	6	Myelin basic protein	MBP	39220	64073	29013	42159	63542	29576	36082	34723	49150	44924	25022	19902	34683	6779.1	9790.9	13617	12054	11014	8096	7679.6
Q01459	Q01459	1	1	1	Di-N-acetylchitobiase	CTBS	2712.6	4459.8	4387.4	3502.1	3397.2	3940.1	4298.6	0	0	5610.4	0	3349.8	4128.4	0	0	0	6955.3	6223.4	0	6561.6
P41227;Q9BSU3	P41227	13;4	13;4	13;4	N-alpha-acetyltransferase 10	NAA10	163180	195860	159870	127520	185400	205480	203240	241580	193010	229500	68359	84915	89987	53580	40398	52093	93527	112160	65784	97238
Q9NUQ6	Q9NUQ6	11	11	10	SPATS2-like protein	SPATS2L	47697	61769	44089	69457	74706	101790	100940	86244	74608	44185	23101	43113	25438	18534	10560	30014	40712	45901	46752	46745
Q6UUV9	Q6UUV9	2	2	2	CREB-regulated transcription coactivator 1	CRTC1	28432	34798	32487	21315	30357	23587	29043	26804	28443	29476	17200	19392	5569.2	0	17945	14390	15691	10615	14255	5911
Q3YEC7	Q3YEC7	2	2	2	Rab-like protein 6	RABL6	13421	3170.9	11366	4840.8	10839	7258.8	8353.9	7014.3	6326.3	4602.6	3411.7	0	8040.5	2210.9	4136.5	0	6854.4	2191	215.96	4062.7
P01130	P01130	11	11	11	Low-density lipoprotein receptor	LDLR	46921	87045	83875	97898	91704	117020	145840	158400	89518	169700	32185	48413	32351	25942	27382	51746	63336	76979	66310	86885
P46013	P46013	43	43	43	Antigen KI-67	MKI67	58867	96492	87633	58905	76364	151410	216730	169630	171190	234050	25233	31103	33244	30303	34651	24990	49128	50940	28482	60222
O94880	O94880	7	7	7	PHD finger protein 14	PHF14	41619	22624	42559	41421	9392.5	48876	497030	11981	41353	21583	33601	11651	7818.9	4747.6	6606.3	4703.1	18184	13790	369300	7979.2
Q8TBP0	Q8TBP0	2	2	2	TBC1 domain family member 16	TBC1D16	7864.3	10148	9095.5	9856.9	9695.2	0	10695	12469	0	11139	0	6567.7	6299.9	3092.9	3287.5	1884.9	5687.5	0	0	0
P04183	P04183	3	3	3	Thymidine kinase, cytosolic	TK1	2413.5	0	0	0	10467	0	0	14118	0	0	0	0	2881.9	0	2435.3	0	11419	0	0	0
Q96H79	Q96H79	4	4	3	Zinc finger CCCH-type antiviral protein 1-like	ZC3HAV1L	19967	33084	35027	30237	37309	16359	17744	24446	17307	30520	12210	11255	16264	9948	14595	6070.1	16176	9432.3	16078	11577
Q7Z2K6	Q7Z2K6	3	3	3	Endoplasmic reticulum metallopeptidase 1	ERMP1	8701.7	8763.1	9644.8	9040.8	11365	10324	9632.7	10679	10517	13108	4247.7	4727.5	1717.1	5545	3386.8	4949.8	8146.8	5793.2	5891.4	8091.9
Q96L92	Q96L92	6	6	5	Sorting nexin-27	SNX27	35378	56730	29267	37268	42067	17423	36443	51475	41270	38992	9797.4	23530	22310	8450.5	19077	7510.7	19931	18144	4338.8	9764.3
P46063	P46063	23	23	23	ATP-dependent DNA helicase Q1	RECQL	184950	213440	228760	224780	349820	250070	274260	255790	200440	241040	111500	103420	95851	90139	97227	81897	109770	127810	86006	112510
Q9BZJ0	Q9BZJ0	5	5	5	Crooked neck-like protein 1	CRNKL1	9887.5	14779	40337	26477	40182	9825.2	7792.5	21389	15611	11704	6205.3	32972	9837.4	0	5779.2	4768	2842.9	4953.7	0	1114.8
A4D1E9	A4D1E9	2	2	2	GTP-binding protein 10	GTPBP10	8328.9	10081	5814.5	15288	10696	10880	11163	2741.4	5625	12278	9093.8	3175.6	2486.7	0	6173.9	0	2035.1	5907	7695.7	4030
O00488	O00488	5	5	5	Zinc finger protein 593	ZNF593	28130	9524.1	43598	23300	20701	32694	42205	35921	31593	27777	16207	12970	7776.7	1866.6	13736	10510	16535	1875.3	12773	15525
Q86WC4	Q86WC4	3	3	3	Osteopetrosis-associated transmembrane protein 1	OSTM1	35011	37662	43966	38621	40274	28542	30382	27750	25982	29332	16406	19811	16089	13779	16128	11901	9635.9	25922	4775.1	11709
Q96MF7	Q96MF7	1	1	1	E3 SUMO-protein ligase NSE2	NSMCE2	0	1739.9	2186.9	1518.3	2359.2	2228.9	1906.3	0	1739.3	0	0	0	1450.3	0	1832.8	515.52	1591.2	0	0	1996.3
O95347	O95347	35	35	35	Structural maintenance of chromosomes protein 2	SMC2	111880	1127200	182580	153380	133090	120120	142620	138040	117970	1084400	179590	115800	114840	148330	160570	90669	116580	154130	121230	138270
O94964	O94964	3	3	3	Protein SOGA1;N-terminal form;C-terminal 80 kDa form	SOGA1	2356.5	0	2711.8	52789	2940.7	2747.3	65087	118510	96678	3399	1599.6	0	24019	0	0	54100	0	36765	29495	0
Q86VS8	Q86VS8	4	4	4	Protein Hook homolog 3	HOOK3	19849	15657	26710	16296	11664	13834	5408.3	14263	8847.2	18118	12422	4822.3	7987.2	2608.6	10297	7101.3	11017	7130.6	8861.9	11489
Q14315	Q14315	19	4	4	Filamin-C	FLNC	87672	9384.9	7246.9	92855	77097	121330	10362	113450	5863.4	15716	8158.8	7753.4	89589	0	10905	5777.4	8794.6	108210	0	0
A3KMH1	A3KMH1	2	2	2	von Willebrand factor A domain-containing protein 8	VWA8	5912.9	9126.4	3842.3	12419	15185	11096	6528.3	6000.6	2707.9	8468.6	0	9733.1	8035.9	2041.3	0	0	10504	10368	10466	10102
P21589	P21589	19	19	19	5-nucleotidase	NT5E	297040	361620	508050	356730	463600	297990	321380	298650	294860	381930	164870	146000	196500	148850	190660	130510	167470	167330	172680	172330
P54098	P54098	5	5	5	DNA polymerase subunit gamma-1	POLG	15808	21873	19052	30182	22597	8242.2	18918	12956	7438.7	22334	8953.4	21899	3455.6	9102.5	3436.7	1907.1	9009.2	10483	10205	16020
Q5T280	Q5T280	4	4	4	Putative methyltransferase C9orf114	C9orf114	26656	26235	31458	13894	29213	30799	28425	22794	20342	35261	10901	6952.2	14145	12159	10571	9286.5	15249	15435	11398	0
O95685	O95685	4	4	4	Protein phosphatase 1 regulatory subunit 3D	PPP1R3D	7928.6	14401	15355	13693	12678	14208	10692	11859	8085	32424	6071.6	7818.1	7065.2	3320.2	3239.2	3363.6	14167	5804.7	16159	3401.5
Q9H501	Q9H501	5	5	5	ESF1 homolog	ESF1	12843	21044	29935	27965	25136	33678	30755	22523	26073	33098	10396	11086	11475	3046.8	14266	5651.6	19418	18235	16630	17106
P09668	P09668	7	7	7	Pro-cathepsin H;Cathepsin H mini chain;Cathepsin H;Cathepsin H heavy chain;Cathepsin H light chain	CTSH	31072	37472	35592	43632	47595	59515	67431	49905	26481	94376	21300	20840	15372	18941	7640.6	70202	78891	69753	65838	87289
P19474	P19474	3	3	3	E3 ubiquitin-protein ligase TRIM21	TRIM21	9025.6	6646.5	16567	6863.2	35022	40064	50830	38501	16999	0	8975.1	6295.7	4959.8	0	11755	0	29121	34380	12333	0
O60220	O60220	4	4	4	Mitochondrial import inner membrane translocase subunit Tim8 A	TIMM8A	0	33451	3904.3	15616	5493.1	28102	2485.8	5359.9	11426	18368	11010	3814	5117.7	0	5315.2	11220	0	5460.8	19771	0
Q99442	Q99442	8	8	8	Translocation protein SEC62	SEC62	85985	60862	43581	83756	68529	34889	76532	83800	67433	60376	32472	24669	36134	21857	33036	15274	55807	42133	28675	36674
Q9P0V9	Q9P0V9	16	13	12	Septin-10	2023-09-10	24903	53331	56255	68158	58982	93145	78952	75375	47895	126730	20431	23765	32179	12887	24105	26657	36520	20027	21130	35877
O60341	O60341	2	2	2	Lysine-specific histone demethylase 1A	KDM1A	4225.4	0	7532.2	0	6343.2	2485.9	4460.5	2771.6	2681.6	5272.8	0	0	2861.4	0	4993.1	0	2734.1	0	0	0
O00287	O00287	1	1	1	Regulatory factor X-associated protein	RFXAP	0	1110	0	0	0	804.02	0	0	1654.8	775.54	0	0	0	482.23	0	0	0	0	0	0
A5PLN9	A5PLN9	1	1	1	Trafficking protein particle complex subunit 13	TRAPPC13	532.49	0	0	681.09	1229.8	801.22	0	0	0	0	0	0	1062.6	0	0	0	0	0	0	0
Q9Y696;O15247;Q9NZA1;P12273;Q96NY7	Q9Y696	26;2;2;1;1	26;2;2;1;1	25;1;1;1;1	Chloride intracellular channel protein 4	CLIC4	816960	942050	1043900	1273500	1220700	1240900	1255500	1058500	1262300	1348100	453620	465700	446720	594010	349370	523510	575500	536930	554720	523880
Q99735	Q99735	1	1	1	Microsomal glutathione S-transferase 2	MGST2	15473	14699	16489	17777	0	15151	13591	11706	12470	0	10012	0	9345.1	0	8817.7	8231.3	10074	0	0	9266.1
O95453	O95453	10	10	10	Poly(A)-specific ribonuclease PARN	PARN	66596	52178	56346	51654	73118	37990	52599	29494	35175	36200	25868	25765	32997	29447	17147	10344	25441	18700	22407	15661
Q9UPN6	Q9UPN6	2	1	1	Protein SCAF8	SCAF8	5484.6	5371.1	6639.9	7223.9	6561.9	5140.3	0	4588.4	5535.3	6278.2	4193.2	0	4853.5	4650.5	0	0	0	3969.3	4328.8	6143.9
P13010	P13010	55	55	55	X-ray repair cross-complementing protein 5	XRCC5	1945100	2351900	2599900	2286200	2400900	2163500	2240200	2116500	1803100	2519600	979510	1107100	1097800	912050	998830	808850	1067200	1068600	862630	1059800
P12956	P12956	63	63	63	X-ray repair cross-complementing protein 6	XRCC6	2169800	2425900	2612600	2379300	2640000	2286600	2125900	2287200	1706100	2382800	902410	1248400	1214800	892440	1130600	862850	1270300	1039100	981080	1213300
Q8TBN0	Q8TBN0	1	1	1	Guanine nucleotide exchange factor for Rab-3A	RAB3IL1	0	3186.5	2312.2	0	2240.7	3597.8	3122.2	3236.2	2133.9	4078.5	0	1098	2316.7	0	0	0	2971.5	2504.7	0	0
Q9Y3D0	Q9Y3D0	4	4	4	Mitotic spindle-associated MMXD complex subunit MIP18	FAM96B	31142	51861	32454	30305	29562	34428	25945	46428	27434	25116	11428	13188	29873	9160	13730	16909	16124	24257	24846	16309
Q8N5N7	Q8N5N7	4	4	4	39S ribosomal protein L50, mitochondrial	MRPL50	43304	66633	63355	65389	45694	39635	83389	21411	28686	75518	35366	13222	23435	16671	37075	20800	66775	49282	24713	67922
Q9UPY8	Q9UPY8	4	3	3	Microtubule-associated protein RP/EB family member 3	MAPRE3	11675	23410	18508	22818	14624	0	5129.8	18531	12748	31003	9297	0	3352.1	8937.9	18816	2722.7	12939	19774	7266.8	5524.5
P11802	P11802	7	7	7	Cyclin-dependent kinase 4	CDK4	26811	46584	40624	43669	45254	29692	25709	23115	22197	27969	24787	16879	18208	8558.2	21713	9491.1	14289	11510	8882	12050
O75792	O75792	1	1	1	Ribonuclease H2 subunit A	RNASEH2A	5134.2	5724	5889.4	3405	5568.3	4199.6	5527.8	5105.6	2988.3	5942.1	2190.4	4442	2706.8	2105.7	0	1812.1	3905.4	3530.6	2610.7	3027.1
Q5TGZ0	Q5TGZ0	2	2	2	MICOS complex subunit MIC10	MINOS1	13577	23369	31095	33642	9131.1	23444	8209.1	0	2739.3	0	9072.3	7470.3	6108	20242	6440.5	6708.8	19148	7359.4	0	8416.7
Q13510	Q13510	20	20	20	Acid ceramidase;Acid ceramidase subunit alpha;Acid ceramidase subunit beta	ASAH1	405170	436910	585990	534550	554260	351310	319090	292160	265780	413460	254120	194620	253780	132230	286090	103060	91745	127710	101000	105680
Q14409;P32189	Q14409;P32189	6;6	6;6	6;6	Putative glycerol kinase 3;Glycerol kinase	GK3P;GK	28484	24488	38826	46658	30935	10955	11822	17390	8862.5	19031	13691	17036	21011	2753.5	20956	5963.9	3491.7	15719	15036	10302
Q9GZV5	Q9GZV5	1	1	1	WW domain-containing transcription regulator protein 1	WWTR1	15143	17272	17127	12598	0	0	0	9509.8	0	0	8474.5	0	11867	7338	0	2880.9	0	0	0	0
P04818	P04818	10	10	10	Thymidylate synthase	TYMS	5039	10127	7924.4	13760	17461	61448	48957	29126	26629	47162	1658	5114.6	7937.3	7457.2	2030.3	8403.4	7938.8	6987.8	7380.4	10496
Q9H6D7	Q9H6D7	2	2	2	HAUS augmin-like complex subunit 4	HAUS4	2842.6	26357	30665	1771.6	3794.1	22139	3754.3	19198	23224	27271	1551.6	2626.3	24990	0	0	20189	27057	3334.4	1272.1	2658.4
Q9NS86	Q9NS86	1	1	1	LanC-like protein 2	LANCL2	0	11614	15701	0	0	11078	12060	0	8034.3	0	6611.7	0	0	0	5627.1	0	0	5914.2	0	7189.5
P78395	P78395	1	1	1	Melanoma antigen preferentially expressed in tumors	PRAME	6506.9	8820.6	0	8012.1	10151	12091	10652	10272	0	0	6199.6	0	0	3827.9	4983.5	4894.9	6890.4	5523.7	6610.4	0
P09543	P09543	32	32	32	2,3-cyclic-nucleotide 3-phosphodiesterase	CNP	389370	429650	476610	551750	569060	429080	349070	453090	374610	478250	189110	247420	225460	178990	243990	113760	197830	184370	89326	154760
Q6RFH5	Q6RFH5	6	6	6	WD repeat-containing protein 74	WDR74	5911.1	15541	46468	26876	37368	20368	20917	13007	35622	23118	22877	7723.6	11106	7186.6	10489	10996	8856.6	17410	2448.1	15842
P04920	P04920	8	8	8	Anion exchange protein 2	SLC4A2	33745	56028	39161	28236	50266	48745	60913	62116	62196	64509	21768	7939.2	24631	14442	24466	18565	22723	34476	20956	29306
Q9NVU7	Q9NVU7	2	2	2	Protein SDA1 homolog	SDAD1	5880.3	22526	26797	23175	25048	23737	6390.5	22158	21973	25347	4476.6	4871.5	14480	3651.7	19014	15373	4735.7	4291.8	17552	5073.7
Q9P0M9	Q9P0M9	4	4	4	39S ribosomal protein L27, mitochondrial	MRPL27	35286	19503	33970	22179	17231	30455	18249	10834	15496	10543	10003	8812.7	27339	11654	0	2956.3	7117.9	19044	19388	16150
O43451	O43451	1	1	1	Maltase-glucoamylase, intestinal;Maltase;Glucoamylase	MGAM	6115.3	6218	7539.5	4426.4	6738.2	4835.3	6190.7	4990.1	4398.5	6036.3	0	4744.3	4059.7	2308.2	2924.6	1770.8	0	3778.3	2106.9	712.53
Q13469	Q13469	5	5	5	Nuclear factor of activated T-cells, cytoplasmic 2	NFATC2	9939	25021	15996	16920	21704	24367	28522	18722	10041	22728	7278.3	10571	7668.3	7297.1	7835	9640.6	10792	13554	11506	9539.2
Q14126	Q14126	17	17	17	Desmoglein-2	DSG2	30227	77743	106580	61762	45043	149770	152560	130140	97466	169340	26138	17926	36229	10105	55456	50370	85429	76096	66699	89301
P32519	P32519	2	2	2	ETS-related transcription factor Elf-1	ELF1	10458	12746	13430	8352.1	5568.9	13417	14938	16161	9522.5	16127	2745.6	8176	3182.9	3616.1	5229.4	0	7501.4	7267.7	1872	7375.6
Q9UKX7	Q9UKX7	21	21	21	Nuclear pore complex protein Nup50	NUP50	245420	268550	275470	277840	275310	256380	328070	325740	310600	361230	139040	132820	114790	118240	105190	120400	106800	116870	97335	115050
P20339;O95057;Q96HU8	P20339	8;1;1	4;0;0	4;0;0	Ras-related protein Rab-5A	RAB5A	45518	39997	50220	12615	0	53297	14864	20255	34942	21685	19885	30416	17277	0	0	2835.3	6413.1	26485	4847.8	32551
Q9BV68	Q9BV68	5	5	5	E3 ubiquitin-protein ligase RNF126	RNF126	23752	35456	6803.8	26915	21617	39686	13208	18802	25580	14328	22406	0	19597	6516.7	3761.8	13637	4585.9	20231	7006.9	13273
Q8TCU6	Q8TCU6	1	1	1	Phosphatidylinositol 3,4,5-trisphosphate-dependent Rac exchanger 1 protein	PREX1	2592.7	3651.4	2924.9	2759.5	2872.1	4196.3	4942.8	5091	4401.3	5606.5	2270.2	2681.3	0	0	1811.2	4168.4	5171.6	4943.5	5284.6	5180
Q5U5X0	Q5U5X0	2	2	2	Complex III assembly factor LYRM7	LYRM7	20169	33529	13133	21872	23858	19951	21769	27106	31393	21581	11803	5353.2	13806	10541	9997.3	5849.6	7061.6	0	9757.2	9103.7
P07711	P07711	8	7	6	Cathepsin L1;Cathepsin L1 heavy chain;Cathepsin L1 light chain	CTSL	54425	106910	83496	62654	121900	62779	73175	46838	46490	141300	31037	43779	41146	34344	46433	41649	48559	59314	44061	113500
Q14344	Q14344	9	9	8	Guanine nucleotide-binding protein subunit alpha-13	GNA13	96040	82701	95985	52880	122310	54229	70009	50072	104480	71263	40678	55992	35019	47910	27067	18399	19362	23415	12482	35986
Q99496	Q99496	5	5	3	E3 ubiquitin-protein ligase RING2	RNF2	50561	154750	45542	37230	66270	155330	93567	88876	24002	69412	22499	40287	69085	6536.6	24514	23310	76816	17378	16382	16165
O43301	O43301	1	1	1	Heat shock 70 kDa protein 12A	HSPA12A	2912.5	2713.9	0	0	0	0	0	0	1592.9	0	1258.6	0	1331.3	0	0	884.81	0	0	1494.7	0
Q7Z6K5	Q7Z6K5	4	4	4	Arpin	ARPIN	0	0	84002	9643.7	20890	23097	13441	0	13477	13268	15306	12012	985.25	15902	8523.5	20745	0	23114	0	12356
O14874	O14874	3	3	3	[3-methyl-2-oxobutanoate dehydrogenase [lipoamide]] kinase, mitochondrial	BCKDK	16336	29551	22857	18087	10789	13824	9556.2	18429	3178.5	20368	3993	13774	13616	10564	3053.5	9848.1	13349	0	0	16922
Q96SY0	Q96SY0	2	2	2	von Willebrand factor A domain-containing protein 9	VWA9	11201	10559	14376	15538	14513	10740	12358	10020	11510	13950	5061.7	4751	7443.9	3954	9342.2	0	7322	3438.1	3507.5	4650.7
P47712	P47712	5	5	5	Cytosolic phospholipase A2;Phospholipase A2;Lysophospholipase	PLA2G4A	17470	23672	33289	30077	33228	23437	37028	31242	34218	27545	14122	13446	18115	12930	4996.9	8624.6	15019	12333	3143.8	11123
Q6ZSJ8	Q6ZSJ8	1	1	1	Uncharacterized protein C1orf122	C1orf122	6009.2	6916.3	7036.5	5256	0	5731.8	6114.5	3347.1	0	5964.7	0	4136.3	0	3318.8	4198.5	3807.5	0	4690.7	4060.2	3705.2
Q9UM54	Q9UM54	4	4	4	Unconventional myosin-VI	MYO6	13202	16601	11932	15184	14311	15771	13495	16350	11699	24139	10941	3581	4709.9	2849.9	10932	6697.9	6368.1	12082	3475.9	11330
P30043	P30043	10	10	10	Flavin reductase (NADPH)	BLVRB	163750	120950	104140	191810	260900	202540	210720	286330	149770	336490	92803	66979	51300	76367	102620	117980	200730	71180	150260	171100
Q14331	Q14331	4	4	4	Protein FRG1	FRG1	39736	28354	45793	23816	52644	56180	26585	48700	8282.5	28454	16554	13510	24030	13622	20559	21183	48138	60736	52026	0
Q9HDC9	Q9HDC9	20	20	19	Adipocyte plasma membrane-associated protein	APMAP	347090	408720	495370	440580	371310	357560	379100	405110	313270	402020	224600	199830	252930	141250	139350	251080	329580	268770	253550	269150
Q8IXH7	Q8IXH7	2	2	2	Negative elongation factor C/D	NELFCD	3992.1	3970.4	5914.5	6209.3	21264	0	5739.3	5920.7	17047	4896.4	5552.8	4427	3852.1	0	5376.1	5239.7	0	6938.5	4810.7	0
Q9BQS8	Q9BQS8	3	3	3	FYVE and coiled-coil domain-containing protein 1	FYCO1	1850	3422.3	2537.4	0	2270.1	3342.6	3162.5	4090.5	3787.7	4329.2	1890.7	1726.5	0	1069.2	0	0	2295.1	64530	0	2521.5
Q9NR19	Q9NR19	14	14	14	Acetyl-coenzyme A synthetase, cytoplasmic	ACSS2	167900	192680	190790	198360	203700	171520	130560	79231	119420	201770	78900	122450	99506	51377	91454	85091	132190	100050	106040	116460
P40126	P40126	13	13	13	L-dopachrome tautomerase	DCT	216440	229200	196450	229810	198230	278800	280160	298610	251040	327910	92010	113300	112020	81831	99948	52070	67574	75727	55840	74522
O60879	O60879	3	3	3	Protein diaphanous homolog 2	DIAPH2	7358	7699.5	47679	8746.7	6895.1	8515.1	17167	8239.2	8787	9841.2	7201.8	7992.2	7639.1	6260.3	7518.6	7884.3	12993	16333	8698.2	9866.2
Q9UHY7	Q9UHY7	5	5	5	Enolase-phosphatase E1	ENOPH1	45446	145890	139770	55189	116020	30583	225550	47293	35271	38011	106810	34694	19171	36996	37175	32002	33480	18063	22323	44594
Q9BRX5	Q9BRX5	3	3	3	DNA replication complex GINS protein PSF3	GINS3	7918.1	12437	11510	6790.5	12629	10133	12203	10971	8911.9	12301	1868	7324.1	6651.3	3591.6	4543.9	0	4127.2	5047.9	2573.6	2839.6
Q5TA50	Q5TA50	2	2	2	Ceramide-1-phosphate transfer protein	CPTP	8253.8	8162.7	11048	17897	16532	4624.7	13620	6730.1	7765.2	6921.4	5068.4	6198.7	5929.7	7964.8	3950.5	2929.4	5112.6	0	4236.7	0
P02792	P02792	4	4	4	Ferritin light chain	FTL	22680	30783	34564	30455	28080	15399	16823	14919	15873	7141.9	13224	12901	15264	8499.6	19056	2026	8788.9	0	3773.6	1527
Q92530	Q92530	4	4	4	Proteasome inhibitor PI31 subunit	PSMF1	63289	68605	34725	64797	73088	47449	34069	34939	23972	42524	29244	32405	31291	22028	28453	24420	65878	31709	43915	34356
P32322	P32322	7	6	6	Pyrroline-5-carboxylate reductase 1, mitochondrial	PYCR1	61333	25004	55384	61024	66147	51138	63882	55813	60901	86250	29462	17146	32195	29029	19185	16851	36249	35892	25581	38797
Q6ZRV2	Q6ZRV2	1	1	1	Protein FAM83H	FAM83H	3599.2	4129.7	3378.2	3828	4148.6	2799.2	2936.5	3273	2512.8	3108.9	1701.5	2750.2	1795.2	1177.6	1633.9	829.49	1696.4	895.87	1646.9	0
P11908	P11908	14	7	7	Ribose-phosphate pyrophosphokinase 2	PRPS2	102490	110010	76767	130190	149610	94467	88625	83299	92886	91716	35291	34336	103060	41241	56237	17309	37308	31102	53698	70646
Q9BWQ6	Q9BWQ6	1	1	1	Protein YIPF2	YIPF2	0	10286	12410	9109.5	10298	8208.4	0	7709.5	0	0	9940.4	0	10075	0	0	0	11240	0	7997.2	0
Q9UBF2	Q9UBF2	10	7	7	Coatomer subunit gamma-2	COPG2	42317	26431	46550	47408	26053	40469	28513	32273	25717	24608	16375	24823	16623	8728.2	23543	16785	17743	20309	42703	16336
Q9Y2J0	Q9Y2J0	6	6	6	Rabphilin-3A	RPH3A	981.63	30689	44858	38295	49862	5598.2	24662	14578	16757	18419	13428	1169	24661	13948	25467	0	3324.8	1784.8	7857.4	4914
P10644;P31321	P10644	25;7	25;7	25;7	cAMP-dependent protein kinase type I-alpha regulatory subunit;cAMP-dependent protein kinase type I-alpha regulatory subunit, N-terminally processed	PRKAR1A	711540	831540	830350	845120	896340	327200	466910	411830	442480	464060	355000	467080	416510	344620	383150	236640	291000	325170	280480	299890
Q9H3P2	Q9H3P2	2	2	2	Negative elongation factor A	NELFA	9720	17426	8934.7	8119.8	13284	6439.1	6959.3	8494.5	11214	7975.2	3555.7	0	11180	5508.9	7231.7	5843.7	8879.4	9964	5370.7	5958.9
Q9BTW9	Q9BTW9	11	11	11	Tubulin-specific chaperone D	TBCD	29066	80565	53733	45685	45185	27626	57383	27543	21758	66760	25536	25769	28784	20495	21415	30759	24094	23861	30075	29919
P14859	P14859	1	1	1	POU domain, class 2, transcription factor 1	POU2F1	3703.6	3784.7	5402.7	4751.1	5025.8	6691.6	6220.7	5147.6	5517.9	5975	1546.4	2646.6	2682.2	1720.1	2283.8	1462.1	2300.3	1826.1	0	2007.9
O95376	O95376	3	3	3	E3 ubiquitin-protein ligase ARIH2	ARIH2	12985	23352	22481	18601	12558	15774	24277	27898	9267.5	18371	4236.1	18598	4011.4	16486	0	6143	26729	15954	7609.1	0
P43235;O60911	P43235	14;2	14;2	13;1	Cathepsin K	CTSK	138430	213480	220110	176330	231190	183990	207810	166030	181360	152550	91795	82780	107990	81812	107510	83379	95223	109030	90657	92965
Q6NYC1	Q6NYC1	5	5	5	Bifunctional arginine demethylase and lysyl-hydroxylase JMJD6	JMJD6	26010	30482	33999	28941	32595	34566	39779	35290	25942	44511	11917	23455	18087	9124.5	10857	32349	32646	29157	26733	41665
Q13823	Q13823	7	7	7	Nucleolar GTP-binding protein 2	GNL2	40593	52196	41993	53300	48783	39848	56334	55003	41590	54495	26237	32779	22110	6390.2	26937	13712	8479.7	9350.9	13421	13797
Q03519	Q03519	1	1	1	Antigen peptide transporter 2	TAP2	5043.7	5520.6	4464	0	4376.1	5185.3	4657.1	4319.3	0	5924.5	2869	4221.6	0	2292	0	0	4695.3	3101	0	4116.3
P39210	P39210	1	1	1	Protein Mpv17	MPV17	0	3514.1	7262.8	4908.6	0	2331	3999.4	0	2393.3	4621.5	4186.1	0	3403.9	0	0	2439.8	3807.7	0	0	0
P11171	P11171	10	9	9	Protein 4.1	EPB41	52152	68309	75150	66971	39495	67863	72911	77033	74523	84798	20241	16713	33940	36664	38751	19026	33024	20108	25913	27150
O75382	O75382	9	9	9	Tripartite motif-containing protein 3	TRIM3	25334	29101	33124	61011	68472	25070	66245	22816	21899	51656	20778	20976	31569	11661	20180	58653	36652	33400	12808	31546
O95628	O95628	1	1	1	CCR4-NOT transcription complex subunit 4	CNOT4	3261.6	3387.2	2542.6	2425.6	2679.3	3253	3473.8	4634.9	2089.3	3322.3	0	2324.7	2561.1	1083.9	980.37	1102.7	1603.9	1530.3	2262.8	1661
Q9BUM1	Q9BUM1	1	1	1	Glucose-6-phosphatase 3	G6PC3	0	2985.1	22133	0	3214.1	2417.4	0	0	0	3628.2	0	13804	0	0	0	0	3983.2	3858.2	14100	0
E9PRG8	E9PRG8	4	4	4	Uncharacterized protein C11orf98	C11orf98	67308	67914	73763	58340	62437	87639	80455	90785	70049	88237	24727	48706	28284	30961	28147	32197	45982	39474	37430	42155
Q99595	Q99595	2	2	2	Mitochondrial import inner membrane translocase subunit Tim17-A	TIMM17A	25934	25475	33931	33901	25921	11716	40890	26891	23545	38929	12732	8666.8	24639	7724.4	17068	12794	19138	11200	16369	16548
Q6P1X6	Q6P1X6	3	3	3	UPF0598 protein C8orf82	C8orf82	9373.6	19215	19253	35250	20044	12575	15931	14672	7154.7	16310	12808	13595	14813	0	9204.7	11015	12788	12815	7119.6	13326
Q3KQU3	Q3KQU3	7	7	7	MAP7 domain-containing protein 1	MAP7D1	32798	42801	57831	57238	56398	40980	78856	58013	31134	32599	34171	8593.5	25043	21212	32013	24187	28248	33851	19747	36941
Q5J8M3	Q5J8M3	3	3	3	ER membrane protein complex subunit 4	EMC4	18350	18634	18341	15172	18993	33241	28503	25771	7826.8	20145	6290.1	10292	7398	6634.5	13267	14766	34332	7476.5	25305	18234
P18031	P18031	21	21	21	Tyrosine-protein phosphatase non-receptor type 1	PTPN1	483340	510610	535870	614070	530890	369970	353560	306710	252890	506370	282130	301030	224730	239690	269020	205420	283440	266270	304230	316290
Q01415	Q01415	2	2	2	N-acetylgalactosamine kinase	GALK2	8105.8	6861.8	0	4769.4	16680	0	7400.7	15902	4190.3	8724.7	3665.8	5774.5	8488.9	0	0	3083.5	6361.9	7749.2	0	4662.2
O60678	O60678	12	12	11	Protein arginine N-methyltransferase 3	PRMT3	46139	58585	47841	47528	60509	49524	43921	46667	32986	55472	20075	32110	28087	17392	31079	27026	27660	27420	20440	29973
O95563	O95563	3	3	3	Mitochondrial pyruvate carrier 2	MPC2	21401	25207	23912	23958	12345	18449	15899	15903	12760	9346.9	6780.3	7106.3	16246	6223.1	16726	7948.6	9374.5	82004	10586	10266
Q9NQX3	Q9NQX3	6	6	5	Gephyrin;Molybdopterin adenylyltransferase;Molybdopterin molybdenumtransferase	GPHN	67428	190250	233540	58923	70785	25865	79960	23032	47020	29637	98951	15216	97050	59872	37613	23114	5715.3	6323.8	44071	28071
Q68CZ2	Q68CZ2	11	11	10	Tensin-3	TNS3	38344	22622	39713	28840	31180	69342	87258	66656	97150	108810	16251	18476	16332	9302.5	19579	14356	22154	35044	40501	21698
P33993	P33993	39	39	39	DNA replication licensing factor MCM7	MCM7	416730	332380	440320	394660	418270	467670	417230	358970	282440	428910	223060	220530	217660	170240	164600	128940	171930	194140	171780	197720
Q9BXI6	Q9BXI6	4	4	4	TBC1 domain family member 10A	TBC1D10A	10341	14021	14726	14929	12075	15960	15387	14429	2880.7	18560	8804.2	9565	3592	7636.2	3407.6	8747.3	18965	5061.3	14045	2637.5
O00141	O00141	2	2	2	Serine/threonine-protein kinase Sgk1	SGK1	17099	21295	25908	17782	19903	16959	4557	14320	12549	24426	10536	11904	14070	5946	8484.4	0	4865.8	4013.8	5188.5	5444.7
Q8WVY7	Q8WVY7	8	8	8	Ubiquitin-like domain-containing CTD phosphatase 1	UBLCP1	50537	49917	56790	51430	60335	38876	54927	32421	32961	66235	33592	16316	26087	23387	34995	26306	25023	42021	19745	27876
P54578	P54578	26	26	26	Ubiquitin carboxyl-terminal hydrolase 14	USP14	325430	380290	535190	368660	414090	408940	384700	312650	452780	477930	201780	147240	303750	153580	204580	165060	218780	242510	241920	234380
O15344	O15344	3	3	3	E3 ubiquitin-protein ligase Midline-1	MID1	38366	43792	27808	34625	26964	18511	25071	26041	11154	14385	14150	20528	22043	11033	17990	9873.5	28600	19035	11106	17215
Q96RS6	Q96RS6	7	7	6	NudC domain-containing protein 1	NUDCD1	23138	22015	31422	29205	31990	34974	30654	37808	34767	41804	13543	12096	16650	13509	13100	9307.9	18095	18633	17229	20190
Q9BXP2	Q9BXP2	3	3	3	Solute carrier family 12 member 9	SLC12A9	27861	31483	37408	30118	32854	22065	24897	21626	14847	26374	14967	17485	18341	10628	18530	0	12785	12185	10988	14474
Q7Z4H3	Q7Z4H3	6	6	6	HD domain-containing protein 2	HDDC2	36612	46770	32184	37704	48443	47451	52745	37462	35531	45684	21760	19922	23748	16485	19140	18378	26331	27932	17551	23322
Q9NX55	Q9NX55	6	6	6	Huntingtin-interacting protein K	HYPK	41817	26096	61672	73432	80713	64194	78216	42999	114080	44295	17011	27620	37704	14996	45135	12750	39326	42047	31970	24098
O75153	O75153	27	27	27	Clustered mitochondria protein homolog	CLUH	207420	257930	247810	217350	172380	124030	230740	176160	165150	272760	92637	96419	149470	86983	130980	74453	112780	115750	99906	109980
Q13443	Q13443	5	5	5	Disintegrin and metalloproteinase domain-containing protein 9	ADAM9	3948.7	15933	12697	5629.7	7152	11226	14144	9835.8	21215	15473	4085.4	5721.3	7110.2	1900.2	4079.9	5084.4	15710	12209	7172.4	15507
Q9BYJ9	Q9BYJ9	5	2	2	YTH domain-containing family protein 1	YTHDF1	29167	39466	32932	18149	36796	17272	30295	33748	21351	33316	18243	21710	15818	14830	8448.4	6030.7	14791	20611	8652.2	10609
Q9Y426	Q9Y426	3	3	3	C2 domain-containing protein 2	C2CD2	11342	13509	11107	7525.2	8370.3	21585	19903	19488	12536	26450	3493.3	7041.3	8285.9	1958.5	5454.3	8447.8	9904.5	8947	13742	15644
Q6UWE0;Q58F21;Q8WWZ4	Q6UWE0	3;1;1	3;1;1	3;1;1	E3 ubiquitin-protein ligase LRSAM1	LRSAM1	17677	18005	25578	0	31455	5314.3	8152.3	0	12215	10252	6618.4	7043.8	6988.8	16207	10139	0	6937.6	22993	0	0
Q8WUD1	Q8WUD1	8	1	1	Ras-related protein Rab-2B	RAB2B	4815.1	6940.3	4939.6	2869.2	5024.8	3823.5	5469.2	4435.1	1742.4	6478.3	1911.9	3503.9	3516.1	1655.8	1881.7	1119.9	2718.8	2909.6	2912	3101.1
Q9H9H4	Q9H9H4	4	4	4	Vacuolar protein sorting-associated protein 37B	VPS37B	34564	49007	33612	34031	33603	39967	42004	31199	8879.8	44849	26840	25860	25124	5006.9	10909	5045.8	24342	26772	35767	25897
P16035	P16035	3	3	3	Metalloproteinase inhibitor 2	TIMP2	21352	26629	26698	20595	20658	23433	27095	22237	15354	31914	18170	8693.4	19832	12194	0	7601.5	23143	11048	19975	25911
P12694	P12694	5	5	5	2-oxoisovalerate dehydrogenase subunit alpha, mitochondrial	BCKDHA	47459	49870	32866	38962	47969	45577	42538	22492	30951	52352	21352	27876	30169	13023	17975	18417	30800	30318	31840	16787
Q9NTX5	Q9NTX5	8	8	8	Ethylmalonyl-CoA decarboxylase	ECHDC1	37423	30971	39025	34120	48948	23787	28255	18828	16804	26671	24780	18485	15524	10172	28067	12754	28261	26345	6710.3	16529
Q71RG4	Q71RG4	2	1	1	Transmembrane and ubiquitin-like domain-containing protein 2	TMUB2	3788.7	4911.9	6437.3	0	4437.7	4845	7446.8	0	4478.2	6674.7	0	3510	2779.5	1371.1	2339.3	0	3783.7	3349.8	2865.1	3357.3
Q6UW68	Q6UW68	3	3	3	Transmembrane protein 205	TMEM205	46444	27768	66574	18867	58300	26323	24508	14006	14329	8306.7	22406	14168	26313	24004	24585	10402	13207	17974	13980	18582
Q96HN2	Q96HN2	13	2	2	Putative adenosylhomocysteinase 3	AHCYL2	2950.7	11361	12658	12002	0	10244	15148	6124.7	16282	20530	0	2933.8	9222.5	2929.8	4851.3	8667.2	9828.3	13306	9804.5	15243
Q16762	Q16762	2	2	2	Thiosulfate sulfurtransferase	TST	16752	25167	23253	17713	25197	16169	13790	12968	10147	15937	10817	15690	8464.4	7736	12639	6370.1	0	7453.9	10237	2529.8
Q8NHV4	Q8NHV4	3	3	3	Protein NEDD1	NEDD1	16437	20837	20682	12124	18852	18217	21119	19239	15377	22924	7168.2	13333	12888	4906.1	7370.7	3131.4	10686	2216.4	11440	11843
Q6IN85	Q6IN85	2	2	2	Serine/threonine-protein phosphatase 4 regulatory subunit 3A	SMEK1	2371	3380.2	3079.5	1821.5	11482	2770.1	11306	12857	11580	3764.6	0	1561	2140.1	6178.7	1486.3	3451.2	0	6550.1	2013.8	7012.5
Q9H1A3	Q9H1A3	2	2	2	Methyltransferase-like protein 9	METTL9	27729	31080	41319	30969	10721	19893	20927	22660	27497	7649.4	5672.3	36530	23911	905.25	5851.8	0	30943	5268.9	0	0
O14777	O14777	1	1	1	Kinetochore protein NDC80 homolog	NDC80	0	0	0	0	2235.2	0	0	0	0	0	0	1149.4	0	0	0	0	0	0	0	0
O75674	O75674	2	2	2	TOM1-like protein 1	TOM1L1	20180	25915	23379	21238	22353	15054	15182	15615	15493	27006	18521	12707	10006	10491	6420.2	9925.6	20212	18187	12895	21430
O75157	O75157	3	3	3	TSC22 domain family protein 2	TSC22D2	3719.3	4059.9	4216.4	9601.6	8723	3947.2	12765	10011	14393	14541	3830	2108.8	1980.6	1375.6	6304.4	1594.9	3667	1786.8	1896	2518.3
P51798	P51798	13	13	13	H(+)/Cl(-) exchange transporter 7	CLCN7	65536	126860	87403	110670	77325	77009	66339	98909	68168	75290	32720	71294	43617	30243	62905	27037	30582	29044	31275	50960
Q9NVH0	Q9NVH0	2	2	2	Exonuclease 3-5 domain-containing protein 2	EXD2	3164.7	3427.8	4077.7	4152	4371.6	3867.5	4992.8	4375.6	0	5444	2134.6	2641.1	2501.2	0	2605.1	2610.4	2792.3	2500.5	2608.2	0
Q86TB9	Q86TB9	4	4	4	Protein PAT1 homolog 1	PATL1	5644.6	15234	17998	5529.1	19327	16234	23638	16413	14696	38249	3990.2	4286.9	13295	2075.5	9208.2	12166	7140	5968.5	11891	9245.8
Q96ER9	Q96ER9	5	5	5	Coiled-coil domain-containing protein 51	CCDC51	16323	12699	62856	18310	17347	43958	18925	18667	38425	39689	17559	10155	13822	13010	11394	23937	20949	19605	28345	32160
Q96KB5	Q96KB5	9	9	8	Lymphokine-activated killer T-cell-originated protein kinase	PBK	21732	48080	35202	42411	23738	65883	73126	65438	55189	25018	20199	7532.5	32741	16741	11404	14312	8212.9	6786.1	18151	12469
O43759	O43759	2	2	2	Synaptogyrin-1	SYNGR1	6659.9	0	0	8868.4	0	0	0	0	9168.2	13194	0	0	0	8054.1	0	10110	12291	11229	12754	12280
Q9Y6K5	Q9Y6K5	5	5	5	2-5-oligoadenylate synthase 3	OAS3	33830	25680	24479	15592	25944	32507	18084	24851	23531	28427	20242	10021	14139	12208	8537.1	7124.5	12432	10399	10895	15483
Q96G03	Q96G03	15	14	12	Phosphoglucomutase-2	PGM2	52578	119400	113040	126360	125450	115890	89775	86418	107780	100040	60277	67184	59664	34798	57126	42438	61005	57601	57919	49967
Q9NP66	Q9NP66	2	2	2	High mobility group protein 20A	HMG20A	11408	12759	13336	14055	15887	10119	13545	10077	6327.6	15407	10003	4813.5	7970.2	7705.1	4714.4	7708.3	4986.6	7956.3	4363.2	9820.5
O43156	O43156	3	3	3	TELO2-interacting protein 1 homolog	TTI1	13475	14189	18560	12673	15938	18620	14878	17598	5324.5	19866	7422.3	9390.7	10526	5924.3	5858.7	6048.1	15224	11677	8346.2	11495
Q9Y547	Q9Y547	4	4	4	Intraflagellar transport protein 25 homolog	HSPB11	11657	44658	72119	44995	46911	5557.3	12001	21549	10012	17778	46176	10558	36589	9647.8	12230	14581	64386	6208.3	11396	0
O75880	O75880	4	4	4	Protein SCO1 homolog, mitochondrial	SCO1	22066	62303	49488	50710	23942	27622	48763	20083	7711.9	26432	38879	40101	9187.3	10364	10601	30005	21703	23048	44572	37395
P49327;REV__O94989	P49327	147;1	147;1	146;1	Fatty acid synthase;[Acyl-carrier-protein] S-acetyltransferase;[Acyl-carrier-protein] S-malonyltransferase;3-oxoacyl-[acyl-carrier-protein] synthase;3-oxoacyl-[acyl-carrier-protein] reductase;3-hydroxyacyl-[acyl-carrier-protein] dehydratase;Enoyl-[acyl-carrier-protein] reductase;Oleoyl-[acyl-carrier-protein] hydrolase	FASN	6112900	7507900	8122800	8987400	8232500	8498700	8581400	7587100	6547400	10132000	4251300	4319000	4255100	3540400	4044600	3961500	5090000	5017300	5018000	5688600
Q9BUR5	Q9BUR5	2	2	2	Apolipoprotein O	APOO	4455.9	3756.2	4841.3	3754.8	4987.5	3359.8	4517.1	9458.1	3187.8	4590.6	3021.5	3473.6	3133.4	1795.8	0	0	2726.9	0	2005.5	0
Q9UHD2	Q9UHD2	3	3	3	Serine/threonine-protein kinase TBK1	TBK1	11711	17060	20610	15311	8750.8	17039	17247	16831	14000	24679	9904.5	5956.2	14602	8078.6	0	10011	12792	9106.7	8971.9	12717
O75131;Q96FN4;Q96A23;Q9UBL6	O75131	21;1;1;1	21;1;1;1	20;0;0;0	Copine-3	CPNE3	187610	166740	266890	252720	252970	191130	172480	183340	173600	276060	111410	116550	110450	134900	118210	107710	150870	156740	159500	201000
Q0VDG4	Q0VDG4	2	2	2	Secernin-3	SCRN3	9908.7	14205	12926	14307	16412	12552	13249	13012	11346	17358	7452.4	5650.8	7416.6	7258.2	7795.7	6912	8910.2	6622.8	7300.6	7960.9
Q8N442	Q8N442	1	1	1	Translation factor GUF1, mitochondrial	GUF1	2314.8	2392	3836.4	3447.3	3329.7	2302.1	2797.3	2151.6	2595.9	3736.1	2213.1	2459.9	0	1501	1870.7	1891.4	2463.7	2352.9	2154.2	3816.3
Q15043	Q15043	4	4	4	Zinc transporter ZIP14	SLC39A14	32759	48187	34843	39599	47683	35607	51496	31293	58731	63771	22494	16210	15482	22774	29864	15789	26652	19374	20799	25855
P61964	P61964	7	7	7	WD repeat-containing protein 5	WDR5	16867	63870	34585	49660	35284	22847	38056	33568	17820	49373	19440	30115	16097	30719	8991.9	14143	41521	33446	52544	42426
Q9Y2U8	Q9Y2U8	2	2	2	Inner nuclear membrane protein Man1	LEMD3	4990.8	6005.8	6080.5	2611	3958.2	7682.1	8481.7	8427.3	3236.8	7243.6	2274.4	5166.3	3439.9	1571.5	0	2487.9	6752.9	3552.3	4222.6	6635.6
Q9NP92	Q9NP92	3	3	3	28S ribosomal protein S30, mitochondrial	MRPS30	35305	34338	39463	38547	37603	59699	35758	8399.5	39050	30072	29546	8052.6	21431	5692.4	32858	20398	125470	50729	20249	24023
O14802	O14802	2	2	2	DNA-directed RNA polymerase III subunit RPC1	POLR3A	583.35	1714.6	0	0	1829.2	1240.5	0	0	0	2475.3	0	0	1343.1	0	832.1	0	1715.2	1655.1	0	1277.3
Q8TD19	Q8TD19	3	3	3	Serine/threonine-protein kinase Nek9	NEK9	15969	0	13902	17667	20987	13822	8000.4	8637.6	7043.7	9137.6	8584.7	10835	4150	4649.4	7924.7	6373.2	13357	7629.3	2962.9	8249.4
P48163	P48163	11	11	11	NADP-dependent malic enzyme	ME1	34342	55846	59647	42933	43086	62081	56798	68654	39738	88120	14150	18425	22756	31957	37228	40153	48451	33655	27260	57066
Q8N4C8	Q8N4C8	8	3	3	Misshapen-like kinase 1	MINK1	7268.1	6872.7	7750.1	8050	23196	8909	6766.5	3559.7	4075.5	0	9180.2	0	7798.3	1999.1	9100.9	8632.4	0	12746	12644	8464.2
Q8TB36	Q8TB36	4	4	4	Ganglioside-induced differentiation-associated protein 1	GDAP1	16645	20492	24848	23651	29916	17655	24260	23981	21807	28877	9096	14797	15106	11510	10598	6668.3	8718	7008.8	12235	18999
Q969P0	Q969P0	11	11	11	Immunoglobulin superfamily member 8	IGSF8	47523	95417	58223	47656	52116	63655	49795	67022	51065	52132	22364	43972	33563	18115	41145	26768	35619	26777	28092	33677
Q9UNX4	Q9UNX4	13	13	13	WD repeat-containing protein 3	WDR3	63928	66184	108800	60307	88063	69116	65452	61827	41265	94303	43015	51233	52455	31923	26387	28104	44564	47548	54688	53056
O15260	O15260	5	5	5	Surfeit locus protein 4	SURF4	144170	124970	153050	133220	134840	127600	126720	106370	106150	149850	38993	109160	83545	41752	92028	75921	102760	40206	82240	89584
Q9UQC2	Q9UQC2	2	2	2	GRB2-associated-binding protein 2	GAB2	5723.7	10011	16930	14113	8241.1	17474	16794	15814	13815	8053.7	7320.1	10253	4032	0	7546.5	4061.5	14024	15280	11936	5554.6
Q96TC7	Q96TC7	3	3	3	Regulator of microtubule dynamics protein 3	RMDN3	12401	8157.7	3395.7	8929.1	3313.3	10951	16749	12844	6769.8	10767	854.59	6279	583.75	3972.8	7492.1	6391.6	0	0	4242.9	4281.1
P57764	P57764	9	9	9	Gasdermin-D	GSDMD	66620	63544	77928	74958	77448	55859	87015	49727	81079	78140	49035	42600	34672	15466	49351	33567	55515	45464	45679	72671
Q8N7R7	Q8N7R7	1	1	1	Cyclin-Y-like protein 1	CCNYL1	4355.7	5280.9	6668.4	0	5678.6	5063.4	0	0	5451.9	7609.6	0	4014.1	0	3268.7	4379.3	4030.4	0	0	0	0
Q9HB58	Q9HB58	6	6	5	Sp110 nuclear body protein	SP110	16503	11203	12718	15143	15070	13882	17689	12658	28075	13148	4963.3	6020.6	9515.8	8030.5	9028	4230.6	5951	5704.5	6718.6	4996.2
Q8NBL1	Q8NBL1	4	4	4	Protein O-glucosyltransferase 1	POGLUT1	22681	24995	21577	27899	19574	12938	53011	17511	10983	16452	20711	15354	9161.4	8487	8519.8	10905	12594	44635	7650.4	15317
Q15813	Q15813	8	8	8	Tubulin-specific chaperone E	TBCE	29272	28941	34900	44289	60893	56763	45484	30637	18771	71882	17878	20872	19005	16150	31916	6196.1	37711	19596	30367	26561
O60343	O60343	3	3	3	TBC1 domain family member 4	TBC1D4	21960	17315	21655	20887	23367	6505	11072	8245	11665	12010	15035	8252.7	7334	11785	13762	10402	4789.9	6663.7	4368.7	10276
O43815	O43815	12	12	10	Striatin	STRN	58519	58517	66827	62066	61739	119630	149950	67258	25643	58162	35719	34237	38747	16071	39569	34510	157680	48780	28073	32485
Q969S3	Q969S3	16	16	16	Zinc finger protein 622	ZNF622	144270	177150	167040	123200	152580	147310	149280	147110	156900	172270	71105	75492	89655	70931	101760	48532	67274	70849	50801	63808
Q6QNY0	Q6QNY0	1	1	1	Biogenesis of lysosome-related organelles complex 1 subunit 3	BLOC1S3	8636.6	8149.9	0	0	7767.8	0	0	0	5500.4	0	0	9105.4	0	4051	0	3559.4	0	7586.1	4851.1	0
Q9UPY3	Q9UPY3	3	3	3	Endoribonuclease Dicer	DICER1	6665.2	5528.6	4715.9	3307.5	5920.4	5840.3	9833	7490.1	7929.3	9549.3	1768.3	3579.9	2868.6	0	5794.1	1108.2	2020.8	1036.2	3386.4	5266.4
P17900	P17900	5	5	5	Ganglioside GM2 activator;Ganglioside GM2 activator isoform short	GM2A	45977	37093	29618	31401	44270	52044	33748	39880	35448	12681	17729	14657	19606	24467	24513	38419	33716	33114	21592	30965
Q86Y56	Q86Y56	4	4	4	Dynein assembly factor 5, axonemal	DNAAF5	6611.8	9927.4	13088	10609	6869.7	15911	19407	17178	8073.1	15528	1344.6	8928.5	6838.5	2435	5724.7	4196.3	12307	4932.5	5401.7	4896.4
Q99643	Q99643	1	1	1	Succinate dehydrogenase cytochrome b560 subunit, mitochondrial	SDHC	7242.2	6349.6	8054.5	11199	9980.5	6687.9	0	0	0	11810	0	8452.6	8316	0	6215.3	0	8749.1	8667.6	6604.4	0
P23528	P23528	29	29	18	Cofilin-1	CFL1	4251400	3681700	5433700	5136400	5344600	6021700	6492400	6002100	5239600	7218000	2858300	2755300	3042100	1925500	2257200	2928600	3701700	3774100	2955500	3370200
Q92783	Q92783	9	9	7	Signal transducing adapter molecule 1	STAM	74547	81129	73722	85224	46897	72431	66611	26117	82680	96909	62952	40989	20682	40113	30296	28638	46296	69243	61079	47162
O00213	O00213	6	6	5	Amyloid beta A4 precursor protein-binding family B member 1	APBB1	13795	19110	26562	9578.4	7149	25988	31369	25978	12719	20750	5232.8	12579	7338.3	4253.9	11711	6209.9	9806.1	7237.4	9296.9	4462.4
Q14692	Q14692	13	13	13	Ribosome biogenesis protein BMS1 homolog	BMS1	36779	77493	67789	92271	100160	46085	81249	40871	40363	101310	41309	49312	36342	40046	35085	45133	59221	32985	70183	83646
Q9NYY8	Q9NYY8	9	9	9	FAST kinase domain-containing protein 2	FASTKD2	52067	83308	84810	56375	88779	43630	42992	46134	40174	52608	43745	44632	48098	21119	39870	15958	28874	23472	34061	41912
Q9NXR1	Q9NXR1	4	4	3	Nuclear distribution protein nudE homolog 1	NDE1	14871	10837	10392	20104	10768	3402.2	4675.7	7953.8	8464.8	4835.9	4112.8	16272	3921.4	3116.7	8780.2	11305	9078.7	7839.8	7563.8	4502.3
O43837	O43837	18	18	18	Isocitrate dehydrogenase [NAD] subunit beta, mitochondrial	IDH3B	454760	469940	553980	442640	505490	436390	421240	368800	364380	441520	253410	317830	239220	271040	231220	240730	400570	303040	319880	395030
Q9BSH5	Q9BSH5	3	3	3	Haloacid dehalogenase-like hydrolase domain-containing protein 3	HDHD3	10649	12589	3738.7	10653	13576	0	7500.3	6195	13582	2420.1	7628.5	2400.1	5427	8378	3874.4	5822.2	0	5822.1	3107.8	6327
Q9Y2P8	Q9Y2P8	5	5	5	RNA 3-terminal phosphate cyclase-like protein	RCL1	24037	15271	18035	36116	15509	9354	28376	13292	7113.8	16852	13882	15792	5914.5	11174	12255	13598	7465.1	14020	14202	15488
P20936	P20936	3	3	3	Ras GTPase-activating protein 1	RASA1	3663.1	53788	3704.8	46176	41332	60665	54302	5491.8	3980.2	7517.5	3358	66125	3506	4156.9	3378.5	5184.5	71683	5962.5	5801.1	12379
Q9BX40	Q9BX40	4	4	4	Protein LSM14 homolog B	LSM14B	20456	15647	25744	87830	22898	71229	95754	86430	8963.6	15340	27784	17561	20854	13690	13656	75483	17669	18009	16393	19137
Q12996	Q12996	8	8	8	Cleavage stimulation factor subunit 3	CSTF3	28875	6522.3	34590	32643	36562	31283	18439	10817	15243	32167	20881	14824	16391	10825	12570	17537	4586.2	23620	13107	25966
P55196	P55196	6	6	6	Afadin	MLLT4	24263	97237	10928	0	12665	20568	0	9724.4	14391	18766	13638	21175	20790	13112	10157	19426	20544	39211	30445	17704
Q9NR33	Q9NR33	3	3	2	DNA polymerase epsilon subunit 4	POLE4	4444.9	11159	7053	2940.7	9567.9	3201.7	17467	8358.9	2643.9	6178.8	1958.3	6576.1	5603	1961.3	3043.9	1654.5	7876.3	0	13329	8642.9
P28340	P28340	3	3	3	DNA polymerase delta catalytic subunit	POLD1	3000.9	3580.3	6931.5	6991.5	3222.2	7976.5	6668.9	3910.8	1399.5	8177.8	2830.9	3407.9	2438.5	4254.5	0	3224.2	3616.4	5003.9	3519	6741.1
O75427	O75427	2	2	2	Leucine-rich repeat and calponin homology domain-containing protein 4	LRCH4	0	0	11240	0	0	0	0	0	5428.2	10017	0	0	0	6129.8	0	4030.7	0	6462	0	0
P49961	P49961	4	4	4	Ectonucleoside triphosphate diphosphohydrolase 1	ENTPD1	30834	46736	30660	12614	32857	15225	8154	6882.1	20969	7166.8	21621	22405	18970	8469.4	12606	35266	4478.2	13103	10485	5452.7
P60033	P60033	3	3	3	CD81 antigen	CD81	141310	199330	220150	248650	245350	141430	151500	145100	164510	216140	107550	49397	151570	114280	154600	14392	55585	54948	41339	34326
Q96EY4	Q96EY4	1	1	1	Translation machinery-associated protein 16	TMA16	4674.8	4859.2	5586.6	4896.9	5644.3	4738.1	5557.9	4944.4	3710.7	6029.3	3662.8	0	3675.4	3119.7	3631.4	3093.7	3590	3526.4	3776	3978.2
O95394	O95394	13	13	13	Phosphoacetylglucosamine mutase	PGM3	61186	68204	76999	75671	90263	80213	63128	67629	33861	70718	41576	34399	31446	53463	43653	28270	60890	36212	23198	85505
Q8N8A6	Q8N8A6	3	3	3	ATP-dependent RNA helicase DDX51	DDX51	2304.8	4698	15362	4899.6	9436.5	0	0	2989.2	3638.4	9235.8	2460.9	7296.9	7413.4	0	3001.7	2059.2	3282.3	0	18222	4031.5
Q8TDN6	Q8TDN6	13	13	13	Ribosome biogenesis protein BRX1 homolog	BRIX1	135750	175680	168480	888390	165050	107330	115360	489300	104950	214090	154600	144760	201520	204920	137590	141890	162460	223720	120890	120140
Q9Y394	Q9Y394	8	8	8	Dehydrogenase/reductase SDR family member 7	DHRS7	26616	59070	39006	62113	50001	20713	18228	29387	40936	19764	15158	35870	29483	16712	33061	12149	24350	23343	11480	15730
Q9BYV8	Q9BYV8	2	2	2	Centrosomal protein of 41 kDa	CEP41	2792.6	9368.6	3072.1	9581.2	9739.7	9045.4	7730.8	9454.5	3736.7	10246	5587	6035.5	2651.8	2295	2474	1515.6	2588.1	0	1799.8	4736.2
O60502	O60502	11	10	10	Protein O-GlcNAcase	MGEA5	65332	63607	65440	62076	75963	63843	50770	65075	46937	81418	30886	49805	52025	25907	24733	45682	62570	42247	66374	55159
Q15738	Q15738	16	16	16	Sterol-4-alpha-carboxylate 3-dehydrogenase, decarboxylating	NSDHL	120180	125360	180660	162430	166160	106910	132220	135010	79377	174910	85889	102350	94384	61039	72700	71492	107290	132200	127770	99113
Q9NZE8	Q9NZE8	2	2	2	39S ribosomal protein L35, mitochondrial	MRPL35	0	7741.9	0	6519	6498.6	0	7146.9	7252.7	7338.2	6695.8	5220.8	6258.9	0	0	0	0	6929.6	0	5208.5	5316.3
Q92665	Q92665	7	7	7	28S ribosomal protein S31, mitochondrial	MRPS31	59635	45409	36830	56774	44165	49211	43105	43328	59921	39063	19480	25603	35601	23243	30386	38904	37612	17097	43037	23129
Q8WWI5	Q8WWI5	4	4	4	Choline transporter-like protein 1	SLC44A1	12573	13892	16768	43236	14409	17392	14417	16285	9906.2	22645	10014	13773	12707	8725.2	10660	22981	18056	26171	9262.5	10122
P27986	P27986	7	7	6	Phosphatidylinositol 3-kinase regulatory subunit alpha	PIK3R1	34231	40200	24278	27132	24356	27214	29103	11615	19132	21359	16021	12220	24375	12723	17885	11395	16338	16364	17800	18701
Q9UKZ1	Q9UKZ1	1	1	1	CCR4-NOT transcription complex subunit 11	CNOT11	0	0	4396.3	0	7381.6	6752.2	7308.1	0	6957.8	0	6530.9	0	0	0	0	0	6369.5	6162.5	0	0
P13716	P13716	6	6	6	Delta-aminolevulinic acid dehydratase	ALAD	29294	46418	36352	37372	52787	13595	38160	37174	24507	29781	24675	27958	27450	15041	17118	17874	14173	8393.7	13835	25928
Q8WVX9	Q8WVX9	9	9	9	Fatty acyl-CoA reductase 1	FAR1	58817	77990	99742	72944	89540	110160	119400	86273	90841	111020	29761	46048	56816	45193	43999	44873	50960	51349	46023	62831
P26012	P26012	3	3	3	Integrin beta-8	ITGB8	14448	10090	16416	9620.6	11510	19152	14542	15080	6026.1	19048	8176.9	8360.2	3932.2	3608.5	10441	11432	5144.2	11426	15671	5055.3
Q96JQ2	Q96JQ2	1	1	1	Calmin	CLMN	0	4926.7	4425.2	0	4852.4	0	6623.8	5578.2	0	6166.5	0	4449.6	0	3461.6	0	6081.8	10510	0	7535.2	9533.8
Q9NWT1	Q9NWT1	3	3	3	p21-activated protein kinase-interacting protein 1	PAK1IP1	12730	4498.9	5313.2	15134	5598.2	4612.3	4105.4	4417.6	4051	20499	4691.8	0	14893	4581.6	0	5871.6	29446	7729.6	4818.8	6992.4
P15559	P15559	23	23	23	NAD(P)H dehydrogenase [quinone] 1	NQO1	1916200	2074900	2340000	2138500	2071700	1493700	1661900	1551700	1175300	1892900	1228100	1317500	1263300	1012700	1066900	710340	1133200	933890	965710	1123300
O95757	O95757	14	6	6	Heat shock 70 kDa protein 4L	HSPA4L	18158	21342	28930	24591	24303	30065	30655	34316	24471	36603	13291	10068	12400	4670.8	25169	17371	18979	22485	14295	23582
P13804	P13804	24	24	24	Electron transfer flavoprotein subunit alpha, mitochondrial	ETFA	599530	686800	715000	670880	791380	785920	762250	893400	864210	951210	375520	436470	409850	360950	354550	440330	515370	567860	470090	545000
Q9NVU0	Q9NVU0	1	1	1	DNA-directed RNA polymerase III subunit RPC5	POLR3E	2377.7	4141.3	2963.7	0	2297.4	2807.4	0	3083.9	4483.9	5359.5	0	2333	4256.8	0	0	0	2805.2	0	0	3191.1
Q8WW01	Q8WW01	1	1	1	tRNA-splicing endonuclease subunit Sen15	TSEN15	5520.5	6080.4	6902.5	4541.8	6411.3	5688.8	7180.4	0	0	7432.6	0	5812.3	5511.6	5175.5	0	4528.7	5588	5677.7	5187.4	6219.5
Q9H9Q2	Q9H9Q2	2	2	2	COP9 signalosome complex subunit 7b	COPS7B	7689.3	11374	9325.1	9583.8	11755	11253	1677.4	11757	3144.2	13349	0	12911	8691.7	6279.2	0	0	1537.2	9428.5	8194.9	10848
Q9UBX7	Q9UBX7	1	1	1	Kallikrein-11;Kallikrein-11 inactive chain 1;Kallikrein-11 inactive chain 2	KLK11	0	121070	0	95202	112990	92135	0	78609	0	90541	0	0	98579	0	86171	0	0	86530	0	0
Q7Z7K0	Q7Z7K0	3	3	3	COX assembly mitochondrial protein homolog	CMC1	59931	19111	38352	46370	18545	51188	46880	6998.7	42881	15101	17857	7246.1	17870	18101	41221	54492	16905	18341	17554	24307
P49674	P49674	1	1	1	Casein kinase I isoform epsilon	CSNK1E	0	9043.1	0	6523.5	8514.6	6810.2	0	9755	2460.9	0	0	0	7092.4	0	6422.1	6153.8	5155.8	5366.6	5013	5929.5
Q9UHA3	Q9UHA3	6	6	6	Probable ribosome biogenesis protein RLP24	RSL24D1	50580	57355	47247	58589	64378	48771	60686	58649	60472	64351	27867	17179	31387	35558	44272	28213	35420	44458	18997	26804
Q9Y250	Q9Y250	19	19	19	Leucine zipper putative tumor suppressor 1	LZTS1	74012	163390	95940	120830	76128	122700	162630	118220	118650	123660	41355	69660	64682	53809	68490	45930	53517	34124	41305	42885
P00505	P00505	21	21	21	Aspartate aminotransferase, mitochondrial	GOT2	433550	539420	688550	590240	567980	618090	604130	479290	452930	645400	314320	357680	322710	301490	289150	376030	382630	351300	331570	416620
Q15154	Q15154	5	5	5	Pericentriolar material 1 protein	PCM1	38349	45765	58797	55444	59702	46041	32360	31101	6292.2	52915	42774	55368	3469.3	5524.8	37967	23446	42638	35715	35890	41759
P78346	P78346	5	5	5	Ribonuclease P protein subunit p30	RPP30	23152	25897	30699	19163	35550	28363	25078	13130	11816	32623	10666	17963	19142	10105	17776	21155	26872	9934.3	21041	22581
Q6DKI1	Q6DKI1	8	8	8	60S ribosomal protein L7-like 1	RPL7L1	23966	38757	66092	58040	65876	48910	32097	55892	19882	37391	24264	28914	55201	13842	20024	19950	26882	33096	41826	21851
O95104	O95104	4	4	3	Splicing factor, arginine/serine-rich 15	SCAF4	11733	23194	25573	19929	27686	30187	16794	18408	16758	20971	9986.3	15928	10042	15003	9914.4	9525.2	23112	30891	14837	27447
O95758	O95758	8	3	3	Polypyrimidine tract-binding protein 3	PTBP3	14155	11140	11078	15067	10824	6917.5	13692	20899	12472	17000	6808.3	7154.2	9258.4	2177.8	9823.3	2856.8	4132.2	8406.5	7152	9898.4
Q8TBF2	Q8TBF2	2	2	2	Prostamide/prostaglandin F synthase	FAM213B	2861.8	4154.1	6014.3	6177.5	5489.7	4585.2	5904.9	2173.9	0	3275.7	4768.5	4801.4	0	1349.3	3056	3755.6	0	1738	2656.5	6426.9
Q14165	Q14165	14	14	14	Malectin	MLEC	135730	245110	220700	229230	273290	198690	151580	174360	146880	192260	120470	135310	148550	102460	119170	83920	125780	109030	103880	115580
Q13356	Q13356	2	2	2	Peptidyl-prolyl cis-trans isomerase-like 2	PPIL2	10815	12256	10119	9555.2	5903.8	11257	12389	13186	4315	6007.8	8305.2	4140.2	4183.8	3028.3	7940.7	2253.7	5282.9	3498.6	8789.5	3647.1
Q3ZCQ8	Q3ZCQ8	18	18	18	Mitochondrial import inner membrane translocase subunit TIM50	TIMM50	509390	551400	586690	594230	636670	489600	490440	548110	366940	638710	280950	392730	339000	266300	355350	256870	323370	318480	377250	374370
O95139	O95139	2	2	2	NADH dehydrogenase [ubiquinone] 1 beta subcomplex subunit 6	NDUFB6	38505	18559	92941	19450	13072	46889	47439	52132	52990	14688	16101	8004.8	29522	15551	34519	17900	9890.2	32787	18113	21448
Q9C0E2	Q9C0E2	3	3	3	Exportin-4	XPO4	10192	10208	2453	12585	19690	6475.9	11035	9731.6	9624.8	0	11277	6727.3	9948.5	0	3421.8	3434.1	9168.5	10127	8782.3	10966
Q14149	Q14149	5	5	5	MORC family CW-type zinc finger protein 3	MORC3	14864	25691	21572	10230	16019	27661	28226	12788	37748	32966	12189	3854.1	14043	2986.3	17225	6443.7	16523	11706	6247.5	19482
P38646	P38646	53	52	52	Stress-70 protein, mitochondrial	HSPA9	4173500	5069200	5015100	4769500	5060300	4445200	4695900	4423000	3950700	4842700	2575300	2997700	3114400	2345300	2719700	2208500	2765500	2758800	2522800	2834900
Q9UPN4	Q9UPN4	4	4	4	Centrosomal protein of 131 kDa	CEP131	13277	19520	14854	15371	14250	9226.6	17297	7178.3	5741.3	15105	6402.1	8390.9	10665	5816.4	12870	1442.9	10245	3088.5	2468.8	4789.1
Q6NXE6	Q6NXE6	10	10	10	Armadillo repeat-containing protein 6	ARMC6	62148	58234	90427	64036	72148	76416	94833	58386	50881	95847	41094	48909	44719	25689	38041	40339	57694	44323	39133	60875
P33121;Q9ULC5	P33121	31;1	31;1	29;1	Long-chain-fatty-acid--CoA ligase 1	ACSL1	471940	523660	538190	465700	515710	255590	229820	263870	258170	314510	272210	295450	299440	264140	307280	164710	212370	157790	212550	237990
O94919	O94919	9	9	9	Endonuclease domain-containing 1 protein	ENDOD1	60709	74086	81760	89595	93398	55973	64759	61777	60188	60164	38684	50283	42663	32031	65123	50145	55260	50393	53027	70750
Q8NHU6	Q8NHU6	15	15	15	Tudor domain-containing protein 7	TDRD7	69193	87641	110770	80636	109440	63106	60492	83640	64845	73519	74905	30791	51977	43128	61500	23621	24612	27872	12966	29041
Q8IWZ3	Q8IWZ3	9	5	5	Ankyrin repeat and KH domain-containing protein 1	ANKHD1	4615.6	6943.4	19120	18679	17849	18563	6741.7	20880	10417	32444	8844.6	5942.9	3389.8	10888	9459.7	2644.2	9129.3	7951.4	0	3124.3
Q9BUI4	Q9BUI4	2	2	2	DNA-directed RNA polymerase III subunit RPC3	POLR3C	10346	4294.9	11989	10411	12438	5325	11876	3493.1	3172.2	11895	2040.1	12051	6253	0	8055.8	1458.6	3388.8	2206	4089.4	5478.6
Q16777;Q6FI13	Q16777;Q6FI13	15;15	1;1	1;1	Histone H2A type 2-C;Histone H2A type 2-A	HIST2H2AC;HIST2H2AA3	0	0	0	0	18616	0	0	2896.8	0	20048	0	0	1137.3	0	9551.9	0	129100	0	0	9756.8
O43264	O43264	9	9	7	Centromere/kinetochore protein zw10 homolog	ZW10	25779	35941	35997	27870	42481	42067	36687	23895	17838	41316	23047	16032	15835	18956	22721	10213	17939	18841	11622	15512
O60333;O43896	O60333	12;2	12;2	10;0	Kinesin-like protein KIF1B	KIF1B	27086	53152	54370	45299	45379	72760	87512	52122	86632	73763	31787	27381	34575	12223	23543	26756	35700	53267	32965	46612
P61962	P61962	4	4	4	DDB1- and CUL4-associated factor 7	DCAF7	25432	17866	15356	23445	17511	26296	10888	25041	15220	20159	7978.7	29720	0	11223	8350.2	9781.7	5204.9	6783.4	15675	8644.1
Q86UK7	Q86UK7	4	4	4	Zinc finger protein 598	ZNF598	8552.7	6647.3	5796	2503.1	11378	9880.3	10212	10662	3883.9	13788	0	10072	4954.4	0	5049	2927.4	7045.1	5377.4	7656.9	9515.8
Q9NR45	Q9NR45	22	22	22	Sialic acid synthase	NANS	393850	681580	515520	431300	752350	439500	401470	270150	341420	607430	305490	386280	310820	271760	322890	243810	393620	443780	271960	526490
Q9H490	Q9H490	2	2	2	Phosphatidylinositol glycan anchor biosynthesis class U protein	PIGU	4165.4	4563.9	6974.1	5835.7	5578.3	4227.3	4579	0	3904.2	7119.5	3981.6	3886.1	3361.9	0	4381.5	0	0	0	3709.2	5189.1
Q9UGV2	Q9UGV2	15	15	14	Protein NDRG3	NDRG3	113760	146470	127060	121140	232340	165880	228790	178670	171800	213580	85297	118700	96047	56338	70559	85913	128620	232700	133700	161660
Q96JB5	Q96JB5	8	8	8	CDK5 regulatory subunit-associated protein 3	CDK5RAP3	47092	38389	39463	32839	27269	25535	30230	14086	43524	46852	35998	7128.7	21585	12065	29901	12423	30884	20676	12490	24037
Q9H223	Q9H223	27	24	21	EH domain-containing protein 4	EHD4	362560	463840	572970	506860	482890	476400	545380	393510	383110	484830	296420	370360	224100	260120	226900	200080	282560	328030	243300	311600
Q8TBJ5;A0PJY2	Q8TBJ5;A0PJY2	1;1	1;1	1;1	Fez family zinc finger protein 2;Fez family zinc finger protein 1	FEZF2;FEZF1	0	26952	0	0	30612	1403.1	0	37418	0	40809	1320.8	0	31892	0	0	32359	24278	41184	0	40817
Q641Q2;Q9Y4E1	Q641Q2;Q9Y4E1	11;7	11;7	11;7	WASH complex subunit FAM21A;WASH complex subunit FAM21C	FAM21A;FAM21C	44751	83521	52654	58128	62824	36772	49066	42888	68564	60627	32555	39211	30801	24057	48107	26257	43552	38468	36889	42265
P56556	P56556	5	5	5	NADH dehydrogenase [ubiquinone] 1 alpha subcomplex subunit 6	NDUFA6	32982	37485	40089	34084	38952	44987	29052	41254	35576	30832	23305	19156	17400	22379	24131	22960	33688	35937	32254	32292
P61106	P61106	15	15	15	Ras-related protein Rab-14	RAB14	159630	185800	292670	260210	269260	298070	287240	283260	234780	361550	99893	171370	158820	114070	132590	120690	125030	135120	132230	162460
Q6P3X3	Q6P3X3	2	2	2	Tetratricopeptide repeat protein 27	TTC27	3809.5	4327.1	5639.3	0	4910.4	5674.2	3946.4	3797.6	9536.3	6690.3	3166.5	2871.3	0	4799.4	0	2061.8	0	0	0	3291.1
Q9UI12	Q9UI12	18	18	18	V-type proton ATPase subunit H	ATP6V1H	174960	246970	258300	222900	295110	269050	239390	176290	214230	331330	155480	167780	123170	86292	163310	144660	106210	117430	87556	121590
Q9UPT5	Q9UPT5	4	4	4	Exocyst complex component 7	EXOC7	11748	17772	11866	18720	19466	13913	12972	14267	8503.5	11122	8066	10080	7311.1	6724.1	14041	7273.6	8835.6	13005	11025	7966
O15327	O15327	8	8	8	Type II inositol 3,4-bisphosphate 4-phosphatase	INPP4B	49517	50486	53019	60935	53973	51714	64859	56968	41054	61322	33135	33463	30929	28718	29424	21507	27361	32378	32653	34276
Q9BTU6	Q9BTU6	8	8	8	Phosphatidylinositol 4-kinase type 2-alpha	PI4K2A	46671	104850	122040	55114	61607	32010	25745	33235	24289	25906	70761	29772	37543	49101	39701	25347	31654	19218	19865	22779
Q9Y6Y0	Q9Y6Y0	3	3	3	Influenza virus NS1A-binding protein	IVNS1ABP	8169	6477.6	9230	8012.6	12818	13773	7561.9	15303	7258.9	10758	6986.9	0	6073.1	6502.6	6430	5557.3	7293.4	7546	6088.5	0
Q96EX1	Q96EX1	2	2	2	Small integral membrane protein 12	SMIM12	4765.6	4921.3	5838.6	5092.3	5157	4540.1	5123.1	3476.8	0	6655	0	4577.8	4139.1	0	6277.4	3991.9	5596.1	4535.5	4563.7	6958.9
Q6ICL3	Q6ICL3	2	2	2	Transport and Golgi organization protein 2 homolog	TANGO2	19368	19646	19592	9386.4	19435	17611	18233	19761	11013	20983	9755.9	11888	11999	7729.8	9494.8	7487.8	5249.5	12673	12473	13505
P42858	P42858	4	4	4	Huntingtin	HTT	5777.6	8747.8	15858	8921.4	12891	7901.1	11221	11785	2278	14085	7193.7	12672	6765.5	0	3764.3	5271	14504	9305.9	27673	4420.6
O14979	O14979	21	19	19	Heterogeneous nuclear ribonucleoprotein D-like	HNRNPDL	469120	526940	629710	564750	590630	678970	557320	731060	454730	599090	360700	360790	353710	219170	326070	420500	541580	498260	343160	366880
P49916	P49916	12	12	12	DNA ligase 3	LIG3	63733	34773	36222	43844	53946	60271	52146	51023	42931	49282	25152	25046	33931	27711	23689	18873	16975	23414	32549	40164
Q9P2X3	Q9P2X3	2	2	2	Protein IMPACT	IMPACT	4193.5	10935	11338	8401.1	10155	6663.8	10761	6258.9	0	8036.5	3559.8	5284.4	10385	0	7014.7	0	9931.9	12781	0	9935.1
Q9UMX5	Q9UMX5	5	5	5	Neudesin	NENF	34057	60004	52221	17131	32275	29436	23460	23826	14638	32349	19586	8307.5	44271	15536	26536	25961	31062	16906	34096	18081
Q9P0I2	Q9P0I2	7	7	7	ER membrane protein complex subunit 3	EMC3	52885	48021	46017	38300	49394	39207	33199	33873	29359	39605	22488	36886	34589	24762	18292	23622	35752	34461	32679	36752
P06493	P06493	12	11	11	Cyclin-dependent kinase 1	CDK1	104150	131280	117820	86180	91833	121760	97349	105940	69377	144660	58099	76349	81207	53827	40931	37296	50004	54837	49887	54000
O00767	O00767	8	8	8	Acyl-CoA desaturase	SCD	348580	353010	453110	422980	443370	356490	342710	231140	447890	429680	191520	179510	320220	164600	325240	154230	199430	288070	188880	245800
Q9UHY1	Q9UHY1	4	4	4	Nuclear receptor-binding protein	NRBP1	38346	39995	47280	54800	48517	36521	31952	26265	21084	49722	29577	31492	20865	29320	22662	27136	27336	29096	20455	20332
Q06546	Q06546	2	2	2	GA-binding protein alpha chain	GABPA	1898.6	0	6958.8	6568.4	5347.6	8955.3	3004.6	3326.7	2184.3	12168	0	2518.6	2994.6	0	6639.5	7009	9430	1853.2	2612	0
P60059	P60059	3	3	3	Protein transport protein Sec61 subunit gamma	SEC61G	45156	54742	40842	44262	45598	53721	56534	39764	51192	45913	41157	0	37571	11746	44560	34776	35297	6075.7	44704	33391
P17050	P17050	3	3	3	Alpha-N-acetylgalactosaminidase	NAGA	23571	4193.1	30487	21981	24643	24179	9110.5	24724	24734	12668	3427.8	15283	16694	12432	13611	3613	22845	18402	17128	17596
Q9UH65	Q9UH65	26	26	26	Switch-associated protein 70	SWAP70	259330	297430	285820	290960	295790	271690	212410	301470	238410	260180	160190	186700	196070	145210	149340	181580	175300	200670	191640	165870
Q14964	Q14964	2	1	1	Ras-related protein Rab-39A	RAB39A	24082	23611	38231	30376	35746	30615	21301	20354	20390	34002	22897	0	21679	20064	24474	20665	0	26684	20721	24688
Q8NCF5	Q8NCF5	2	2	2	NFATC2-interacting protein	NFATC2IP	6564.1	6815.7	7850.1	17977	7365.3	5176.7	6909	5317.8	5516.1	7559.2	5684.3	5948.6	5384.7	5046.3	5251.5	5487.6	5433.4	5255.2	4881.4	5833.6
Q9UNQ2	Q9UNQ2	5	5	5	Probable dimethyladenosine transferase	DIMT1	16527	13800	33889	23302	14847	34739	24934	30479	13338	28119	7832.1	9999.8	9599.5	25235	7389.3	7499.8	10365	15066	10976	12799
O75600	O75600	3	3	3	2-amino-3-ketobutyrate coenzyme A ligase, mitochondrial	GCAT	13733	17197	15828	16494	18588	8241	5827.3	4440.5	0	7236.8	5336.8	5892.5	7024.6	12673	17212	11512	6707	7980.6	4113	16114
Q9C040	Q9C040	16	16	16	Tripartite motif-containing protein 2	TRIM2	89940	99301	164360	100860	132480	147600	179740	164920	164090	166960	78853	61267	79913	42200	83079	62608	88627	79916	72746	92298
P49736	P49736	35	35	35	DNA replication licensing factor MCM2	MCM2	280490	351280	406080	325400	559240	403630	518740	368880	302850	484600	215660	194830	376040	166180	179260	125470	166580	321270	145310	267160
Q8NBT2	Q8NBT2	5	5	5	Kinetochore protein Spc24	SPC24	12912	7486.3	2427.7	1001.7	17372	19115	34302	14875	14586	27120	5863	2291.7	1984.3	7760.4	6387.1	4662.4	0	1182.3	9004.4	5797.1
P21281;P15313	P21281	40;9	40;9	40;9	V-type proton ATPase subunit B, brain isoform	ATP6V1B2	873290	957390	930150	747990	1077100	857290	894320	809910	701120	1003700	468270	532690	676260	466140	560300	411130	557730	526500	419420	439850
Q16270	Q16270	3	3	3	Insulin-like growth factor-binding protein 7	IGFBP7	2940.7	8679.9	0	7890.2	1496.6	8503.5	10184	19404	10348	11089	5012.1	2099.9	0	2985.9	2289.9	14210	13159	22512	8825.8	13187
Q14653	Q14653	3	3	3	Interferon regulatory factor 3	IRF3	10984	10773	10700	18680	9294.4	20758	29011	16165	9357.1	57153	8019.9	6433.1	9141.5	1105	10939	18302	22713	17321	12991	24366
Q9BUN8	Q9BUN8	2	2	2	Derlin-1	DERL1	29292	35688	14985	32344	33290	37050	38105	42606	38683	44935	21400	25196	10687	19786	8907.1	24111	26724	23223	27072	25956
P63096	P63096	13	4	4	Guanine nucleotide-binding protein G(i) subunit alpha-1	GNAI1	10773	23687	22562	13493	27413	16108	22480	16819	10203	21474	14540	16698	14031	10438	2196.3	7573.9	15669	10519	17288	19062
Q8NHQ9	Q8NHQ9	3	3	2	ATP-dependent RNA helicase DDX55	DDX55	17202	16074	20901	17327	10765	25362	24645	25210	23714	28747	7900.6	8343.1	15149	7020.9	10330	4212.9	7617.6	13668	9562.1	11369
Q86YP4	Q86YP4	11	11	10	Transcriptional repressor p66-alpha	GATAD2A	98755	81221	104030	46516	80253	111620	62578	50150	74035	79594	39533	30986	55108	66304	52096	49795	69915	53776	77757	37893
Q8N392	Q8N392	3	3	3	Rho GTPase-activating protein 18	ARHGAP18	9958.3	10911	11855	9768	9995.8	9397.4	8943.1	10524	7980	11513	6309.1	7629.3	6775.8	5150.3	5324.1	5447.8	7672.9	7918	7202.8	7215.4
Q9Y5L0	Q9Y5L0	12	12	12	Transportin-3	TNPO3	55592	80934	75134	72862	66239	89796	57097	121590	79750	105550	36256	52150	51545	22992	45482	19396	25611	40743	21343	51008
O75352	O75352	2	2	2	Mannose-P-dolichol utilization defect 1 protein	MPDU1	49045	56239	49384	56593	54816	44915	44042	44594	41770	45908	38861	11106	35387	37049	35709	9272.6	31444	30521	32144	33713
Q53RE8	Q53RE8	2	2	2	Ankyrin repeat domain-containing protein 39	ANKRD39	10539	14488	9433.1	10400	18318	2563.7	7369.5	7003.4	8395.2	7332.6	10037	8916.4	5937.8	8758.3	3895.6	3394.8	5861	4800.2	6632.9	6645.7
Q9H078	Q9H078	9	9	9	Caseinolytic peptidase B protein homolog	CLPB	28852	50627	51039	48500	46774	48239	70495	50568	29007	77295	11305	32691	33787	27596	28880	20991	53780	33297	22890	24170
O94874	O94874	15	15	15	E3 UFM1-protein ligase 1	UFL1	76819	66071	125940	74563	87910	76305	82355	58983	57180	83287	46403	70344	51583	42388	45786	52964	52883	48770	45466	52300
Q9BSF4	Q9BSF4	2	2	2	Uncharacterized protein C19orf52	C19orf52	8078.6	8339.4	15128	7600	17147	7781	0	5541	6085.1	14593	6791.9	5926.6	7667.3	5029.5	8131.1	11534	13336	5720.9	0	7455.8
O94905	O94905	13	13	11	Erlin-2	ERLIN2	84329	114670	126010	143760	147370	88307	104820	152670	119920	100680	88396	65510	82240	64074	67224	53482	55907	62743	56521	61501
Q9UQN3	Q9UQN3	4	4	4	Charged multivesicular body protein 2b	CHMP2B	4769.6	14841	15812	21764	15437	22163	27775	36068	51281	6114.9	12472	6779	3162	6538.9	14393	6225.6	7962.9	9046.1	7466.3	0
Q7L3T8	Q7L3T8	1	1	1	Probable proline--tRNA ligase, mitochondrial	PARS2	0	4989.4	0	0	0	0	0	0	0	0	0	0	0	2978	0	0	0	3253.3	0	0
Q6Q0C1	Q6Q0C1	1	1	1	Solute carrier family 25 member 47	SLC25A47	18928	19735	16718	15213	17804	16550	21473	20669	0	21005	1416.2	19083	17032	15251	0	12633	15543	17143	16578	18983
P30405;Q6BAA4	P30405	14;1	13;1	12;1	Peptidyl-prolyl cis-trans isomerase F, mitochondrial	PPIF	268110	364150	296620	273510	378660	124670	238120	191210	206120	229110	195670	172960	181810	197680	196040	129850	184520	158690	108770	179270
Q8TED0	Q8TED0	7	7	7	U3 small nucleolar RNA-associated protein 15 homolog	UTP15	87066	31697	50774	53366	28586	32451	38036	20111	7092.5	26713	40444	38713	32907	13448	24713	32965	45114	28028	36709	34592
Q9Y6E2	Q9Y6E2	12	11	11	Basic leucine zipper and W2 domain-containing protein 2	BZW2	129990	157400	151270	124720	172590	136170	176270	175940	152170	200230	87056	60304	96838	84237	111440	78963	115210	128130	104750	117960
Q9ULA0	Q9ULA0	11	11	11	Aspartyl aminopeptidase	DNPEP	127900	124540	110950	114480	139420	102790	78209	53318	48060	105690	49161	121750	70557	56879	70664	69975	54832	44452	50917	53597
Q8TDD1	Q8TDD1	11	11	11	ATP-dependent RNA helicase DDX54	DDX54	62272	92241	94628	80648	102820	89823	68215	79632	85228	94407	60299	47953	61240	61419	27700	33122	37526	55190	32245	36112
Q14166	Q14166	27	27	26	Tubulin--tyrosine ligase-like protein 12	TTLL12	388780	409710	510360	505190	493570	400170	363600	306160	284500	510820	264020	267430	291820	251990	306520	206610	234480	254510	202750	293250
Q96EK5	Q96EK5	2	2	2	KIF1-binding protein	KIAA1279	5395.8	4229.7	6353.1	5945.7	0	4854.5	12565	5327	6309.4	0	0	0	7135.4	5998.8	0	5574	4660.5	6561.8	6048.9	19270
Q9NQ34	Q9NQ34	3	3	2	Transmembrane protein 9B	TMEM9B	0	4456.9	12434	8431.6	9354.8	3364.2	5320.2	5979.4	0	15844	3680.3	5504.6	8161.9	0	3458.6	0	4970.1	0	0	0
Q3T906	Q3T906	5	5	5	N-acetylglucosamine-1-phosphotransferase subunits alpha/beta;N-acetylglucosamine-1-phosphotransferase subunit alpha;N-acetylglucosamine-1-phosphotransferase subunit beta	GNPTAB	24180	24112	26899	12761	28782	24463	29027	19758	14641	13409	17396	8629.8	11607	13997	18422	9431.9	21899	32274	12802	16391
Q8IWX8	Q8IWX8	10	10	10	Calcium homeostasis endoplasmic reticulum protein	CHERP	49727	48469	30518	63178	60923	50476	70075	69489	70296	82524	37244	36939	29150	14511	33884	46173	23210	48033	47263	42586
Q9HCE1	Q9HCE1	13	13	13	Putative helicase MOV-10	MOV10	66424	95281	82643	86132	84127	89466	70975	86616	70015	49820	45136	35486	71528	37142	59877	61585	64507	63301	47662	34469
Q15165	Q15165	7	7	7	Serum paraoxonase/arylesterase 2	PON2	151130	291320	284200	286590	263740	214560	220350	196040	153240	231020	159150	179980	153290	154940	120240	123100	192470	211710	80233	178480
Q86U44	Q86U44	2	2	2	N6-adenosine-methyltransferase 70 kDa subunit	METTL3	10656	13440	0	10445	11750	5715.6	6424.5	6814.1	5159.4	7330.1	0	9939.8	5300.6	7786.3	4801.6	6791.5	5157.8	9477.4	4843.1	9888.4
O43819	O43819	4	4	4	Protein SCO2 homolog, mitochondrial	SCO2	41427	49036	37555	27178	48678	36236	31341	46255	20797	45274	24620	19266	20770	14441	43484	21326	14315	42818	43795	17737
Q86TI2	Q86TI2	9	9	8	Dipeptidyl peptidase 9	DPP9	51619	51910	54154	43202	85156	50110	52978	32942	16023	55506	41994	36622	27516	22956	42911	18776	34117	33330	34808	16338
Q9UJX5	Q9UJX5	2	2	2	Anaphase-promoting complex subunit 4	ANAPC4	1768.5	1390.7	2417.8	2312.3	7760.3	934.78	1827.1	0	7245.7	3096.8	2042.3	0	1681.6	3655.4	2031.1	2687.6	0	3132.6	2186.5	2636.4
Q9Y5K8	Q9Y5K8	8	8	8	V-type proton ATPase subunit D	ATP6V1D	68439	78623	99898	91104	69658	71538	89079	67262	38098	92260	44958	56276	55202	39375	49609	43088	43073	45844	22472	51526
P62136	P62136	14	4	3	Serine/threonine-protein phosphatase PP1-alpha catalytic subunit	PPP1CA	96612	130480	135090	124540	142200	157420	174590	149640	33811	161310	62001	107870	79564	56846	72287	80690	150460	117620	83636	74157
Q9NYJ1	Q9NYJ1	2	2	2	Cytochrome c oxidase assembly factor 4 homolog, mitochondrial	COA4	16160	0	9039.6	9530.7	10594	15020	17498	0	11147	26890	0	12350	0	11815	3168.6	1964.3	0	0	14552	0
Q96H20	Q96H20	3	3	3	Vacuolar-sorting protein SNF8	SNF8	16792	14630	11153	14882	35032	7400.7	30343	4742.1	2431.3	26397	17153	15292	9543	5802.9	8050.8	12340	27016	15812	14346	33313
Q5SYE7	Q5SYE7	4	4	4	NHS-like protein 1	NHSL1	16449	43044	47808	27640	43110	35164	33029	32432	13396	24649	16162	26950	24906	17839	21691	17865	32277	11885	15761	11032
Q92995	Q92995	3	2	2	Ubiquitin carboxyl-terminal hydrolase 13	USP13	5303.6	5526.8	7188.6	5992	6647.4	6160.2	7331.5	5503.1	5580.6	8379.3	3330.1	3617.2	3812.7	2636.8	5152.2	3703	5432.7	5013.7	4719.3	5743.7
Q6P582;Q6NZ67	Q6P582;Q6NZ67	2;2	2;2	1;1	Mitotic-spindle organizing protein 2A;Mitotic-spindle organizing protein 2B	MZT2A;MZT2B	2936.1	12920	5239.2	1585	3182.2	15025	8877.8	3746.1	1737.5	10991	2405.7	4410.6	2982.8	1089.2	4775.3	1046.2	0	2064	5865.9	1390.5
P21399	P21399	23	23	23	Cytoplasmic aconitate hydratase	ACO1	112610	113720	137650	165430	104330	158160	222690	144430	144330	219490	84299	85479	60095	79648	74400	104300	153690	101580	150200	179410
P48426	P48426	7	7	4	Phosphatidylinositol 5-phosphate 4-kinase type-2 alpha	PIP4K2A	73892	80883	50620	77460	86555	60734	91588	41481	77174	58347	63050	27201	61887	35476	36206	42897	44995	51886	57392	34148
Q9H1P3	Q9H1P3	3	3	3	Oxysterol-binding protein-related protein 2	OSBPL2	1773.6	14518	9117.1	5799.6	2804	4660.7	11007	11747	6098.6	14308	4901.1	7530.2	1341.1	1846.7	4988.7	1726.8	12281	5625.3	1445.4	5392.5
Q9BVC4	Q9BVC4	1	1	1	Target of rapamycin complex subunit LST8	MLST8	5616.2	9169.2	10640	8327.5	10131	7165.7	7264.9	7560.8	4961.2	9161	3732.6	7303.9	6349.5	4231.8	4974.3	3584.4	6035.4	7181.5	4692.4	6929.9
Q02809	Q02809	31	31	31	Procollagen-lysine,2-oxoglutarate 5-dioxygenase 1	PLOD1	255680	268700	457760	284250	283730	253100	325600	247100	270810	380030	233020	166100	221220	144770	176270	164180	226360	214160	235390	263800
P14324;REV__Q5VSG8	P14324	12;1	12;1	11;0	Farnesyl pyrophosphate synthase	FDPS	543480	651510	322880	576180	719670	634370	579740	474870	369100	678970	394240	333640	361050	254140	366710	233190	349730	327770	344040	377430
Q9Y2S7	Q9Y2S7	7	7	7	Polymerase delta-interacting protein 2	POLDIP2	60828	70169	71595	74767	77864	64388	47812	42658	41703	57883	34375	57413	50133	26901	47045	35474	45018	48915	54572	61435
Q9H5N1	Q9H5N1	5	5	5	Rab GTPase-binding effector protein 2	RABEP2	23800	20206	21783	12159	34524	29924	31410	36526	28078	20399	21925	10611	11684	8304.4	15914	8631	24797	19210	15946	24690
Q9Y3Q3	Q9Y3Q3	2	2	2	Transmembrane emp24 domain-containing protein 3	TMED3	22972	19146	24993	16810	18713	12952	305.7	18430	0	11802	26138	0	12166	15093	9068.5	17212	0	29991	12297	11461
O94992;Q96MH2	O94992	4;1	4;1	4;1	Protein HEXIM1	HEXIM1	36514	34225	25344	36059	38796	25199	20032	20031	14724	9526.5	19373	13522	24666	18831	27648	11496	13267	19417	15502	131730
Q9HBH5	Q9HBH5	3	3	3	Retinol dehydrogenase 14	RDH14	10963	8995.1	28667	18124	21076	13872	15156	12885	4509.8	18286	3402.3	15859	16509	3596.9	14224	2085.2	16686	14119	10470	15904
Q92922	Q92922	18	10	9	SWI/SNF complex subunit SMARCC1	SMARCC1	9482.4	20068	36524	18750	27803	40566	22212	26280	34316	37358	7217.8	16309	13796	12275	19173	15815	16999	25196	12002	30842
P61289	P61289	18	18	17	Proteasome activator complex subunit 3	PSME3	314460	302540	361270	308980	364150	265810	301050	276210	260980	320010	220940	179610	215220	203400	189200	151960	203440	204550	231760	212020
Q9H910	Q9H910	9	9	8	Hematological and neurological expressed 1-like protein	HN1L	141760	263400	134240	219740	218910	180270	250940	121130	184250	149740	144130	143560	103650	48534	157360	44293	60993	111120	92447	96752
Q15645	Q15645	2	2	2	Pachytene checkpoint protein 2 homolog	TRIP13	5063.6	10111	5442	10895	18294	21062	12537	22106	6262.2	11109	0	19489	0	0	10925	9324.7	4387.9	4374	6453.2	15614
P04083	P04083	41	41	41	Annexin A1	ANXA1	3439100	3852600	4158800	3669200	3705900	4636800	5563400	4179500	4140100	5020600	2075000	2938300	2601100	2003900	1887100	3590500	4635400	4438600	4073600	4309400
Q9P265;Q14689	Q9P265	14;2	14;2	13;1	Disco-interacting protein 2 homolog B	DIP2B	64785	66242	67386	73217	81412	76784	78073	60046	53316	79086	48243	36628	59040	18832	53088	17948	37070	45382	29640	37880
Q13084	Q13084	4	4	4	39S ribosomal protein L28, mitochondrial	MRPL28	24019	31597	20779	21847	16616	8057.2	16095	18788	16536	21255	23474	12040	9169	8198.2	17413	10776	9619.7	13056	7625.8	21219
Q8IVD9	Q8IVD9	5	5	5	NudC domain-containing protein 3	NUDCD3	16973	16746	19524	12494	24964	8956.9	17811	11668	18503	14410	4062.1	21392	13691	2774.2	13652	13229	20038	12266	8318	4223.7
P00352;P05091	P00352	33;2	33;2	31;1	Retinal dehydrogenase 1	ALDH1A1	523790	523680	737840	601420	640620	844500	935890	752870	659800	1031000	377210	398060	372250	331010	376820	459210	671390	647210	600470	640410
Q9BTY2	Q9BTY2	1	1	1	Plasma alpha-L-fucosidase	FUCA2	4525.1	4829.6	7613.4	7009.3	6990.4	5107.1	5060.2	4228.1	4067.9	6130.1	4405.4	3314.3	3659.9	3457.6	4150.8	5278.9	6659	5708.6	5591.3	7328.3
P31751	P31751	4	3	3	RAC-beta serine/threonine-protein kinase	AKT2	15636	12586	9476.7	15784	11035	6268.4	13220	12067	5988	19504	8041	2967.7	17450	1704.1	9404.8	0	8997.7	9293.4	6644.4	4578.7
Q96I23	Q96I23	1	1	1	Protein preY, mitochondrial	PYURF	0	3161.1	0	2545.4	2997.9	0	3344.5	0	2975.5	3505.2	0	2635.1	0	0	2703.9	0	0	0	2048.3	2099.3
Q9NRW3;Q96AK3	Q9NRW3	3;1	3;1	2;0	DNA dC->dU-editing enzyme APOBEC-3C	APOBEC3C	21958	24971	12739	22051	37527	16339	17904	19065	9432.9	12991	9863.5	18281	17720	12199	15095	15345	19698	16296	19747	24075
Q9BZX2	Q9BZX2	5	5	5	Uridine-cytidine kinase 2	UCK2	15303	13439	30081	22067	26427	14097	32424	26027	7457	28048	6638.5	16494	15105	4306	23319	5497	10948	17486	9979.1	21949
Q9Y4X5	Q9Y4X5	6	6	6	E3 ubiquitin-protein ligase ARIH1	ARIH1	29553	27090	27316	31181	39280	28440	34982	23347	14676	53923	16110	24287	22401	20632	11373	23184	29319	30207	36473	38478
Q8TC12;Q96NR8	Q8TC12	13;1	13;1	13;1	Retinol dehydrogenase 11	RDH11	179540	250630	209730	218810	252910	164560	193410	137290	123900	218470	133040	153700	151250	113650	130930	130840	157070	156120	139140	167610
Q53HI1	Q53HI1	1	1	1	Protein unc-50 homolog	UNC50	14899	17672	4015.9	21510	19567	12782	16285	0	0	17603	16955	12625	2786.6	9940.7	5383.7	4639.5	10168	12677	12117	15657
P57105	P57105	5	5	5	Synaptojanin-2-binding protein	SYNJ2BP	30624	36662	18383	38992	46436	36591	26523	32388	23938	36613	26627	15948	17425	19217	25850	14955	16127	15383	24431	23850
Q9H1A4	Q9H1A4	3	3	3	Anaphase-promoting complex subunit 1	ANAPC1	6738.5	6714.6	12329	8379.2	3745.1	8268.4	13214	5097.3	4578	15218	6104	5954.9	6216.5	2090.4	2934	2637.2	9020.2	8726.8	5768.5	12394
P38606	P38606	42	42	42	V-type proton ATPase catalytic subunit A	ATP6V1A	965290	1035000	1361100	1216500	1257600	1087300	1071600	1026500	987470	1344900	708800	716760	732230	645950	783570	456080	681230	704020	579570	774550
Q9NWW5	Q9NWW5	1	1	1	Ceroid-lipofuscinosis neuronal protein 6	CLN6	7301.6	8785.8	12885	0	0	0	8733.7	8717.4	6427.9	8919.2	0	9268.2	8542.8	0	0	0	9392.8	7902.5	6598	7677.3
Q9NQP4	Q9NQP4	10	10	10	Prefoldin subunit 4	PFDN4	61120	77932	35325	26177	52724	67330	114070	58110	81225	89050	38101	31347	25277	27876	33117	27117	15220	42313	49490	25323
Q9Y6N5	Q9Y6N5	14	14	14	Sulfide:quinone oxidoreductase, mitochondrial	SQRDL	132840	163180	139170	126100	125340	190850	197480	207800	161200	225540	79431	103570	76746	74448	87972	128650	173800	130550	142620	125730
P43246	P43246	14	14	14	DNA mismatch repair protein Msh2	MSH2	50937	81998	86021	72001	85538	62540	87766	46036	70017	68259	63139	57249	33629	31141	46478	30097	46914	50696	39363	42890
O95793;Q9NUL3	O95793	27;2	27;2	27;2	Double-stranded RNA-binding protein Staufen homolog 1	STAU1	570320	621290	655690	492940	600180	522060	692860	610020	548770	674080	374280	420100	397410	287410	331230	305970	412290	527630	429530	441830
Q5JRX3	Q5JRX3	17	17	17	Presequence protease, mitochondrial	PITRM1	81790	86309	130630	130100	120830	85299	149160	145930	92226	107900	44683	59383	86916	66750	80777	91025	110660	131270	122830	164610
P31323	P31323	2	1	1	cAMP-dependent protein kinase type II-beta regulatory subunit	PRKAR2B	2953.9	2681.5	4008.4	3625.5	3865.9	2414.8	3080	2568.1	3431.5	3796.4	3239.4	2400.1	2391.7	0	2531.7	1716.5	2738.4	2156	2006.1	0
Q13492;O60641	Q13492	11;1	11;1	11;1	Phosphatidylinositol-binding clathrin assembly protein	PICALM	120470	172850	157530	139170	153460	86937	101710	86776	89627	101580	79239	85076	110010	82532	101830	58288	71295	67640	68068	71141
Q9NRG0	Q9NRG0	2	2	2	Chromatin accessibility complex protein 1	CHRAC1	10272	11554	14587	10936	13364	14255	14347	12559	8781.3	4528	9188.1	9480.2	9675.2	6138.2	2977.5	6322.8	9436.4	9614.7	10194	10318
Q13277	Q13277	8	8	8	Syntaxin-3	STX3	37074	44858	50217	33629	50695	46718	37532	39337	52318	42217	29661	35436	26421	13603	28495	9007.9	24194	27306	27315	26347
Q13459	Q13459	13	13	13	Unconventional myosin-IXb	MYO9B	42984	34778	77401	55545	19621	40980	47077	36877	42519	47779	14202	58697	12824	28779	27759	15513	24923	30291	40247	37630
Q9GZZ1	Q9GZZ1	9	9	9	N-alpha-acetyltransferase 50	NAA50	90187	83072	98083	95746	140310	141920	135770	115600	93185	131390	53346	80665	66720	44364	68353	50788	45226	67656	55681	53753
Q9UPU5	Q9UPU5	6	6	6	Ubiquitin carboxyl-terminal hydrolase 24	USP24	10409	20587	21988	17920	13021	25062	21181	7157.2	12088	21349	14298	9526.1	8157	7366.1	12526	15462	16159	7642.1	12487	10470
P98194	P98194	12	12	12	Calcium-transporting ATPase type 2C member 1	ATP2C1	38780	55269	78212	51991	54434	58544	45239	36559	61368	65456	23291	46839	37757	28603	35784	33689	39747	26381	37465	29220
Q0JRZ9	Q0JRZ9	2	2	2	F-BAR domain only protein 2	FCHO2	5568.2	6050.6	7803.4	3543.8	5556.2	6433.6	3274.8	5644.9	6895.6	6755.7	2844.3	2699.1	2489.3	2868	6735.8	0	2695.9	4736.5	0	3652.5
Q9UDY4	Q9UDY4	5	4	4	DnaJ homolog subfamily B member 4	DNAJB4	14444	25770	19607	19048	29387	26805	38175	23997	27675	34821	11211	23990	10805	9208.7	11744	21396	27255	16809	17100	27036
P14406	P14406	2	2	2	Cytochrome c oxidase subunit 7A2, mitochondrial	COX7A2	25743	34257	32605	19875	21675	28484	27587	20089	30847	30287	19345	27409	16119	0	20111	18041	17713	18452	23585	18513
Q5JS54	Q5JS54	2	2	2	Proteasome assembly chaperone 4	PSMG4	6532.9	0	3528	8772.8	9517.1	8678.3	1396.1	8326.1	9845.6	2504.2	5205.1	7884.2	0	0	4448.3	4194.9	13272	10672	6108.5	8566.1
Q96PU5	Q96PU5	12	12	11	E3 ubiquitin-protein ligase NEDD4-like	NEDD4L	79391	88745	73785	92868	88115	74403	83372	97593	84265	101330	67929	45991	45239	48781	53697	43844	65569	69071	65379	62335
O95470	O95470	3	3	3	Sphingosine-1-phosphate lyase 1	SGPL1	4676.5	5277.7	19489	10150	25396	0	16319	6659.5	13117	8918	5102.1	21464	4521.3	9124.7	0	4281.4	0	6166.5	6329	7809.6
Q9BRX8	Q9BRX8	9	9	9	Redox-regulatory protein FAM213A	FAM213A	118950	66826	163470	139250	86109	103210	115750	83752	72573	79388	85184	96732	49929	55604	68652	39458	79175	32192	66600	80662
Q9Y3E0	Q9Y3E0	3	3	3	Vesicle transport protein GOT1B	GOLT1B	10904	31840	36671	14922	14389	12939	13411	9465.4	9646.8	15583	10893	28526	8795.9	9455.5	9766.5	24400	9706.9	9005.3	10300	28361
Q8WTT2;REV__P10809	Q8WTT2	9;1	9;1	8;0	Nucleolar complex protein 3 homolog	NOC3L	76632	111880	87473	106840	94946	79910	91888	50982	56987	76805	56339	66915	72916	41317	59061	49439	87290	58864	76236	84016
P23921	P23921	7	7	7	Ribonucleoside-diphosphate reductase large subunit	RRM1	31856	43649	34159	43043	52064	50630	48453	53651	43118	73927	33515	36777	11741	21261	23807	26828	27115	49599	43996	63191
Q9UG63	Q9UG63	7	7	7	ATP-binding cassette sub-family F member 2	ABCF2	26959	22387	22960	70712	32823	23782	25581	17562	31348	17308	21683	23545	22148	20933	20839	20294	29743	31559	23912	28287
Q9NPJ3	Q9NPJ3	4	4	4	Acyl-coenzyme A thioesterase 13;Acyl-coenzyme A thioesterase 13, N-terminally processed	ACOT13	17743	32127	33728	45710	39550	34977	23480	34623	16513	35801	24465	8234.1	19479	34424	18279	8209.9	31925	11177	18632	24048
Q8N3F8	Q8N3F8	2	2	2	MICAL-like protein 1	MICALL1	4626.9	5568.8	7091.4	2673.4	11039	6853	8542.7	7512.3	7266.8	0	4225.1	2340.2	7718.7	2070.4	2904.9	4066.2	3222.1	8636.9	2860.4	8455.7
O95639	O95639	2	2	2	Cleavage and polyadenylation specificity factor subunit 4	CPSF4	6970.3	13666	7183.8	4352.2	9115.3	6742.4	5147.3	7596.1	3448.2	13831	6870	5851.1	6233.7	2950.7	3803.2	2492.9	14026	10539	0	11059
P49407	P49407	4	4	4	Beta-arrestin-1	ARRB1	27131	7328.9	30009	16074	17897	32043	26030	27253	21013	18586	11696	6359	15530	10969	16768	3808.6	14817	7366.9	7225.9	6667.5
Q9H9Y2	Q9H9Y2	6	6	6	Ribosome production factor 1	RPF1	26489	9607.9	55671	36908	39726	7558.8	24375	81459	22722	50746	19739	40274	29657	0	15236	19330	24158	22861	15070	26754
P33992	P33992	30	30	29	DNA replication licensing factor MCM5	MCM5	242630	264220	240960	277490	250300	234760	233870	257790	197340	211330	118600	135420	162370	190540	187860	88594	112860	91613	160870	107730
P68036;A0A1B0GUS4	P68036;A0A1B0GUS4	14;7	14;7	14;7	Ubiquitin-conjugating enzyme E2 L3	UBE2L3	421750	480100	484510	433990	495140	566680	478900	467420	372740	663200	293400	344980	237470	257480	309550	264950	348020	307770	292050	330760
Q5VZK9	Q5VZK9	4	4	4	Leucine-rich repeat-containing protein 16A	LRRC16A	17886	7499.4	17901	13438	29871	25284	19026	11180	5111.9	28222	9688.6	20207	5503.8	5967.7	12608	7427.9	14806	15027	15186	36614
Q9BS40	Q9BS40	6	6	6	Latexin	LXN	171580	200300	226710	177570	211110	198980	213350	184400	66523	187620	137450	107080	141110	107890	122210	98804	118120	112730	87935	121020
O00148	O00148	27	9	9	ATP-dependent RNA helicase DDX39A	DDX39A	49300	84264	83928	90452	118130	87616	84904	103040	61628	88728	63375	50667	52945	50688	48467	45544	68938	55830	58027	66772
P22413	P22413	5	5	5	Ectonucleotide pyrophosphatase/phosphodiesterase family member 1;Alkaline phosphodiesterase I;Nucleotide pyrophosphatase	ENPP1	18579	25935	5532.3	25491	19006	14944	27585	21902	18733	22333	16129	14420	12716	4936.3	10858	4431.4	21682	16004	13208	16578
Q86Y39	Q86Y39	1	1	1	NADH dehydrogenase [ubiquinone] 1 alpha subcomplex subunit 11	NDUFA11	7358.8	8223	11258	11670	10184	8342.8	9335.4	8582.6	9492	13530	6119.9	6282.7	5848.5	5420.3	6754.3	7006.4	7896.2	7227.5	7455.6	9186.8
Q8NHP8	Q8NHP8	6	6	6	Putative phospholipase B-like 2;Putative phospholipase B-like 2 32 kDa form;Putative phospholipase B-like 2 45 kDa form	PLBD2	57390	77660	63863	81403	76086	63172	46999	57446	58669	49996	49560	34725	51344	44705	42491	27712	32196	34391	42624	38186
P49840	P49840	5	3	3	Glycogen synthase kinase-3 alpha	GSK3A	11492	12832	18142	34073	15149	16214	18634	0	33298	28814	4869.8	12597	11288	13669	14903	14161	13978	13299	14291	11270
Q9UN36	Q9UN36	1	1	1	Protein NDRG2	NDRG2	6389.9	0	0	6636.2	7588	6498	0	5553.2	5311.5	0	2957	4281.2	3385.4	2269.4	0	2550.4	0	2935.3	2838.9	3876.7
Q15070	Q15070	1	1	1	Mitochondrial inner membrane protein OXA1L	OXA1L	22047	21647	19060	18474	26943	19057	20960	12384	7951.1	11045	13344	15361	18699	7631.6	12634	12850	18743	20045	14055	17373
Q15758	Q15758	7	7	6	Neutral amino acid transporter B(0)	SLC1A5	84818	94457	107650	90640	77974	116790	167590	129270	157490	151790	56246	55901	64497	49222	59119	46114	51958	57222	65141	73560
Q8IYD1	Q8IYD1	17	2	1	Eukaryotic peptide chain release factor GTP-binding subunit ERF3B	GSPT2	18915	18898	20978	20042	22781	19604	26920	20128	21523	27437	21200	0	18721	0	23649	19308	21792	19234	19938	27057
Q9NW97	Q9NW97	1	1	1	Transmembrane protein 51	TMEM51	0	5300	5338.2	3860.6	0	2273.7	2853.2	2827	1935.8	0	2819.3	2906	0	0	3367.3	1132.1	2458.2	1482.5	0	1350.4
Q06587	Q06587	5	3	3	E3 ubiquitin-protein ligase RING1	RING1	10054	17222	14691	15909	16649	18016	18585	21087	15848	22163	11795	10330	9054.3	8120.6	7458.8	10827	14201	13070	12878	13015
Q9BV44	Q9BV44	4	4	4	THUMP domain-containing protein 3	THUMPD3	6879.4	15951	14863	1039.8	22382	18690	8703.3	9835.2	9930.4	13512	1990.4	9932.6	8269.2	8377.8	9779	13322	15361	23595	9764.6	9423.5
Q8IY95	Q8IY95	1	1	1	Transmembrane protein 192	TMEM192	9336.8	9850.6	10847	8681.1	14203	6767.9	0	5930.3	0	0	0	15127	0	6838	11251	6525.5	5758.1	10636	9499.7	0
P49821	P49821	14	14	14	NADH dehydrogenase [ubiquinone] flavoprotein 1, mitochondrial	NDUFV1	57710	73351	79752	90941	72855	89804	110910	92864	69212	137690	49900	61207	50618	32170	41389	71317	93044	63870	64606	96209
Q9NY61	Q9NY61	7	7	7	Protein AATF	AATF	37293	57526	55340	70120	55627	45235	52939	28137	53186	34043	37476	30205	35207	32771	37702	29838	27164	40564	38843	35444
Q9NYK5	Q9NYK5	10	10	10	39S ribosomal protein L39, mitochondrial	MRPL39	39379	49495	56270	76441	51574	37987	53581	45233	25895	37304	34095	38755	30234	43720	24923	28007	35832	37722	58165	58333
Q9NWS0	Q9NWS0	5	5	5	PIH1 domain-containing protein 1	PIH1D1	37907	32500	26330	36200	30247	47035	40512	29722	28295	47486	28442	14640	20716	25128	13664	27018	43066	45719	28238	27366
Q6PJG6	Q6PJG6	3	3	3	BRCA1-associated ATM activator 1	BRAT1	2115.7	4035.2	9489.4	10390	10867	6204.6	11160	5048	9531.9	16443	2350.9	8786	3994.7	2445.3	5621.5	4879.1	3008.3	3955.6	3942	0
P21953	P21953	4	4	4	2-oxoisovalerate dehydrogenase subunit beta, mitochondrial	BCKDHB	5222.5	10683	14331	9654.1	17841	11217	8026.7	6751.1	5491.8	12096	7540.8	10668	5969.9	2981.8	9167.7	6425.4	7175.8	7023.8	4492.2	0
A0A2R8Y4L2	A0A2R8Y4L2	18	1	1			29506	42293	60189	42322	29312	40284	55924	23976	45437	54615	39864	15821	31829	0	40621	30181	33634	35623	21809	30361
P13807;P54840	P13807	18;1	18;1	18;1	Glycogen [starch] synthase, muscle	GYS1	62102	72876	74945	52269	74345	112240	100770	128160	107500	101350	36417	48970	49931	27823	48673	95370	117370	82934	102300	84939
Q14566	Q14566	37	37	37	DNA replication licensing factor MCM6	MCM6	253130	267280	302660	344010	333610	317530	298490	348190	327360	391960	177800	195170	158380	216650	197080	90287	129650	108980	102120	164330
Q8WY22	Q8WY22	1	1	1	BRI3-binding protein	BRI3BP	8988.4	10388	11010	11635	11471	8759.8	8301.7	7250.6	7410.2	10584	6105.9	6776.6	8208.2	5921.2	6683.9	4432.7	5059.2	0	4643.4	5063.5
Q9H9A6	Q9H9A6	11	11	11	Leucine-rich repeat-containing protein 40	LRRC40	53609	39222	72331	40249	45414	66452	60716	52448	51031	73255	36404	35726	29041	27234	29666	47263	65494	53437	51996	61762
P53602	P53602	6	6	5	Diphosphomevalonate decarboxylase	MVD	49821	40537	36130	48496	46990	49155	44994	36156	5050	53140	21594	30724	30158	23406	34025	19536	20880	33571	25343	22892
Q5JTV8	Q5JTV8	19	19	19	Torsin-1A-interacting protein 1	TOR1AIP1	256190	223740	282350	194150	259620	224790	183000	194230	244230	191700	165750	165910	138070	118510	178260	131180	149790	162500	139780	154330
Q96C36	Q96C36	11	11	10	Pyrroline-5-carboxylate reductase 2	PYCR2	103990	146580	121820	134010	158540	125620	136160	139620	108670	142710	68745	109180	80645	75366	85211	62955	61313	102550	61647	79302
Q92900	Q92900	43	43	43	Regulator of nonsense transcripts 1	UPF1	416870	405210	408390	470630	445960	392780	319380	417810	404820	481220	290120	287410	286470	214470	275470	241980	286350	319650	302880	352920
Q96G46	Q96G46	1	1	1	tRNA-dihydrouridine(47) synthase [NAD(P)(+)]-like	DUS3L	5661.6	0	0	4032.1	6074.5	0	5451.1	0	1966.5	0	0	5380.3	2604.4	0	1971.9	0	5033	0	2364	3438.9
P25205	P25205	36	36	36	DNA replication licensing factor MCM3	MCM3	301280	331890	318380	339400	351990	384200	368940	370250	347250	457860	217850	204780	215150	179890	220680	143700	163770	155070	123680	175070
Q9Y276	Q9Y276	7	7	7	Mitochondrial chaperone BCS1	BCS1L	73659	43234	68034	74576	47881	14621	17377	23153	4907.6	51744	31552	41967	48263	36286	36394	12996	23677	24191	23363	25881
Q460N5	Q460N5	4	4	4	Poly [ADP-ribose] polymerase 14	PARP14	2982	3997.1	2824.6	12833	11935	7380.4	3486.9	4632.2	19022	17187	1569.9	6542.7	3413	0	10404	1670.9	1707.4	381.99	6944	14634
P40123	P40123	11	9	8	Adenylyl cyclase-associated protein 2	CAP2	90609	102450	113420	114810	107590	98042	101260	85742	69582	93522	63243	68303	86180	56976	61143	57537	58661	76242	47901	59693
P61927	P61927	4	4	4	60S ribosomal protein L37	RPL37	56115	82260	61049	74225	94395	20706	102370	97172	65241	28338	24233	68705	31369	55189	54253	56510	22640	23843	20299	64877
P61803	P61803	2	2	2	Dolichyl-diphosphooligosaccharide--protein glycosyltransferase subunit DAD1	DAD1	25835	0	34371	43738	0	27058	21569	0	0	0	20474	0	41093	0	4592.5	18596	0	0	21418	0
P50897	P50897	10	10	10	Palmitoyl-protein thioesterase 1	PPT1	165400	255650	243110	224680	272820	115630	204870	147630	121400	379230	138390	237310	93272	124250	146200	173170	107400	141520	202740	187260
Q16851	Q16851	30	30	30	UTP--glucose-1-phosphate uridylyltransferase	UGP2	321610	415240	352220	474540	472800	473540	506550	403430	432540	607570	244780	293180	240260	236040	284390	249010	323760	321870	293190	355960
Q13144	Q13144	13	13	13	Translation initiation factor eIF-2B subunit epsilon	EIF2B5	59349	54112	111400	104340	78122	105760	116480	28045	90382	112870	50426	60729	64355	37119	47294	72973	72422	98038	80304	90466
Q9NUJ1	Q9NUJ1	9	9	9	Mycophenolic acid acyl-glucuronide esterase, mitochondrial	ABHD10	118640	83048	168250	135290	137270	87437	95346	89493	58350	118050	89542	90332	71344	76311	83037	57532	96820	98282	81513	78668
P31749	P31749	10	7	7	RAC-alpha serine/threonine-protein kinase	AKT1	46146	51361	54349	56030	37562	34613	28693	28437	16419	23843	32079	36247	29491	31069	28242	21053	26494	29517	29841	28370
Q9NY33	Q9NY33	24	24	24	Dipeptidyl peptidase 3	DPP3	244340	298770	315300	230290	295420	211430	242190	259270	229520	311530	203440	243530	152260	118470	168550	174910	212540	193330	193900	227890
Q9UKK6	Q9UKK6	1	1	1	NTF2-related export protein 1	NXT1	4149.4	5803.6	7165	7377	6377.8	5793.8	6214.7	5606.1	4184.7	9852.4	3732.2	5948.6	5114.6	0	4976.1	3454.4	6201.5	5403.5	5084.4	6268.2
Q12962	Q12962	1	1	1	Transcription initiation factor TFIID subunit 10	TAF10	9869.1	14694	6391.6	7137.3	6778.8	11453	14303	9661.9	4267.3	14948	5372.7	8329.5	6979	3775.6	4286	2852.1	5140.7	7625.1	8426.3	5730.5
Q8N983	Q8N983	5	5	5	39S ribosomal protein L43, mitochondrial	MRPL43	35669	50008	61639	38496	94513	75338	51408	56693	34723	35695	42597	49468	36342	18376	32803	16306	54755	38413	36176	52706
Q9ULX3	Q9ULX3	4	4	4	RNA-binding protein NOB1	NOB1	9961	13815	18934	7181.6	15310	23013	24633	16250	11500	23204	6657	13163	3131.2	7551.8	11272	8461.7	18490	15529	10815	15089
Q86UY8	Q86UY8	11	11	11	5-nucleotidase domain-containing protein 3	NT5DC3	71986	65153	67761	80093	92196	60791	58761	41746	38549	85464	45280	67929	53392	34263	41117	45940	69463	70229	53438	69523
Q9BT22;Q6GMV1;C9J202	Q9BT22;Q6GMV1	4;2;1	4;2;1	4;2;1	Chitobiosyldiphosphodolichol beta-mannosyltransferase;Putative glycosyltransferase ALG1-like	ALG1;ALG1L	7495.2	13902	0	8384.4	7394.9	12404	9845	8735.6	6412.6	16856	4463.9	4808.2	0	6887.2	7698.2	6610.6	5656.2	4899.2	2610.7	9714.3
A5YKK6	A5YKK6	7	7	7	CCR4-NOT transcription complex subunit 1	CNOT1	17732	18012	23970	18204	28111	36335	35294	17740	19086	35818	10185	23815	7480.2	15346	11231	6909.9	25010	26998	20338	27537
O76081	O76081	1	1	1	Regulator of G-protein signaling 20	RGS20	3206.5	3539.3	4103.1	5328.4	0	3756.7	4575	3496.9	0	4726.4	3252.6	0	3758.7	0	3373.9	0	0	2605.9	0	4641.6
Q8NF37	Q8NF37	5	5	5	Lysophosphatidylcholine acyltransferase 1	LPCAT1	14986	17230	13203	21017	13091	7534	8710.1	11165	17078	17586	9618.4	10383	6365.7	11713	13000	4117.2	4728.1	4050.7	5124.8	6194
O14672	O14672	8	8	8	Disintegrin and metalloproteinase domain-containing protein 10	ADAM10	37186	70156	50882	43825	43549	48225	52142	64117	32812	64446	30608	46690	24538	28073	27919	17260	36735	36234	26040	35074
P06737	P06737	55	41	39	Glycogen phosphorylase, liver form	PYGL	744990	878420	1031300	969540	990780	554520	423330	391810	351560	546480	603220	717020	534580	467050	647900	202910	359960	276500	268710	328820
Q15170	Q15170	1	1	1	Transcription elongation factor A protein-like 1	TCEAL1	6475	6323.2	7093.4	7601.9	7033.3	7594.1	9667.8	9709.9	9461	0	5027	3764.3	5031.1	3908	4520.7	3970.3	4898.3	4777.4	3959.8	4726
Q7L523;Q5VZM2	Q7L523	5;2	5;2	5;2	Ras-related GTP-binding protein A	RRAGA	24584	35394	38818	52613	30128	43723	42520	37452	27632	54916	22281	24570	30102	18978	21083	22822	21473	22477	36656	23216
P60002	P60002	1	1	1	Transcription elongation factor 1 homolog	ELOF1	14688	17500	19347	18210	19928	17735	17030	19671	19255	20220	16312	16160	12466	12884	0	0	14382	0	12663	15708
Q9H7B2	Q9H7B2	10	10	10	Ribosome production factor 2 homolog	RPF2	86376	99666	138380	122100	155570	95014	87109	103470	127770	141540	67808	102910	90637	62736	64414	64274	59295	66911	80172	72262
P61353	P61353	15	15	15	60S ribosomal protein L27	RPL27	1345800	1424500	1548900	1239000	1184500	1541100	1456900	1548100	1242400	1398100	874560	810250	1099100	680080	888790	808890	1151800	1186100	791040	1056700
Q9Y6U3	Q9Y6U3	45	45	45	Adseverin	SCIN	743560	898700	1100500	957480	929830	1437900	1452600	1309700	1078100	1595600	591340	650180	705880	526220	516070	688180	841830	757610	739860	892470
P48634	P48634	10	9	9	Protein PRRC2A	PRRC2A	43447	56296	75562	67810	93189	51577	84233	34508	62516	71711	47964	41888	58351	34299	34723	25396	50972	49456	28099	28934
Q5JTH9	Q5JTH9	15	15	15	RRP12-like protein	RRP12	174560	115320	113200	134500	159110	105310	122600	72292	112790	210420	82377	94273	114750	93795	64836	75088	65480	148710	157190	173970
Q96D71	Q96D71	5	5	5	RalBP1-associated Eps domain-containing protein 1	REPS1	12849	16336	13264	11713	17240	18061	44514	18954	20001	20709	7506.2	9857.4	11585	10271	6912.9	10601	14009	20349	12252	10488
P27816	P27816	52	52	52	Microtubule-associated protein 4	MAP4	687020	898630	766400	764970	790360	1193200	1339700	1362100	1208000	1194300	516940	598840	541080	388520	479560	741240	923510	884770	843460	906830
O95169	O95169	3	3	3	NADH dehydrogenase [ubiquinone] 1 beta subcomplex subunit 8, mitochondrial	NDUFB8	18809	23422	11698	20960	21657	26586	29745	20112	21723	32912	15548	14817	8414.3	11325	12312	17761	27534	29097	19754	26216
O60828	O60828	5	5	5	Polyglutamine-binding protein 1	PQBP1	58769	93435	67254	82113	59467	68692	85649	90078	53776	86967	43145	60373	39216	38772	52116	52304	36266	37326	40524	55213
P07099	P07099	13	13	13	Epoxide hydrolase 1	EPHX1	140960	165770	163900	151390	160470	80891	93525	56642	48990	64009	98836	115570	115800	89419	86804	23234	44645	53289	50128	41886
Q9H2J4	Q9H2J4	6	6	6	Phosducin-like protein 3	PDCL3	7955	18928	13527	58776	28115	27579	27456	39905	24308	40953	15941	13679	9084.5	26031	17828	17968	11867	26920	19678	19317
Q9NRX1	Q9NRX1	3	3	3	RNA-binding protein PNO1	PNO1	24693	31016	32566	33090	37695	32317	39908	37732	34265	47321	12611	27618	25485	22565	14943	23092	28694	27039	25350	16866
P49356	P49356	1	1	1	Protein farnesyltransferase subunit beta	FNTB	9920.1	10625	13307	13044	11992	0	7418.8	0	0	8739.5	7651.1	7233.3	7681.8	6843.5	8810.7	3576.3	4458	4737.1	0	5152.1
P50336	P50336	2	2	2	Protoporphyrinogen oxidase	PPOX	127980	32877	108730	37515	30503	20624	36138	30497	48053	38420	46359	50091	34429	40408	47984	44366	35191	19518	45502	32104
Q16585	Q16585	2	2	2	Beta-sarcoglycan	SGCB	5361.2	4583.2	5200.2	6461.1	9815.5	4402.3	5597.1	0	1300.6	5595	3131.3	8063.8	4289.8	2527.9	2395.1	1615.1	4787.3	5241.9	1711.5	2906.1
O43617	O43617	6	6	6	Trafficking protein particle complex subunit 3	TRAPPC3	48031	76363	67819	50160	63812	73004	71481	44387	39306	75916	18207	41669	47149	36773	55079	28469	32672	60469	58882	27351
Q99447	Q99447	10	10	10	Ethanolamine-phosphate cytidylyltransferase	PCYT2	42721	75489	87774	109320	92157	95861	101880	95792	94403	71756	46100	46793	52023	49996	70197	44412	40520	47465	62941	25605
O75976	O75976	7	7	7	Carboxypeptidase D	CPD	15546	19858	27436	27651	38926	30167	31816	19804	14651	45911	16203	15612	22436	14006	16036	20399	14294	27952	19662	27217
Q92696	Q92696	9	9	9	Geranylgeranyl transferase type-2 subunit alpha	RABGGTA	50215	55604	45123	72958	69395	40044	34328	56061	25764	35925	12762	56541	41363	30660	49720	23831	49139	36174	35432	53686
Q96CN9	Q96CN9	4	4	4	GRIP and coiled-coil domain-containing protein 1	GCC1	5866.7	8902.5	11483	11551	7923.9	7151.7	5904.3	3984.5	7635.8	15848	3533.1	6289.5	14322	5662.6	0	2781.8	7035.2	7498.6	10827	12317
Q9Y2D5	Q9Y2D5	5	5	5	A-kinase anchor protein 2	AKAP2	17436	21782	20527	20983	19056	23375	25378	23872	29154	31069	19559	13126	11721	11196	9446.8	15706	18669	20443	11359	21540
Q12931	Q12931	32	32	32	Heat shock protein 75 kDa, mitochondrial	TRAP1	422080	528700	527400	507050	591140	506180	544280	502000	419010	566170	374610	352350	342960	277530	332180	361190	465480	438130	412700	454910
Q9UKM9	Q9UKM9	22	22	22	RNA-binding protein Raly	RALY	451300	469280	623740	551430	552580	592740	568790	521540	575870	541930	333400	446960	343210	310270	294170	323570	360360	396010	397450	475530
Q15125	Q15125	2	2	2	3-beta-hydroxysteroid-Delta(8),Delta(7)-isomerase	EBP	50067	47051	64588	50498	62903	67143	57007	48974	42694	62997	39152	36255	35120	28317	40671	31328	40146	34112	36756	0
P17813	P17813	3	3	3	Endoglin	ENG	18807	20975	21373	18354	20435	21262	20686	17942	7637.2	22059	13686	17270	11384	10944	11937	10528	12765	12668	8405	12414
Q8N6M0	Q8N6M0	2	2	2	OTU domain-containing protein 6B	OTUD6B	19231	10859	21921	0	0	0	28714	897.17	11246	13453	7663.6	8622	17691	0	0	9652.4	10875	12153	0	0
Q9UH99	Q9UH99	22	22	22	SUN domain-containing protein 2	SUN2	167840	228080	213230	169750	205800	255050	329570	316780	320900	276090	121410	145810	121140	112630	142470	134140	174070	150000	168500	181020
P61019	P61019	17	17	10	Ras-related protein Rab-2A	RAB2A	198960	293650	378730	366260	344810	340760	301600	286480	242420	422550	223730	204340	219940	206690	179410	172930	279800	209160	258380	299040
P13073	P13073	11	11	11	Cytochrome c oxidase subunit 4 isoform 1, mitochondrial	COX4I1	311070	374140	384630	280920	318440	324630	305110	360850	301060	383770	234670	275220	217670	157560	206070	199650	296280	262850	238350	270000
O95159	O95159	6	6	6	Zinc finger protein-like 1	ZFPL1	38439	41278	37365	49915	51305	31055	56194	50539	35519	50108	36285	37575	19014	20914	28946	34894	48562	49613	36476	32854
Q04671	Q04671	1	1	1	P protein	OCA2	12991	16059	16108	14487	16294	8303.9	9549.2	7062.7	5432.4	0	0	14949	12601	8616.8	13485	5780.9	11433	0	7631	0
P52434	P52434	6	6	6	DNA-directed RNA polymerases I, II, and III subunit RPABC3	POLR2H	35981	28102	47290	33143	59309	34486	15302	4925.5	18862	29543	31498	21010	30803	20587	29408	21253	36505	39743	41977	22203
Q9NW64	Q9NW64	4	4	4	Pre-mRNA-splicing factor RBM22	RBM22	38466	41174	39959	20518	38534	40446	26620	26622	23425	27561	22672	25587	32817	21856	13930	8103.2	11672	10047	9753.2	12969
P16671	P16671	2	2	2	Platelet glycoprotein 4	CD36	26985	31273	41510	33437	21066	30430	33584	27852	26984	37227	18161	24660	22479	14541	21157	18487	28256	26444	17992	25719
P43358;P43361;P43355;P43363;P43362;A2A368;A8MXT2;Q96M61;O15480	P43358	7;3;2;2;1;1;1;1;1	7;3;2;2;1;1;1;1;1	6;2;1;1;1;0;0;0;0	Melanoma-associated antigen 4	MAGEA4	71771	104870	107360	117250	98382	62898	142290	81349	87951	145220	76441	53077	82017	59722	55898	87554	84241	91150	102090	103920
Q9UP83	Q9UP83	3	3	3	Conserved oligomeric Golgi complex subunit 5	COG5	8843.7	2058.9	8091.4	9840.2	9079.7	6398.5	7725.1	6326	9673.5	9895	1924.9	5734.8	2291.1	9096.3	5792.3	4556.1	0	1794	5793.5	12366
Q8TCJ2	Q8TCJ2	10	9	9	Dolichyl-diphosphooligosaccharide--protein glycosyltransferase subunit STT3B	STT3B	68988	76693	58875	57079	43006	58220	88548	31370	60192	109420	57837	32780	38824	41445	28746	44274	41385	71492	54935	62558
O95155	O95155	19	19	19	Ubiquitin conjugation factor E4 B	UBE4B	72934	111950	72283	107110	122950	133910	161630	115210	142300	169450	72921	77703	37425	68193	63193	92672	136840	131480	99173	150080
Q9BTC8	Q9BTC8	5	3	2	Metastasis-associated protein MTA3	MTA3	21684	2183.3	2668.7	4262	3181.4	2270.8	2548.9	0	2661.7	0	2972.7	1806.5	14892	2625.2	0	2235.2	0	0	1883.4	2147.3
Q9BVG4	Q9BVG4	10	10	10	Protein PBDC1	PBDC1	136350	138810	173490	144230	154300	158810	125140	137530	109110	142130	72781	124350	125580	69921	98289	69513	114080	100160	92159	113640
Q5VTR2	Q5VTR2	5	5	5	E3 ubiquitin-protein ligase BRE1A	RNF20	3618.6	12453	28751	32174	45573	15944	4064.7	10623	17673	32287	22193	27349	19465	4700.5	6879.1	11260	30588	40301	35129	22072
Q8N9N8	Q8N9N8	2	2	2	Probable RNA-binding protein EIF1AD	EIF1AD	12806	16908	9786.6	14594	14126	23050	21139	12389	21472	14133	10455	7498.9	7210.1	10234	9456.3	16949	9856.9	16683	11043	6461.9
Q00403	Q00403	7	7	7	Transcription initiation factor IIB	GTF2B	44254	60304	53177	46762	63150	61863	84924	66558	58875	73447	34942	53538	37854	21568	28082	36766	60758	41726	43379	43249
P25490	P25490	3	3	3	Transcriptional repressor protein YY1	YY1	17261	21745	21491	24658	24120	22420	11135	23384	16270	17798	15104	19396	7814.9	13946	15697	6377	14660	9998.3	13256	13974
P30837	P30837	20	19	19	Aldehyde dehydrogenase X, mitochondrial	ALDH1B1	418270	412130	494680	503860	450600	348480	326960	273720	230940	386700	292880	372480	291710	256140	288110	218860	260540	222040	223590	200980
Q8WTV0	Q8WTV0	7	7	7	Scavenger receptor class B member 1	SCARB1	82589	74929	72517	98658	98576	78942	81664	65878	79760	79206	37807	76140	48811	65605	53088	39602	37522	29004	37509	30000
Q9BXS5;Q9Y6Q5	Q9BXS5	10;2	10;2	10;2	AP-1 complex subunit mu-1	AP1M1	135730	100650	127780	110870	128390	101510	111550	89148	88003	140290	98635	100720	81323	71805	45981	78787	74372	100850	91143	128360
P11498	P11498	37	37	37	Pyruvate carboxylase, mitochondrial	PC	382480	363190	378260	327390	378410	496350	561990	454960	420390	542520	239270	230250	259520	230620	250810	309550	445410	405560	430690	431820
Q8NAV1	Q8NAV1	2	2	2	Pre-mRNA-splicing factor 38A	PRPF38A	10765	7202.8	14211	14271	13451	13382	12494	10519	5086.8	13964	5710.8	11783	10773	5828.8	5544.8	5050.6	11837	10866	11934	7656.4
Q16655	Q16655	10	10	10	Melanoma antigen recognized by T-cells 1	MLANA	420660	481180	463480	448110	476020	443260	437880	319830	391630	483640	304290	365960	286690	266710	291460	166920	194340	188540	162720	212930
Q6UXN9	Q6UXN9	4	4	4	WD repeat-containing protein 82	WDR82	29146	37020	52697	52340	51006	40647	51531	43587	42850	70197	25771	30875	36800	26022	27586	25949	41042	34874	24837	45772
P52292	P52292	20	20	20	Importin subunit alpha-1	KPNA2	225750	262810	276050	250460	289090	339360	377950	359650	349930	383100	187750	192840	169570	159320	153820	107380	188640	185170	114950	190630
Q9NXW2	Q9NXW2	3	3	3	DnaJ homolog subfamily B member 12	DNAJB12	5950.4	13415	10529	7777.3	7294.8	8000.6	7665.7	3245.7	3707.5	6645.1	3632.4	8283.9	11658	2588	3627.9	1784.6	0	8636.5	2584.2	0
P78356	P78356	5	2	2	Phosphatidylinositol 5-phosphate 4-kinase type-2 beta	PIP4K2B	19240	11502	21907	20618	20946	16821	17885	16961	16205	18673	12343	13645	12632	10606	13197	8773.7	0	5947.7	9406.8	5233.9
Q8IV08	Q8IV08	3	3	3	Phospholipase D3	PLD3	0	4948.9	19093	19843	15486	5686.1	6397.2	4711.6	5853.6	8751.6	6159.4	5833.3	5488.5	0	21862	6412.9	23231	9072	7623	3329.5
P83436	P83436	3	3	3	Conserved oligomeric Golgi complex subunit 7	COG7	5490.2	9223	3801.6	8017.1	8199	15325	8569.2	5615.8	38689	7317.5	8062.7	4700.3	5201.2	0	5055.4	0	4676.2	8430.5	7748.1	9034.2
P48739	P48739	19	19	17	Phosphatidylinositol transfer protein beta isoform	PITPNB	214160	244520	324170	267060	298570	290710	366060	309680	310630	417120	171720	174790	213020	149050	185200	187190	231800	239540	184070	265780
Q969Q0	Q969Q0	15	2	2	60S ribosomal protein L36a-like	RPL36AL	85562	4147.8	11952	31406	47198	2233.1	25593	30619	54393	10346	1148.8	40540	30325	21135	26370	18802	58205	47298	25538	36962
Q9UJC3	Q9UJC3	2	2	2	Protein Hook homolog 1	HOOK1	22013	27749	23074	16379	20780	26670	26962	36052	22643	32120	0	27988	17297	10799	16860	1288.3	1991.1	17513	14227	17715
Q9UBW8	Q9UBW8	6	6	6	COP9 signalosome complex subunit 7a	COPS7A	55913	72589	80848	61049	66379	58067	49008	68777	25495	62413	38433	62936	56541	27418	38097	32192	42900	36749	28521	37664
Q9GZY8	Q9GZY8	10	10	10	Mitochondrial fission factor	MFF	98372	65279	136100	130500	39206	93428	99549	77548	90070	147550	63790	55244	72541	48871	71013	46149	63910	57583	42297	62527
Q8ND30	Q8ND30	8	5	5	Liprin-beta-2	PPFIBP2	18064	24206	17954	19390	21482	18936	4879.7	10768	21294	5657.8	17473	12714	21223	6662.9	9016.3	0	8890.2	9353.7	3300.5	7266.7
Q14318	Q14318	8	8	8	Peptidyl-prolyl cis-trans isomerase FKBP8	FKBP8	85699	110030	112290	76672	110420	111930	122570	91226	75074	139270	65571	81378	69979	46050	65664	60382	100390	90369	96580	90464
Q9NPD8	Q9NPD8	2	2	2	Ubiquitin-conjugating enzyme E2 T	UBE2T	0	6675.4	8374.8	6082	8148.9	8905.1	9743.7	7805.3	9212	10946	4273.8	6124.7	3982.8	673.57	4390.6	2373.8	3249.5	2344.8	2720.3	2683.1
Q9Y6M9	Q9Y6M9	6	6	6	NADH dehydrogenase [ubiquinone] 1 beta subcomplex subunit 9	NDUFB9	19214	34517	44529	47365	29203	22889	49109	29227	46007	37913	25708	22862	14838	26559	26149	32180	25261	42951	28092	42130
Q96S53	Q96S53	1	1	1	Dual specificity testis-specific protein kinase 2	TESK2	7267.8	8563.6	6545.1	6039.3	6354.3	6210	0	0	3403.6	8419.9	4152.6	6310.2	5609.5	3325.9	3697.4	2495	5426.2	5112.5	5797.2	5709.4
P60602	P60602	5	5	5	Reactive oxygen species modulator 1	ROMO1	57822	86759	93868	94081	66451	77965	69901	74320	53866	92912	40926	68404	61777	50997	43035	25135	58012	42527	27533	39081
Q9BSD7	Q9BSD7	3	3	3	Cancer-related nucleoside-triphosphatase	NTPCR	19314	21129	24253	32922	23439	25540	22388	32433	18776	23452	30645	16171	8456.2	16310	8982.3	15168	9052.3	13897	18308	17410
P52888	P52888	24	24	24	Thimet oligopeptidase	THOP1	196300	261770	211140	227120	241540	175200	176670	210250	173650	189840	145890	174170	182430	122880	132050	99216	120300	116720	127840	132200
Q9Y5Z4	Q9Y5Z4	5	5	5	Heme-binding protein 2	HEBP2	165210	125350	212240	170400	202040	104070	120840	49812	54421	112620	130660	126570	131540	75960	117890	58926	117380	90730	104890	122810
Q01082;P11277;REV__A6NFT4;REV__Q96CN4	Q01082	164;11;1;1	164;11;1;1	149;5;1;1	Spectrin beta chain, non-erythrocytic 1	SPTBN1	4096000	4593600	4829900	4032100	4350300	3965100	4034600	3636800	3153200	4476300	2869400	3324700	3018000	2283100	3087800	2436100	3256800	3294600	3055100	3365200
Q9Y4F1	Q9Y4F1	3	3	2	FERM, RhoGEF and pleckstrin domain-containing protein 1	FARP1	6808.5	7522.6	19530	6296.8	18571	6258.7	14896	6667.4	13801	6002.2	8906.7	8904	8286.4	5682.6	7344.2	12095	7187.3	8285.5	7141	9510
Q9H2P9	Q9H2P9	1	1	1	Diphthine synthase	DPH5	2439.3	3504.6	4391.7	3996.2	3698.6	2116.5	0	1868.9	3430.2	3007.2	2931.4	2616.5	0	2884.1	3582	0	2662.4	2840.8	2020.5	3312.4
Q12824	Q12824	5	5	5	SWI/SNF-related matrix-associated actin-dependent regulator of chromatin subfamily B member 1	SMARCB1	24327	14925	17490	26266	29342	22936	25246	28128	19007	28917	16008	13567	13114	11710	20502	22612	30286	22342	19984	19843
Q9UNN5	Q9UNN5	8	8	8	FAS-associated factor 1	FAF1	28807	23157	50001	36215	42993	43760	64981	59862	29150	50023	16472	31100	28547	18975	25853	22943	46403	28961	22268	38686
Q9BQ15	Q9BQ15	2	2	2	SOSS complex subunit B1	NABP2	4522.2	0	5497	4291.2	4348.7	5297.4	5515.9	0	0	7975.7	3907.8	4341.4	0	0	4216.2	3069.6	899.18	0	4790.8	4958.2
Q9UKS6	Q9UKS6	6	6	6	Protein kinase C and casein kinase substrate in neurons protein 3	PACSIN3	41379	46244	31734	45473	54284	41585	36252	58135	21753	68299	20193	51529	20562	26031	28077	5872.1	26678	24299	17650	28270
O14745	O14745	10	10	10	Na(+)/H(+) exchange regulatory cofactor NHE-RF1	SLC9A3R1	95216	108190	55221	53368	62104	134240	68508	64017	54867	104310	58190	63886	53885	24379	49870	48812	62216	49828	59070	38791
Q5BJF2	Q5BJF2	1	1	1	Transmembrane protein 97	TMEM97	17891	17203	24811	21227	23432	16611	11157	12175	9798	17846	15634	13725	15924	11831	12863	8820.6	9140.2	10026	9177	9533.7
P06454	P06454	5	5	5	Prothymosin alpha;Prothymosin alpha, N-terminally processed;Thymosin alpha-1	PTMA	788530	897070	814960	816740	796810	974920	1021200	1000800	1109400	957300	487030	631200	615290	487950	532050	465080	500280	439840	514240	520310
Q16795	Q16795	8	8	8	NADH dehydrogenase [ubiquinone] 1 alpha subcomplex subunit 9, mitochondrial	NDUFA9	28360	26154	24123	30297	32793	49444	43688	36738	34108	40792	13896	27103	21312	17615	14933	25536	49285	33730	36315	41356
Q9UKG1	Q9UKG1	7	7	7	DCC-interacting protein 13-alpha	APPL1	22764	31552	74938	19121	34298	33649	38080	33828	28697	43475	26384	30059	26908	13402	25647	28743	51449	46888	36601	66996
O75477	O75477	12	10	10	Erlin-1	ERLIN1	52856	45371	75649	61366	95326	63830	67570	50759	66637	74219	47509	41480	51032	38626	43157	27194	52398	42598	29051	47431
P32929	P32929	8	8	8	Cystathionine gamma-lyase	CTH	48207	51291	68135	75895	73363	62512	58432	56720	39538	83844	44158	34651	46932	31373	55640	40573	44285	37873	27386	42851
Q53FA7	Q53FA7	2	2	2	Quinone oxidoreductase PIG3	TP53I3	1716.8	7483.9	0	6068.5	0	0	0	0	3063	0	4942.9	0	0	0	5311.7	0	7759.4	0	728.44	0
Q9H300	Q9H300	1	1	1	Presenilins-associated rhomboid-like protein, mitochondrial;P-beta	PARL	6790.5	8193.2	10273	8910.6	8687.7	5879.8	7749.1	6228.1	5772.7	9181.8	7989	7155.4	7758.5	5879.1	0	5273.2	7480.2	6687	6857.3	0
Q9UHR4	Q9UHR4	7	7	7	Brain-specific angiogenesis inhibitor 1-associated protein 2-like protein 1	BAIAP2L1	40918	75302	48306	62108	60907	55563	50332	68769	45914	65127	35813	43332	43541	28118	42333	32276	53131	56704	46511	34549
Q6PD74	Q6PD74	1	1	1	Alpha- and gamma-adaptin-binding protein p34	AAGAB	5939.5	5199.3	6075.2	6432.6	5982.9	6083.4	6613.4	7324.1	5718.7	0	0	6712.9	6821.6	6389.5	0	7200.6	10331	6506.3	10440	7976.5
Q9BT09	Q9BT09	3	3	3	Protein canopy homolog 3	CNPY3	35934	34207	43216	36528	20459	25265	11175	16943	4841.7	19019	29820	29598	16410	10713	28032	8446	11878	11577	0	12123
Q9BYD3	Q9BYD3	6	6	6	39S ribosomal protein L4, mitochondrial	MRPL4	55957	58188	70105	59854	59714	49455	57635	57947	47235	61926	44183	41097	35049	41698	42321	35766	47011	17393	40068	19006
P48651	P48651	3	3	3	Phosphatidylserine synthase 1	PTDSS1	18674	30487	18339	26900	20857	34959	17551	29341	13515	24879	9348.5	20857	26589	10487	10296	9794.6	19284	23601	24453	25717
O75822	O75822	13	13	12	Eukaryotic translation initiation factor 3 subunit J	EIF3J	89551	110820	63595	84105	116070	99617	97998	95615	93064	126210	49852	74739	70650	55833	61527	76808	88948	95282	100300	89924
O15042	O15042	11	11	11	U2 snRNP-associated SURP motif-containing protein	U2SURP	65032	98820	78951	92387	89304	87175	111830	90506	75763	119010	51740	68830	64934	39599	60911	30478	83009	46542	76783	58810
Q15742;Q13506	Q15742	3;1	3;1	3;1	NGFI-A-binding protein 2	NAB2	8042.4	18821	16815	13132	19895	22468	22547	15111	12077	12525	11726	9232.6	8033.3	11148	11549	4974.5	11538	17170	16820	10510
Q13488	Q13488	6	6	6	V-type proton ATPase 116 kDa subunit a isoform 3	TCIRG1	32453	41784	33646	40882	48804	38983	37339	41612	8132	26822	22381	27598	36098	25240	21819	23046	37990	27923	24420	19417
O75394	O75394	3	3	3	39S ribosomal protein L33, mitochondrial	MRPL33	22101	31170	27528	19325	26787	9388.5	18203	23691	14430	11008	18697	16527	21030	12030	17242	13229	24085	20038	13837	10726
Q13868	Q13868	6	6	6	Exosome complex component RRP4	EXOSC2	20614	10558	29973	22236	34459	22237	25004	9791	8916.1	23492	22249	17431	18781	7100.6	13873	13621	25188	15843	16750	31780
Q7L592	Q7L592	1	1	1	NADH dehydrogenase [ubiquinone] complex I, assembly factor 7	NDUFAF7	4064.1	6120.4	8450.2	8252.6	0	5729.1	7717.1	3635.5	4304	8203	0	4870.6	6340.8	0	6919.8	0	5717.8	6850	0	6920.3
Q969Z0	Q969Z0	17	17	17	Protein TBRG4	TBRG4	124860	125780	195650	162070	175930	168990	188400	167710	155500	247180	115090	100350	109480	82135	121860	134820	174500	154080	158910	176870
Q9Y5P4	Q9Y5P4	9	9	9	Collagen type IV alpha-3-binding protein	COL4A3BP	48519	51178	50589	45461	65453	47793	61928	63899	42983	69929	26991	37891	49522	18362	43425	16384	36055	22608	31267	44389
O43795	O43795	35	35	33	Unconventional myosin-Ib	MYO1B	458980	497660	703400	589670	663810	289920	246320	241060	207200	328780	433120	412710	424870	348320	346930	159960	180200	181720	175620	224890
P20933	P20933	5	5	5	N(4)-(beta-N-acetylglucosaminyl)-L-asparaginase;Glycosylasparaginase alpha chain;Glycosylasparaginase beta chain	AGA	46275	69035	46436	65248	69179	59590	48973	67436	48088	68379	30429	46844	58673	33333	30656	55776	53842	39541	41913	48608
Q86WX3	Q86WX3	2	2	2	Active regulator of SIRT1	RPS19BP1	16430	16351	36427	0	16377	14249	0	14072	8929.4	0	0	15067	15984	9617.7	17112	0	13597	20649	9991.7	12674
Q9H6U6	Q9H6U6	1	1	1	Breast carcinoma-amplified sequence 3	BCAS3	10734	11352	0	9744.4	13048	10555	11533	13067	11340	10848	7935.3	12761	0	0	9646.6	5337.8	7624.5	6654.6	0	6789.2
Q96JJ7	Q96JJ7	7	7	7	Protein disulfide-isomerase TMX3	TMX3	50154	61159	78235	73614	64467	102050	91689	79814	82147	113700	48483	47600	49287	30683	45514	35553	40485	54504	50569	69891
Q99707	Q99707	1	1	1	Methionine synthase	MTR	1636.6	1931.1	4078.4	2968.5	3678.7	2367.8	2570.3	1810.8	1313.7	3819.3	1908.7	2721.9	2676.7	0	2359	2082.9	3283	3087.8	2429.4	3595.3
P01034	P01034	3	3	3	Cystatin-C	CST3	23377	42208	27523	16900	47925	28689	26129	37110	22730	51308	13904	36025	20426	21318	15211	36426	50944	53118	4918.5	42210
O76080	O76080	4	4	2	AN1-type zinc finger protein 5	ZFAND5	3609.4	25639	10297	12753	21645	28830	26340	19001	26307	31392	7423.2	16825	11758	11436	2624.5	11703	14108	13725	14376	11051
P61966	P61966	1	1	1	AP-1 complex subunit sigma-1A	AP1S1	10053	8670.7	9892.3	8770.7	9207	10364	9310	8339.2	7951.1	9892.2	4788.1	6693.8	8636.7	4392.6	7042.7	5168.2	10201	8465.1	6527.9	8821.9
Q9BSR8	Q9BSR8	3	3	3	Protein YIPF4	YIPF4	23078	14708	25755	11756	22613	12906	5041.5	21092	5194.2	13907	6630.1	15416	21486	6737.9	16109	13404	23909	11816	15816	16637
Q969E2	Q969E2	1	1	1	Secretory carrier-associated membrane protein 4	SCAMP4	19540	22056	24271	22357	0	18880	20245	0	14503	18260	12734	11328	13347	10561	11856	9077	10384	10131	8212	0
Q15024	Q15024	5	5	4	Exosome complex component RRP42	EXOSC7	27169	16897	31808	17141	27015	14441	19307	13939	16015	21881	16499	13405	17596	21131	12808	24352	17079	18183	14164	20287
Q9BWD1	Q9BWD1	26	26	25	Acetyl-CoA acetyltransferase, cytosolic	ACAT2	840610	807160	1059400	903610	953780	753350	795220	757080	804250	930750	601610	699820	671900	489270	636570	447960	558970	591680	522600	558370
Q96CN7	Q96CN7	2	2	2	Isochorismatase domain-containing protein 1	ISOC1	16243	22344	37875	25683	2908.4	0	18422	17574	0	3106.6	3430.2	16511	15594	16350	19555	13222	0	3024	19891	4595.8
P00167	P00167	10	10	9	Cytochrome b5	CYB5A	71057	63180	89581	45766	82023	104100	85499	81865	86358	109750	49684	47508	59860	36046	46056	52407	93675	73422	48482	85477
O95983	O95983	4	4	4	Methyl-CpG-binding domain protein 3	MBD3	17345	14160	14870	18034	7289.4	11717	33196	5725.8	17485	19848	8486.1	15823	4969.3	8468.2	11026	2334.9	9803.1	4129.4	3933.8	8626.1
P56693	P56693	8	8	5	Transcription factor SOX-10	SOX10	260520	293450	309200	214900	228230	309730	327750	216800	226950	332900	189150	206430	189520	136730	167680	124710	158340	159460	192540	174750
P07384	P07384	19	19	19	Calpain-1 catalytic subunit	CAPN1	181170	202720	192300	182110	213840	225240	235210	196220	169600	279720	97213	156640	147640	134040	127030	161280	219870	214230	208180	214240
Q9NRG4	Q9NRG4	1	1	1	N-lysine methyltransferase SMYD2	SMYD2	1653.7	3771	2375.1	0	2007.4	0	2642.7	0	2091	3081.8	0	0	2517.9	1530	2638.6	0	2667	2530.4	1740	2905.1
Q15120	Q15120	4	4	4	[Pyruvate dehydrogenase (acetyl-transferring)] kinase isozyme 3, mitochondrial	PDK3	24205	34198	39311	40280	34058	21229	31905	31785	19447	25290	26093	26798	24743	22369	17388	16082	8655.8	7754	16176	14410
Q13115	Q13115	1	1	1	Dual specificity protein phosphatase 4	DUSP4	7036.7	7978.4	8961.6	0	8559.9	0	7018.6	0	0	0	5603.9	6488.2	0	4821.9	5293.2	5837.1	0	0	0	6219.8
P46736	P46736	5	5	5	Lys-63-specific deubiquitinase BRCC36	BRCC3	26070	19682	25946	26191	30773	25988	30790	28627	15791	39288	20749	22471	16047	3614.7	24965	28941	27248	33215	33403	38316
Q9UJU6	Q9UJU6	18	18	18	Drebrin-like protein	DBNL	178540	215270	217680	181190	197560	147140	133410	194850	117160	198370	126170	228210	143120	69706	109030	91005	121310	148390	134830	148990
Q9BQC6	Q9BQC6	2	2	2	Ribosomal protein 63, mitochondrial	MRPL57	0	0	0	17093	34192	0	0	0	9389.9	19885	0	26671	0	8355.3	0	0	12504	13195	0	12146
O95163	O95163	4	4	4	Elongator complex protein 1	IKBKAP	15512	14086	15108	4828.7	21075	20592	9488.5	7939.2	4504.7	18518	5775.2	11726	14566	1422.7	14751	7523.2	10467	13297	11222	0
Q9GZN8	Q9GZN8	5	5	5	UPF0687 protein C20orf27	C20orf27	63530	72872	77291	65756	80735	57197	50456	57994	41749	56700	50435	65126	49474	41954	39172	31165	47468	45550	40987	47169
Q9NVM9	Q9NVM9	7	7	7	Protein asunder homolog	ASUN	20799	23036	36975	33467	31689	24817	20803	32298	27300	26913	19405	20331	23969	21505	14574	10137	16594	14170	11730	13743
P08574	P08574	8	8	8	Cytochrome c1, heme protein, mitochondrial	CYC1	261200	308700	408590	302150	309040	305410	303920	299740	243820	313650	200670	245800	233160	198550	209110	136660	249160	254400	228620	240160
Q86VM9	Q86VM9	4	4	4	Zinc finger CCCH domain-containing protein 18	ZC3H18	4006.5	10719	15127	9779.9	19880	10208	1632.2	11095	19485	7073.7	6799.5	4013.4	17828	8896.5	3171.9	9424.7	4542	13383	6939.9	6349.2
P62253	P62253	1	1	1	Ubiquitin-conjugating enzyme E2 G1;Ubiquitin-conjugating enzyme E2 G1, N-terminally processed	UBE2G1	4380.4	4806.5	4387.5	4145	4844.2	4115.3	4933.1	5209.5	5968.8	4520.5	3982	4162.8	3277.9	0	4013.1	3655.4	3685.6	3257.1	3392.8	3820.8
Q9UNN8	Q9UNN8	3	3	3	Endothelial protein C receptor	PROCR	26906	27650	21855	38020	36493	35901	4968.7	83636	91130	4420.2	12615	31317	38605	20753	0	18500	83067	24510	10735	41973
Q9NRY5	Q9NRY5	4	4	4	Protein FAM114A2	FAM114A2	15952	25876	27189	25582	19734	26613	19750	23314	14437	22509	20359	11126	18388	9345.1	19065	17779	18674	16084	20160	19447
P11177	P11177	17	17	17	Pyruvate dehydrogenase E1 component subunit beta, mitochondrial	PDHB	552230	555190	667750	559880	612620	339100	493700	533720	390600	620610	422810	411650	472760	362790	348790	299860	380050	316420	379980	540130
Q9BVI4	Q9BVI4	4	4	4	Nucleolar complex protein 4 homolog	NOC4L	27743	29700	26907	14366	38670	35131	33905	38657	14296	40565	16989	39950	22575	3509	11079	11331	24107	30026	26916	12406
P49406	P49406	4	4	4	39S ribosomal protein L19, mitochondrial	MRPL19	36230	50602	55281	51323	32005	38002	37668	5764.6	30558	29143	44156	15488	36736	27230	30817	23127	34850	40767	33322	23685
Q8TEQ6	Q8TEQ6	10	10	10	Gem-associated protein 5	GEMIN5	59791	69334	81262	60875	78126	56922	51537	54438	55390	69830	55397	45316	46644	40913	51202	33118	36031	42411	34728	52349
P27707	P27707	4	4	4	Deoxycytidine kinase	DCK	10937	15341	12023	9734.7	16944	15811	14365	8359.4	14430	12256	14054	12953	0	9019.7	8551.9	13397	13410	0	3418.2	0
P35270	P35270	13	13	13	Sepiapterin reductase	SPR	252680	273690	341050	273460	291440	155300	257670	170800	185530	169870	203600	169490	250390	156130	203050	134920	172260	163570	119940	133630
Q9NVA2	Q9NVA2	23	23	14	Septin-11	2023-09-11	287350	337370	343450	417230	405340	438130	349010	390580	341740	478300	201340	220070	328560	200440	278240	238810	247590	305760	278910	370390
Q58FF8	Q58FF8	17	3	3	Putative heat shock protein HSP 90-beta 2	HSP90AB2P	262790	269490	310280	264830	284130	348480	383920	322210	268080	464070	187610	124550	331100	144790	167450	536950	369440	315350	297760	317340
Q8N183	Q8N183	6	6	6	Mimitin, mitochondrial	NDUFAF2	84128	100890	108370	87016	93068	83947	105230	104010	88271	105990	59543	79710	77690	48984	59199	48736	78778	81918	71235	78510
Q01804	Q01804	1	1	1	OTU domain-containing protein 4	OTUD4	5669.2	4721.4	6327	5345.3	4056.7	4593.6	5807.4	6269.7	6290.1	6380.1	5810.9	6014	0	0	6111.2	4223.3	7339.4	5985.8	5935.7	6169
P62330	P62330	7	7	7	ADP-ribosylation factor 6	ARF6	84123	74154	105390	108430	105800	73757	78815	78177	49728	112080	71535	81818	64236	47334	63333	54891	83567	76891	39960	82898
P60604	P60604	6	6	6	Ubiquitin-conjugating enzyme E2 G2	UBE2G2	107430	92186	109480	96483	107160	85790	144060	104140	77726	108170	75470	50884	98013	54231	73802	76228	95172	75408	89830	110910
Q9H5Q4	Q9H5Q4	8	8	8	Dimethyladenosine transferase 2, mitochondrial	TFB2M	24121	37404	93753	35577	39598	48453	46610	44596	33544	62777	40182	29515	21831	38084	28845	30582	29776	42277	49931	36044
P24752	P24752	31	31	31	Acetyl-CoA acetyltransferase, mitochondrial	ACAT1	609510	736500	1290300	722500	1212400	568250	617660	613660	850030	730660	627670	647580	641420	563840	664490	540290	618760	564870	521420	677940
Q99541	Q99541	6	6	5	Perilipin-2	PLIN2	35757	49583	23161	38336	29062	45951	30961	35191	29458	31729	32599	25011	21891	13709	27821	14651	16993	29354	22254	40097
Q9BSJ2	Q9BSJ2	4	4	4	Gamma-tubulin complex component 2	TUBGCP2	14447	16451	20349	16284	17670	19059	19084	15715	15380	21977	9515.7	8779.3	13523	12136	14682	12658	15549	11709	13337	15988
P62913	P62913	22	22	22	60S ribosomal protein L11	RPL11	727490	1270000	1389900	947160	1417000	1221300	1299100	1209800	994640	1316400	909180	821190	850960	614710	762720	678220	875020	639000	825790	897510
O94901	O94901	5	5	5	SUN domain-containing protein 1	SUN1	13748	14687	17683	7631.7	9979.9	20905	20657	14833	23279	19022	8940.5	11370	7261	6643.2	9659.7	21487	13545	11987	16025	24173
O00429	O00429	31	31	31	Dynamin-1-like protein	DNM1L	286550	329680	291380	287410	287400	335070	338680	275540	216220	424510	177860	286920	217440	165650	172920	190870	320120	281800	264530	324980
Q96EY7	Q96EY7	12	12	12	Pentatricopeptide repeat domain-containing protein 3, mitochondrial	PTCD3	82713	62912	86797	63230	65014	72294	67701	74028	54707	91690	55292	55123	47565	46201	44352	27529	44399	50653	39677	46258
Q5VYK3	Q5VYK3	19	19	19	Proteasome-associated protein ECM29 homolog	ECM29	83635	93117	104710	83655	109250	97066	86567	93214	58915	112350	50475	79236	80813	49855	66788	56360	75406	79522	72109	77543
O75306	O75306	13	13	13	NADH dehydrogenase [ubiquinone] iron-sulfur protein 2, mitochondrial	NDUFS2	127500	140660	166990	194030	191840	161810	134800	154280	129110	124220	127840	159020	112290	61394	106250	116590	181840	91785	138180	107090
Q9BVP2	Q9BVP2	19	19	19	Guanine nucleotide-binding protein-like 3	GNL3	142020	163350	228330	153770	181430	208640	221470	168610	182510	205750	115950	112710	122150	103960	145080	128740	142580	136820	123530	143500
Q04721;P0DPK3;P0DPK4;Q7Z3S9	Q04721	9;1;1;1	9;1;1;1	8;1;1;1	Neurogenic locus notch homolog protein 2;Notch 2 extracellular truncation;Notch 2 intracellular domain	NOTCH2	13107	37959	36368	18911	36297	43927	69993	53066	41137	66812	15026	10001	29214	19629	24629	14233	27987	30155	16628	27156
Q9H8H0	Q9H8H0	3	3	3	Nucleolar protein 11	NOL11	24117	21849	30516	25039	33201	16770	20101	20251	21201	30910	8330.6	25554	25067	18356	15832	19709	24467	15364	22350	7443.6
O75431	O75431	9	9	9	Metaxin-2	MTX2	86659	79655	112590	145840	140460	102340	91119	59094	76326	109300	109370	87189	41647	63214	89476	68400	85303	79101	69173	60925
Q9NV06	Q9NV06	5	5	5	DDB1- and CUL4-associated factor 13	DCAF13	34664	41379	41323	28380	30974	37491	13997	25775	12911	24367	30567	21871	32508	17098	20176	22372	35520	21679	24257	25301
Q9NP61	Q9NP61	8	8	8	ADP-ribosylation factor GTPase-activating protein 3	ARFGAP3	19797	37001	22541	12649	35534	32944	33855	21079	26249	20627	10597	14276	18009	15813	29562	46518	40065	17833	26752	10963
P50579	P50579	20	20	18	Methionine aminopeptidase 2	METAP2	176860	229380	257900	209430	247860	206270	243890	229620	191920	289940	155260	151880	186420	138040	145010	138310	179860	146590	136050	156130
Q96EY1	Q96EY1	6	6	6	DnaJ homolog subfamily A member 3, mitochondrial	DNAJA3	48035	54006	44021	53268	38560	34224	29423	46864	37181	39422	25297	46538	32015	15246	45650	13389	21390	34743	31430	19758
Q16831	Q16831	17	17	17	Uridine phosphorylase 1	UPP1	271220	353030	352330	442720	364580	529420	477230	601690	475880	504930	265290	285280	257320	171180	257390	350550	399640	393530	444500	324320
Q9UJY1	Q9UJY1	5	5	4	Heat shock protein beta-8	HSPB8	35375	40819	17904	14685	33724	31691	75760	31532	51185	37302	14192	28529	33828	17190	5040.2	26867	50748	24533	12035	0
Q8N488	Q8N488	5	5	5	RING1 and YY1-binding protein	RYBP	31986	31696	40455	27417	32735	26751	30568	30945	22809	29950	26362	19627	27794	19813	20368	20036	26376	26548	20956	26397
O96000	O96000	12	12	12	NADH dehydrogenase [ubiquinone] 1 beta subcomplex subunit 10	NDUFB10	178030	136310	211830	158410	191950	142460	150800	167930	138040	179130	133250	147230	120480	65931	141750	88222	144050	134340	131110	134250
P22234	P22234	35	35	34	Multifunctional protein ADE2;Phosphoribosylaminoimidazole-succinocarboxamide synthase;Phosphoribosylaminoimidazole carboxylase	PAICS	856700	775930	957860	976120	1145700	1183200	924400	1039400	922700	1026300	638600	748990	666440	582990	636890	627190	736560	679760	652480	740540
Q9UII4	Q9UII4	1	1	1	E3 ISG15--protein ligase HERC5	HERC5	4645.7	6419.1	7528.1	6356	6451.3	6530.4	6774.1	6049.8	6137.7	9700.4	4181.5	4145.6	4524.4	3951.1	5016.4	2399	5111.4	5246.4	3912.2	5448.3
Q13112	Q13112	5	5	5	Chromatin assembly factor 1 subunit B	CHAF1B	14974	19734	11515	16198	13977	22756	26008	17450	9856.3	8857.7	9409	12074	9670.4	11074	10881	7801.9	9220.3	7650	6180.9	8614.4
Q9BV57	Q9BV57	9	9	9	1,2-dihydroxy-3-keto-5-methylthiopentene dioxygenase	ADI1	114160	153010	145730	158760	156300	58816	166050	143690	108910	143550	99467	87092	111240	111770	96581	90097	137420	106230	126670	116190
Q96AB3	Q96AB3	5	5	4	Isochorismatase domain-containing protein 2, mitochondrial	ISOC2	19011	75086	33032	45784	43822	48449	45935	39784	35563	58394	21680	37569	21537	33778	36186	25274	28161	28533	31751	31151
Q15392	Q15392	13	13	13	Delta(24)-sterol reductase	DHCR24	114620	111000	204260	139990	144020	176460	136150	125800	90291	172990	103600	117700	119690	89367	66385	71363	129990	88811	105780	114650
Q6L8Q7	Q6L8Q7	10	10	10	2,5-phosphodiesterase 12	PDE12	34815	51844	62778	66735	49350	58568	60931	55973	68570	70777	40510	21973	31906	57181	33230	51184	28683	27994	47368	68938
Q6UXV4	Q6UXV4	4	4	4	MICOS complex subunit MIC27	APOOL	21350	33735	37663	22489	35335	17562	20477	25499	10279	17168	22235	27023	19881	12751	22955	9159.9	13468	19310	17362	17859
Q9NPJ6	Q9NPJ6	1	1	1	Mediator of RNA polymerase II transcription subunit 4	MED4	2926	3660.5	4041.5	4121.8	3364.4	3393.1	3953.6	0	2771.3	4594.8	2731.6	0	3314.4	2670.8	3897	3211.8	0	3417.6	4200.1	4385.9
P51970	P51970	9	9	9	NADH dehydrogenase [ubiquinone] 1 alpha subcomplex subunit 8	NDUFA8	94237	104090	124930	122520	109990	83335	104360	62381	90817	101950	88860	75607	70028	75573	77049	82284	76057	84442	83018	105750
Q01658	Q01658	3	3	3	Protein Dr1	DR1	6747.2	6784.3	24573	0	18787	0	8983.9	0	15432	21374	0	24478	0	15150	0	0	7631.3	26063	20021	25619
Q59GN2;P62891	Q59GN2;P62891	2;2	2;2	2;2	Putative 60S ribosomal protein L39-like 5;60S ribosomal protein L39	RPL39P5;RPL39	218270	287640	227570	223010	235360	269000	266610	316050	188580	278450	166330	222200	189240	122100	130960	132470	204250	205440	177400	201280
Q96EY8	Q96EY8	4	4	4	Cob(I)yrinic acid a,c-diamide adenosyltransferase, mitochondrial	MMAB	44382	34538	61791	40331	49604	51508	27433	39402	32082	19618	24111	29112	48598	19514	39456	18091	32394	21074	35347	31192
O94842	O94842	1	1	1	TOX high mobility group box family member 4	TOX4	4093.4	6966	7663.7	4640.5	6227.2	6537.4	6464.2	5793.4	6911.6	7338.5	4736.2	0	6306.1	3462.8	6148.6	0	3702.8	5410.9	4135.9	5442.2
Q9NXS2	Q9NXS2	7	7	7	Glutaminyl-peptide cyclotransferase-like protein	QPCTL	67998	83838	93451	113970	100530	91858	88860	89966	20028	61690	92663	76577	34882	6444.4	110360	57397	67147	6500.8	95691	128670
Q15306	Q15306	4	4	4	Interferon regulatory factor 4	IRF4	13547	10345	6471.6	7067.6	9719.5	5534.4	17197	3601.8	6018.6	8413.3	12829	4788	4361	10936	0	3738.4	3991.9	3419.7	2945.5	5336.8
A0MZ66	A0MZ66	15	15	14	Shootin-1	KIAA1598	99936	88209	89936	71719	96517	132550	139910	178960	100420	123900	66399	82481	69189	45544	48094	60176	82180	91191	87007	57153
Q86W92	Q86W92	43	43	40	Liprin-beta-1	PPFIBP1	324890	509120	442090	427440	464980	594090	677770	634250	569410	652490	314950	329080	306080	207520	356960	353490	512300	491420	485380	573020
Q8TCC3	Q8TCC3	2	2	2	39S ribosomal protein L30, mitochondrial	MRPL30	25104	35867	35442	29956	43700	28971	31856	32201	18233	29310	22647	28741	25964	19417	22085	12846	26785	18056	15803	24407
Q9UIJ7	Q9UIJ7	4	4	4	GTP:AMP phosphotransferase AK3, mitochondrial	AK3	27374	29786	35492	33879	32839	19169	31972	18606	10502	27835	29741	30563	13619	15388	22148	19118	33286	24358	27859	35820
Q14241	Q14241	7	7	7	Transcription elongation factor B polypeptide 3	TCEB3	53521	64989	66407	36525	64288	57624	66932	78186	77337	78582	32081	67243	45976	27354	27269	25937	70555	62217	35332	54341
O43674	O43674	3	3	3	NADH dehydrogenase [ubiquinone] 1 beta subcomplex subunit 5, mitochondrial	NDUFB5	35922	44048	52251	41749	29813	39044	41391	35055	28767	46393	30393	34276	28318	17112	32519	29169	42519	23632	22567	37283
P52298	P52298	4	4	4	Nuclear cap-binding protein subunit 2	NCBP2	24797	29842	31493	38343	37481	37387	16598	26458	20038	29109	22042	17374	38297	14111	21545	17690	14269	24222	35565	25275
P08195	P08195	26	26	26	4F2 cell-surface antigen heavy chain	SLC3A2	1016300	1018900	1430300	1148200	1203400	818400	886610	789940	605230	997660	814220	883730	860560	665410	848130	326290	579280	404520	442750	523080
P49588	P49588	54	54	54	Alanine--tRNA ligase, cytoplasmic	AARS	660930	838560	942420	841220	887180	905450	1070800	998500	936290	1160200	558450	664120	609800	513430	574310	571860	634370	660730	519070	702930
Q70UQ0	Q70UQ0	4	4	4	Inhibitor of nuclear factor kappa-B kinase-interacting protein	IKBIP	37126	20919	22018	20413	56974	8610.6	9968.5	11745	18095	9000	19541	28377	11828	33150	17443	7597.3	0	18929	19054	17513
Q9HCN8	Q9HCN8	7	7	7	Stromal cell-derived factor 2-like protein 1	SDF2L1	85991	119190	124410	99210	102050	122980	127170	108020	102230	135990	50532	92020	101460	45978	82213	78572	108940	101350	88182	115860
Q9Y4I1	Q9Y4I1	49	49	46	Unconventional myosin-Va	MYO5A	416350	460740	396700	418860	417710	319430	366380	369480	248130	381600	318140	325750	281970	275850	278380	176180	230580	237650	290750	276260
Q6ZSR9	Q6ZSR9	4	4	4	Uncharacterized protein FLJ45252		35934	44178	58871	34483	54616	188820	34130	25934	25344	46654	30149	35125	25779	22074	46890	21637	28552	37306	25739	48187
Q04323	Q04323	10	10	10	UBX domain-containing protein 1	UBXN1	74947	86901	86823	87281	100660	147310	131610	141940	69423	145190	64763	71921	58466	46228	65019	63060	123520	110030	105010	93891
Q96IJ6	Q96IJ6	13	13	13	Mannose-1-phosphate guanyltransferase alpha	GMPPA	81531	83106	91125	106810	76424	83440	79531	100890	57580	112580	61403	69679	59104	58534	59351	46978	69484	38413	85412	89665
Q96A33	Q96A33	20	20	20	Coiled-coil domain-containing protein 47	CCDC47	200360	209240	263030	245360	288900	175690	206670	251380	152760	263330	151060	163970	229950	122230	180340	126390	210290	184100	162270	136000
P41236;Q6NXS1	P41236;Q6NXS1	11;7	11;7	10;6	Protein phosphatase inhibitor 2;Protein phosphatase inhibitor 2-like protein 3	PPP1R2;PPP1R2P3	90770	131670	124900	121730	115320	139240	146970	152470	164160	131160	67650	78871	100330	81640	81906	48754	106670	117650	94054	92285
Q7Z2W9	Q7Z2W9	5	5	5	39S ribosomal protein L21, mitochondrial	MRPL21	35596	41074	50211	52982	41478	33755	36921	29968	33266	47316	33625	31578	22051	32002	36206	30668	32874	27588	32226	34388
Q96AJ9	Q96AJ9	2	2	2	Vesicle transport through interaction with t-SNAREs homolog 1A	VTI1A	0	2516.2	4802.5	2657.7	17504	1648.5	8638.9	12737	0	3863.7	0	10648	2540.1	6118.3	0	0	6773.7	0	7813.8	12053
Q9Y5S2;Q5VT25	Q9Y5S2	3;1	3;1	3;1	Serine/threonine-protein kinase MRCK beta	CDC42BPB	9361	19445	5923.1	18976	21259	15897	4954.7	17599	17917	0	15604	6001.1	5013.3	5173.4	20906	10783	13392	14726	15564	15199
P09874	P09874	62	62	62	Poly [ADP-ribose] polymerase 1	PARP1	1081200	1240100	1276500	1166800	1276700	1272000	1398800	1383300	1157400	1483100	740010	1109600	859630	753360	784950	699790	1024000	1050500	769620	951200
P82673	P82673	7	7	7	28S ribosomal protein S35, mitochondrial	MRPS35	68837	68907	77494	60851	83264	53811	56103	56259	61577	77260	43362	45925	56906	41812	64717	38529	54391	56058	49305	57883
Q9Y399	Q9Y399	3	3	3	28S ribosomal protein S2, mitochondrial	MRPS2	5858.3	21650	12425	12527	14088	11260	11370	4559.1	12105	10921	9296.7	11530	17504	2816.8	5681.2	2659.9	16102	10897	9415.1	3569.6
Q96PZ0	Q96PZ0	13	13	13	Pseudouridylate synthase 7 homolog	PUS7	47344	54572	86918	40972	58832	94655	81698	58691	59099	91832	29625	57610	40610	44865	30471	40995	54991	52592	45494	43150
Q96HY6	Q96HY6	7	7	7	DDRGK domain-containing protein 1	DDRGK1	117010	136940	141660	122640	132500	122400	144710	121180	102880	153920	79584	95927	112190	77877	92510	64533	99188	90814	78230	96975
Q12797	Q12797	18	18	18	Aspartyl/asparaginyl beta-hydroxylase	ASPH	116150	170860	147780	127410	179490	163800	164060	135390	116740	155370	101550	119470	115760	84506	100840	91213	144930	160360	117180	158610
P09669	P09669	5	5	5	Cytochrome c oxidase subunit 6C	COX6C	73430	85607	87902	63962	75866	97970	97443	46518	78478	102530	55715	70881	47398	41288	57024	43641	46633	196530	169210	54183
P40763	P40763	10	10	10	Signal transducer and activator of transcription 3	STAT3	29634	48377	34964	37503	78925	49634	54814	52107	31834	67465	32727	48566	39939	13984	26378	41495	60776	39707	56038	49170
P08559;P29803	P08559	27;6	27;6	27;6	Pyruvate dehydrogenase E1 component subunit alpha, somatic form, mitochondrial	PDHA1	204210	320930	314390	283310	367250	301460	297800	367590	282180	422190	188220	239720	195220	223200	203340	195200	244250	211260	174370	253490
P82932	P82932	3	3	3	28S ribosomal protein S6, mitochondrial	MRPS6	15683	19243	18718	22723	23524	24802	33724	32269	17805	23638	16332	20128	10917	14826	8227.3	7566.4	23156	12405	20038	18198
P61421	P61421	7	7	7	V-type proton ATPase subunit d 1	ATP6V0D1	117470	110880	131190	124940	138680	103740	88154	100120	68611	95377	77808	107370	92782	74259	87213	56667	85702	82158	73389	84814
Q99519	Q99519	5	5	5	Sialidase-1	NEU1	27675	43183	32650	37050	26156	38532	45198	19829	40720	29513	24116	29429	22399	18342	23294	22690	16718	26667	14828	31378
Q9H4L7	Q9H4L7	2	2	2	SWI/SNF-related matrix-associated actin-dependent regulator of chromatin subfamily A containing DEAD/H box 1	SMARCAD1	5255.7	8227.5	3502	9600.2	10597	8089.7	8537	6640.8	7097.5	14512	6545.8	4274.7	6566	1853.7	6995.4	2179.3	6407	8104.9	0	6875.8
Q5VTL8	Q5VTL8	4	4	4	Pre-mRNA-splicing factor 38B	PRPF38B	38006	7596.6	4408.7	8378	5567.9	0	3704.4	587.05	24822	4994.2	4194.1	3663.8	7442	25760	4076.1	5988.7	7092.7	11900	9896.3	24417
Q96QD8	Q96QD8	2	2	2	Sodium-coupled neutral amino acid transporter 2	SLC38A2	8580.6	8267.4	11713	8686.4	9146.7	12307	10427	10028	10878	10132	8353.8	8801.4	7187.2	0	8407.5	6669.7	10843	10197	0	6094
Q9NVN8	Q9NVN8	2	2	2	Guanine nucleotide-binding protein-like 3-like protein	GNL3L	15594	16770	8539.7	19406	18331	18251	20815	19240	5847.5	10293	12519	13421	4468.1	11592	13529	10281	12422	3314.9	11386	13560
Q14195	Q14195	22	18	17	Dihydropyrimidinase-related protein 3	DPYSL3	78525	74097	51388	58488	60914	162580	201020	211510	137580	200170	44468	56622	49841	39010	38471	52913	112390	57661	91124	75584
Q02543	Q02543	26	26	26	60S ribosomal protein L18a	RPL18A	1089200	1188500	1201700	1431600	1320800	1280700	1175800	1255600	975980	1361000	916590	961170	940320	790590	792880	749670	924890	838110	812540	775350
Q96I24	Q96I24	18	16	16	Far upstream element-binding protein 3	FUBP3	238970	270390	158680	140290	142600	198930	160320	144530	96488	151670	129680	201700	140520	68562	131540	59935	119710	83101	94223	85468
P57678	P57678	5	5	5	Gem-associated protein 4	GEMIN4	8988.3	38367	34157	28435	30499	32647	41065	33678	29891	46087	20468	20380	18873	17766	21830	17849	115450	124090	25277	24629
Q96A57	Q96A57	3	3	3	Transmembrane protein 230	TMEM230	32787	26096	26787	29412	34910	33355	37495	14890	22834	37325	18752	18828	23289	18728	26484	9324.8	33667	30559	20241	24777
Q6PI48	Q6PI48	11	11	11	Aspartate--tRNA ligase, mitochondrial	DARS2	135460	90287	172140	150760	147440	73816	114140	64180	90960	121210	137000	107290	95010	63581	89423	63446	50554	60590	71392	93102
Q9Y3C8	Q9Y3C8	6	6	6	Ubiquitin-fold modifier-conjugating enzyme 1	UFC1	82415	67443	130640	73880	91797	111660	112530	70032	59421	117040	84837	58014	42082	66704	64369	70499	60274	87930	72860	72562
P51610;Q9Y5Z7	P51610	26;1	26;1	26;1	Host cell factor 1;HCF N-terminal chain 1;HCF N-terminal chain 2;HCF N-terminal chain 3;HCF N-terminal chain 4;HCF N-terminal chain 5;HCF N-terminal chain 6;HCF C-terminal chain 1;HCF C-terminal chain 2;HCF C-terminal chain 3;HCF C-terminal chain 4;HCF C-terminal chain 5;HCF C-terminal chain 6	HCFC1	104890	128710	82638	104320	122210	181020	212870	136910	189500	162140	72615	89872	107270	68027	46883	75745	120250	100440	106910	106520
P42226	P42226	5	5	5	Signal transducer and activator of transcription 6	STAT6	15391	18480	25173	21655	21727	15377	15766	19346	14440	27085	14907	15153	13651	14857	14025	13198	18858	12812	16808	13230
Q86WB0	Q86WB0	3	3	2	Nuclear-interacting partner of ALK	ZC3HC1	20353	9803.3	9810.1	19857	16275	9093.7	4260.4	14621	12108	10967	16636	6442.3	5583.1	14622	10669	11680	5109.1	16394	15608	11161
P52701	P52701	21	21	21	DNA mismatch repair protein Msh6	MSH6	139380	146210	176560	157660	160590	147200	163370	160100	132520	156100	95697	105530	127370	99942	124830	119040	131750	146810	127660	105600
Q13907;Q9BXS1	Q13907	12;1	12;1	12;1	Isopentenyl-diphosphate Delta-isomerase 1	IDI1	63349	63274	47893	92997	107420	86329	113010	101060	104890	122370	55402	50074	53122	57231	50073	62449	47040	92349	61640	93697
O14646	O14646	10	10	8	Chromodomain-helicase-DNA-binding protein 1	CHD1	44004	50035	42861	46811	31592	38067	47611	45495	43120	72610	20040	50202	43350	20746	18378	34598	38676	39280	32817	38058
O75251	O75251	3	3	3	NADH dehydrogenase [ubiquinone] iron-sulfur protein 7, mitochondrial	NDUFS7	42302	46287	60133	41127	54541	18819	39486	35281	36559	52649	42778	13013	42624	32002	42990	23634	48429	43699	38856	43709
P46776	P46776	14	14	14	60S ribosomal protein L27a	RPL27A	865120	1009800	924620	602940	948160	1110200	1038600	974940	812950	1099000	566710	757240	704800	473520	586510	538630	813580	740750	626610	659390
O95817	O95817	18	18	18	BAG family molecular chaperone regulator 3	BAG3	243770	332100	255050	273390	259720	386200	372140	408390	355850	395950	224970	216530	178740	165660	182580	199780	257340	303390	238880	213860
Q6NUQ4	Q6NUQ4	8	8	8	Transmembrane protein 214	TMEM214	59938	64711	74809	73046	64880	56128	79499	51892	45691	90193	44016	46253	53149	37685	58584	28811	34727	51564	43947	64911
P53990	P53990	4	4	3	IST1 homolog	IST1	15762	20835	17688	22614	23533	19785	25167	26757	26416	24034	18917	4680	3222.3	40845	3691.9	25022	19814	22491	20002	22945
Q9BTY7	Q9BTY7	2	2	2	Protein HGH1 homolog	HGH1	10675	6207.8	12047	13426	6826.9	11348	14946	10781	7110.7	8722.8	10729	4916.8	4717.7	3951.7	10631	4318.9	4613.9	5716	10722	7776.9
P10321	P10321	7	1	1	HLA class I histocompatibility antigen, Cw-7 alpha chain	HLA-C	19275	28910	25779	17447	17964	19282	25244	26583	17700	22479	13906	15470	21255	13830	13260	10817	15975	17478	13414	14939
P17812	P17812	28	28	26	CTP synthase 1	CTPS1	293810	251640	370980	359940	371260	225420	233200	217550	207080	253570	258190	264920	228270	190970	228540	131760	226250	215760	234180	233570
O60271;Q9UPT6	O60271	32;2	32;2	31;2	C-Jun-amino-terminal kinase-interacting protein 4	SPAG9	151460	266630	195080	230850	170980	252340	325080	297780	253280	366190	126990	169550	152180	111080	161860	204020	251600	273200	228650	213770
Q8IYB8	Q8IYB8	3	3	3	ATP-dependent RNA helicase SUPV3L1, mitochondrial	SUPV3L1	23470	28503	9508.2	31539	31935	28171	27774	24220	8123.9	33329	7343.9	22379	12754	21397	25043	17527	28302	7427.2	7469.2	7640.3
P14854	P14854	5	5	5	Cytochrome c oxidase subunit 6B1	COX6B1	89847	123140	167450	114710	106820	153820	137050	127750	86300	177780	86374	98697	83253	67879	92191	63082	118810	126820	110700	116250
P28062	P28062	8	8	8	Proteasome subunit beta type-8	PSMB8	41563	47948	48121	80482	72182	65813	17337	60168	39094	94278	52812	33540	63250	21662	35370	50225	56860	37461	32257	39973
Q69YQ0	Q69YQ0	11	11	11	Cytospin-A	SPECC1L	36607	69003	72212	20600	56888	37052	85575	67614	51868	67497	31355	39311	50352	23672	37067	44170	65901	54946	31925	65688
P0DMV9;P0DMV8	P0DMV9;P0DMV8	56;56	50;50	32;32	Heat shock 70 kDa protein 1B;Heat shock 70 kDa protein 1A	HSPA1B;HSPA1A	2825700	3788900	3655900	3463300	3606700	5720900	6493400	6168500	6061300	6695600	2361100	2694400	2716600	2140800	2434600	2719500	3164600	3687700	3188600	3314100
P99999	P99999	17	17	17	Cytochrome c	CYCS	820560	932720	1021300	814460	943240	1083000	1148800	1039200	791900	1199400	711250	674050	620660	552500	669550	760970	871720	983130	915470	793300
Q96A65	Q96A65	8	8	8	Exocyst complex component 4	EXOC4	38496	49781	58742	46319	48714	27084	48816	29896	43268	41879	28223	34910	44743	30414	34112	23464	36748	25888	31122	41653
O00625	O00625	21	21	21	Pirin	PIR	1001100	1057400	1228400	1240700	1360200	859530	1109700	905930	799000	1236200	850050	1037200	849940	598640	860240	529580	670280	683580	596680	767280
Q02790	Q02790	33	33	33	Peptidyl-prolyl cis-trans isomerase FKBP4;Peptidyl-prolyl cis-trans isomerase FKBP4, N-terminally processed	FKBP4	582240	599540	594310	581700	665470	483530	571260	522460	405740	536830	400620	544700	461180	319320	429310	318110	360820	410720	317750	382670
Q9Y673	Q9Y673	4	4	4	Dolichyl-phosphate beta-glucosyltransferase	ALG5	10034	19888	12746	11706	21638	0	20755	18771	17434	11132	18429	20241	0	7569	7949.2	13749	11181	8390.1	20090	23515
Q96EQ0	Q96EQ0	1	1	1	Small glutamine-rich tetratricopeptide repeat-containing protein beta	SGTB	0	0	3315.5	3438.6	0	0	4990.2	0	0	4536.2	0	2462.6	2352.8	0	0	0	3017.4	0	0	7882.5
Q9H773	Q9H773	5	5	5	dCTP pyrophosphatase 1	DCTPP1	69469	79674	45496	51720	41962	81689	102570	57711	83115	92292	43531	44365	39135	39201	39437	23777	37026	59230	34359	37608
P55263	P55263	9	9	9	Adenosine kinase	ADK	30555	43723	96249	40935	37287	35157	35977	43623	39199	58366	25914	28664	30156	10926	81846	27850	44898	43160	29090	50748
P51398	P51398	6	6	6	28S ribosomal protein S29, mitochondrial	DAP3	63208	55071	74384	111560	33856	78912	58994	66740	45677	76688	31491	75333	34531	58812	41191	38665	71351	22998	49623	57333
P56182	P56182	8	8	8	Ribosomal RNA processing protein 1 homolog A	RRP1	54051	62021	83520	85271	92098	80027	101720	70385	86978	80106	62321	41532	58821	47758	58703	42434	53778	63824	84911	48697
Q10589	Q10589	2	2	2	Bone marrow stromal antigen 2	BST2	8774.8	21491	10171	14814	18119	0	0	246.35	0	0	10495	13747	12350	9183.4	6610.2	998.16	859.31	1166.7	0	0
Q96EL2	Q96EL2	2	2	2	28S ribosomal protein S24, mitochondrial	MRPS24	0	13214	15409	12003	5671	15636	13226	6320.3	4329.4	7207.2	13389	5807.5	9939.4	0	3930.2	3631.3	10832	4371.9	5331.5	3924
P16070	P16070	12	12	12	CD44 antigen	CD44	537720	658510	700620	692640	755100	600150	843830	632300	628490	808830	476390	564960	435670	392000	520220	601630	563590	768790	642740	710180
Q6NXT1	Q6NXT1	4	4	4	Ankyrin repeat domain-containing protein 54	ANKRD54	24921	17502	26026	21143	20828	28134	25343	33858	24462	22801	17428	18471	13574	9651.6	19788	16966	6459.8	16573	17319	20459
O15240	O15240	9	9	9	Neurosecretory protein VGF;Neuroendocrine regulatory peptide-1;Neuroendocrine regulatory peptide-2;Antimicrobial peptide VGF[554-577]	VGF	4469.4	1813.9	0	0	0	23334	62298	65594	40255	53507	0	2256.5	1219.6	0	1015	65536	91992	92768	70041	102790
Q14008	Q14008	21	21	20	Cytoskeleton-associated protein 5	CKAP5	95931	110830	101170	105890	163480	110530	146490	126160	110530	122450	64032	107090	93132	58802	89670	46016	76648	77887	73822	84946
Q06265	Q06265	5	5	5	Exosome complex component RRP45	EXOSC9	20878	26257	29527	20629	27112	24230	26971	29728	26300	34618	21342	14267	24223	9278.3	19833	21978	16440	25762	18264	23888
Q7Z2Z2	Q7Z2Z2	2	2	2	Elongation factor Tu GTP-binding domain-containing protein 1	EFTUD1	0	0	2973.6	1458	4502.5	4603.7	6454.4	2289.8	0	10046	2342.7	1602.1	2442.8	0	0	6865	2151.6	0	1360.9	0
Q9UID3	Q9UID3	4	4	4	Vacuolar protein sorting-associated protein 51 homolog	VPS51	15655	22153	20760	24452	24404	19217	13712	11869	9530.8	24346	9946.2	15161	15887	10624	25190	11287	15697	16709	9087.7	19812
Q9BTZ2;Q6PKH6	Q9BTZ2	5;2	5;2	5;2	Dehydrogenase/reductase SDR family member 4	DHRS4	11917	18915	18667	15603	16095	17072	11166	13683	9985.4	13410	10369	13757	10323	9477.4	14143	7738.2	8958.9	16323	5784.4	13375
O75608	O75608	9	9	9	Acyl-protein thioesterase 1	LYPLA1	123240	128160	117300	166520	123770	145690	152990	138370	140240	205430	87480	77960	113350	99254	93545	86956	135350	128120	114230	117190
Q9UHI6	Q9UHI6	8	8	8	Probable ATP-dependent RNA helicase DDX20	DDX20	18821	17506	23931	28980	35193	22516	42410	20928	38350	31623	11701	14451	15472	26912	20518	15550	20617	19032	19089	27533
P21964	P21964	16	16	16	Catechol O-methyltransferase	COMT	351500	405270	463370	635540	535860	384060	452000	461380	339750	621720	322140	355250	298350	329810	406350	357710	381210	373630	340450	442940
Q13085;O00763	Q13085	25;4	25;4	25;4	Acetyl-CoA carboxylase 1;Biotin carboxylase	ACACA	115180	116560	141030	144760	136880	131850	147250	136200	112210	169420	113560	96207	101240	79778	77669	86998	109690	127830	92265	101220
Q9P015	Q9P015	12	12	12	39S ribosomal protein L15, mitochondrial	MRPL15	133880	139950	170720	162960	159750	135190	145570	126920	110340	146710	126420	109220	87523	99866	126300	96525	123230	98455	111180	136720
Q8NHP6	Q8NHP6	6	6	6	Motile sperm domain-containing protein 2	MOSPD2	7632.6	10078	21712	21805	31215	10821	13647	9824.1	11887	15960	23488	6987.6	13031	11413	11301	13255	17582	3326.7	4209.8	8612.2
P60891;P21108	P60891	15;5	15;5	8;1	Ribose-phosphate pyrophosphokinase 1	PRPS1	184500	255520	276970	290660	281270	251020	268170	216520	182290	321860	174110	222990	199880	146690	179660	158420	191520	171180	171330	219180
P11279	P11279	6	6	6	Lysosome-associated membrane glycoprotein 1	LAMP1	138730	234310	222380	253230	238110	188390	190660	246960	196630	287160	152770	172530	166310	141680	145600	139030	152670	172460	157960	191700
Q9UHB6	Q9UHB6	47	47	46	LIM domain and actin-binding protein 1	LIMA1	743760	973750	923890	954360	954830	1048500	988570	1014000	989800	1194000	718730	606060	607710	525980	802980	481670	604990	607680	464190	621680
Q5T1C6	Q5T1C6	3	3	3	Acyl-coenzyme A thioesterase THEM4	THEM4	17781	32252	21515	20469	35835	31799	17587	16890	4299.4	12585	17501	32315	19581	16863	5373.6	13382	15566	16170	15962	27183
Q13501	Q13501	19	19	19	Sequestosome-1	SQSTM1	498070	636060	580850	545920	610050	396590	401870	426840	311500	358390	405470	523630	460310	307880	361010	236080	391970	356200	303440	347160
Q13867	Q13867	13	13	12	Bleomycin hydrolase	BLMH	83479	89857	100860	106380	105300	79797	101780	92892	94946	159350	72772	72091	71122	60078	72320	61283	75622	76141	76837	79468
Q8IWA0	Q8IWA0	5	5	5	WD repeat-containing protein 75	WDR75	9566.1	7718.5	13396	14483	10248	6781.5	6743	9979.9	3834	16302	4878.8	5609.6	16689	4639.7	7915.5	6589.5	11506	9622.4	5119.6	11033
P26196	P26196	16	16	16	Probable ATP-dependent RNA helicase DDX6	DDX6	269990	271430	318650	307780	320380	231320	225890	206820	155270	270740	230700	247940	248470	185110	155890	150450	205820	229940	200780	220370
Q9NP81	Q9NP81	14	14	14	Serine--tRNA ligase, mitochondrial	SARS2	92746	85297	81166	71094	86069	57337	123420	57464	59361	80196	57725	55645	71153	46213	68225	53125	80664	84517	80382	71782
A6NHQ2	A6NHQ2	3	2	2	rRNA/tRNA 2-O-methyltransferase fibrillarin-like protein 1	FBLL1	40662	40067	48660	52737	49029	54467	6003.5	53501	42536	44588	40884	4848.8	41447	37374	41428	40320	51546	46322	53185	44253
P25685	P25685	20	20	19	DnaJ homolog subfamily B member 1	DNAJB1	188100	242850	321900	316480	234630	318430	267320	238170	232420	380010	202790	265320	170880	164080	133730	194030	235740	135760	181930	196480
Q02318	Q02318	13	13	13	Sterol 26-hydroxylase, mitochondrial	CYP27A1	119570	128060	173920	166900	165770	139430	88623	96676	68281	139350	101020	137640	139550	72196	91574	63363	81141	106000	65857	76858
O14925;Q5SRD1	O14925	6;2	6;2	6;2	Mitochondrial import inner membrane translocase subunit Tim23	TIMM23	54071	74093	84582	75091	67172	69717	68748	61240	32895	66913	65163	67718	24385	50427	47438	42816	63062	58955	61834	38843
Q15269	Q15269	6	6	6	Periodic tryptophan protein 2 homolog	PWP2	40516	42532	57809	67475	55371	55017	52333	49603	42998	73412	39030	41700	34139	32427	42233	38153	46027	44013	34823	45927
Q8NEZ5	Q8NEZ5	2	2	2	F-box only protein 22	FBXO22	12496	15960	19842	15458	14971	18249	5862.7	17286	13278	20537	11802	12997	12741	5384.7	13663	13082	12218	14506	12221	16540
Q969N2	Q969N2	3	3	3	GPI transamidase component PIG-T	PIGT	15010	0	9308.8	22426	7639.2	31691	20881	0	10156	21510	0	0	18264	10618	10217	9176.4	0	0	11377	14121
Q92785	Q92785	3	3	3	Zinc finger protein ubi-d4	DPF2	14085	8447.4	8290.3	12582	0	0	0	15878	13147	16023	0	0	8372.7	11022	11811	13255	7755	13942	7600.2	0
Q86X76	Q86X76	6	6	6	Nitrilase homolog 1	NIT1	10023	10432	55510	22926	31188	26427	6628.5	16577	23237	29031	14549	15238	11801	26300	25699	21253	11980	16181	17015	20388
Q8TDZ2	Q8TDZ2	19	19	19	Protein-methionine sulfoxide oxidase MICAL1	MICAL1	149300	181360	237770	219510	215540	142080	172140	176490	135260	142640	145930	171040	117100	127060	161320	91475	176050	156710	107090	162880
P46778;REV__Q9NRL2;Q9H553	P46778	21;1;1	21;1;1	21;1;1	60S ribosomal protein L21	RPL21	1138300	1350700	1453200	1321400	1427400	1372600	1450000	1504600	1342400	1584400	958130	1115600	1077500	749050	919280	698700	1062200	1106500	894440	1038200
Q8NBZ7	Q8NBZ7	3	3	3	UDP-glucuronic acid decarboxylase 1	UXS1	16483	15265	8960.4	19423	7660.9	4320.2	0	0	17535	0	4554.3	6370.2	15026	18806	4112.7	9673.1	7999	4778.8	11043	0
P49770	P49770	13	13	13	Translation initiation factor eIF-2B subunit beta	EIF2B2	82621	115030	104510	83404	133870	109830	140290	120730	106740	142360	63937	85425	53030	66048	106070	61940	71276	124110	91847	119400
Q15057;Q96P50	Q15057	8;1	8;1	8;1	Arf-GAP with coiled-coil, ANK repeat and PH domain-containing protein 2	ACAP2	48348	21880	47386	48600	41652	13474	34203	34120	26128	43291	27607	42826	24959	32962	21552	17428	27856	18081	24699	14927
Q6IA86	Q6IA86	1	1	1	Elongator complex protein 2	ELP2	5051.4	5041.4	0	0	5342	5323.2	5539.6	4796.3	3850.9	5835.2	0	0	4213.7	3482.4	3441.8	4258.5	6455.2	0	5965.4	6926.6
A2A3N6	A2A3N6	5	1	0	Putative PIP5K1A and PSMD4-like protein	PIPSL	0	0	12519	0	0	0	9874.9	0	6887.4	12265	0	9036.6	0	0	0	5419.2	9616.2	9704.3	5680.6	8409.9
O95299	O95299	7	7	7	NADH dehydrogenase [ubiquinone] 1 alpha subcomplex subunit 10, mitochondrial	NDUFA10	57862	66563	82310	81627	70214	43922	78418	54275	54336	81675	48782	72848	38796	38903	59513	29473	100750	74717	65282	94714
Q15046	Q15046	30	30	30	Lysine--tRNA ligase	KARS	222770	336900	343840	260850	246490	298910	246700	277470	245670	356090	239310	249650	210470	154770	164950	233990	316900	314890	248980	281390
P08240	P08240	15	15	15	Signal recognition particle receptor subunit alpha	SRPR	114220	142860	160760	130660	135340	140270	122930	129320	148160	190490	123860	120110	78303	76246	95567	107290	103410	96387	168470	129990
O43684	O43684	16	16	15	Mitotic checkpoint protein BUB3	BUB3	134220	202990	213120	175690	294940	233990	204920	244610	165340	208950	158250	190000	129160	118350	142140	107780	223620	145050	134240	211370
Q96IU4	Q96IU4	9	9	9	Alpha/beta hydrolase domain-containing protein 14B	ABHD14B	80636	175350	163710	169800	169390	149370	179060	142850	149560	187030	107990	131780	100730	103170	104980	76033	151330	159730	146240	66110
O43292	O43292	5	5	5	Glycosylphosphatidylinositol anchor attachment 1 protein	GPAA1	18407	22434	13830	18716	12513	9139.7	0	20651	25838	24628	13689	4034.9	22612	7265.5	14504	1808	24358	56128	17139	20892
Q8WWC4	Q8WWC4	2	2	2	Uncharacterized protein C2orf47, mitochondrial	C2orf47	15700	17983	0	26619	21976	11669	0	0	0	12803	26997	0	0	17015	15502	0	13699	13414	0	12642
P36542	P36542	14	14	14	ATP synthase subunit gamma, mitochondrial	ATP5C1	589210	602850	633860	610370	595280	439710	536440	542540	205840	677010	332490	574390	520350	377800	388060	312280	505380	365740	481350	529250
P63173	P63173	6	6	6	60S ribosomal protein L38	RPL38	593970	539720	787740	596130	634540	672110	721040	564880	388730	707630	443250	504140	512900	366040	453960	380270	510970	543390	417690	371970
Q9P0K7	Q9P0K7	9	8	8	Ankycorbin	RAI14	23458	37135	33241	34395	29834	31542	40552	39652	29876	35000	20267	23162	27360	17821	25739	20912	13639	26818	24540	32961
Q68E01	Q68E01	5	5	5	Integrator complex subunit 3	INTS3	12518	6691.6	9533	15337	22890	12432	2334.2	5531.6	13371	10186	13856	3877.2	14027	10165	6526.3	8487.9	4450.6	16245	17307	14568
Q9HBU6	Q9HBU6	3	3	3	Ethanolamine kinase 1	ETNK1	13375	18238	0	9014.2	14425	6903.6	23022	0	0	25221	0	20450	0	11255	8124.5	0	6766.6	14918	9635.2	24494
O95630	O95630	10	10	10	STAM-binding protein	STAMBP	74710	80807	70797	68789	53376	51478	49033	62267	43241	96471	52780	41520	42040	43712	72130	39004	49938	39798	48141	36840
Q8IUR0	Q8IUR0	2	2	2	Trafficking protein particle complex subunit 5	TRAPPC5	4209.4	4359.5	7381.3	5401.8	6773.2	4454.4	5932.3	3643.3	4097.8	5435.4	4046	4185.5	3468.7	4289.6	4364.9	3710.7	4078.2	4910.1	4233.2	4528.9
P56211	P56211	4	3	2	cAMP-regulated phosphoprotein 19	ARPP19	49300	52405	40555	27731	33752	52441	58746	31930	42571	56221	33093	42044	19951	23665	28848	25545	23350	31446	26641	21870
P53007	P53007	11	11	11	Tricarboxylate transport protein, mitochondrial	SLC25A1	157200	185740	213750	247350	176480	178270	158920	162960	113710	163180	145080	150090	134530	132540	148400	92090	114240	108950	137670	130730
P42566	P42566	8	8	8	Epidermal growth factor receptor substrate 15	EPS15	59465	78066	75195	45542	45613	58906	70181	63287	63538	63207	36294	54753	49417	26148	53706	53450	61751	74728	39339	72912
Q01581;P54868	Q01581	24;1	24;1	24;1	Hydroxymethylglutaryl-CoA synthase, cytoplasmic	HMGCS1	228540	349320	350480	346510	419920	355230	378030	402650	306580	612470	206480	201950	277020	257130	286590	185700	247100	227460	191140	208110
P53365	P53365	5	5	5	Arfaptin-2	ARFIP2	51611	57717	38131	54722	64095	64612	41220	58614	38050	61896	41777	48217	33225	22830	47198	22290	43542	30884	28004	52388
Q96JG6	Q96JG6	2	2	2	Coiled-coil domain-containing protein 132	CCDC132	10721	9754.7	11748	5597	9917	9628.4	9401.1	9283.9	3399.2	10481	3119.9	9122.1	8823.2	4740.9	8849.6	6131.3	2928.9	7313.2	7457.8	8290.2
P49590	P49590	11	6	6	Probable histidine--tRNA ligase, mitochondrial	HARS2	29920	21539	19929	21279	33148	22352	16534	14259	18311	49236	23407	18782	17787	16593	14796	3852.7	10098	15580	19962	15301
Q15181	Q15181	20	20	20	Inorganic pyrophosphatase	PPA1	635170	752960	886390	764400	738480	600750	668060	515320	1036200	765170	577570	622770	555730	453170	534240	483860	609160	553310	510450	609760
P38117	P38117	22	22	22	Electron transfer flavoprotein subunit beta	ETFB	382720	524010	442130	450640	502190	531250	586220	634070	476570	701890	345870	401750	354190	281890	288010	408970	505080	517860	447990	517810
Q02218;Q9ULD0	Q02218	30;3	30;3	30;3	2-oxoglutarate dehydrogenase, mitochondrial	OGDH	229990	257750	326840	299310	372970	253950	288860	276030	248660	343750	207350	199800	245500	175430	251840	173450	273670	281870	229790	327340
P62906	P62906	21	21	21	60S ribosomal protein L10a	RPL10A	1602800	1777200	1956500	1768000	1797300	1878000	1846500	1371500	1195400	2062500	1334100	1443100	1349700	1049400	1289400	1014900	1416300	1236700	1174500	1439600
O43768	O43768	5	5	4	Alpha-endosulfine	ENSA	96042	117920	101920	89340	92234	81596	94790	83097	78678	97882	73887	94869	70578	56181	65877	62570	87874	82229	77409	76685
Q6UB35	Q6UB35	7	5	5	Monofunctional C1-tetrahydrofolate synthase, mitochondrial	MTHFD1L	22587	25267	14369	27747	8224.7	18481	27352	24734	17683	21212	16707	10434	14420	13605	16176	12717	10477	9337.3	13237	16939
Q96ND0	Q96ND0	5	5	5	Protein FAM210A	FAM210A	55270	25826	50160	66870	51428	49543	32211	28210	43892	59717	35516	50849	31100	32925	30929	37054	46725	44981	48371	44253
Q92629	Q92629	5	5	5	Delta-sarcoglycan	SGCD	33549	37474	25456	29890	34380	19807	19665	16806	14105	49423	28380	31026	7863	16794	32774	4842.5	5397.5	17945	11407	21290
Q9UPN9	Q9UPN9	9	9	9	E3 ubiquitin-protein ligase TRIM33	TRIM33	34994	52136	59692	45664	44925	48850	35731	39968	35324	46107	32045	39989	37894	25646	36997	26586	36388	33314	34586	31229
P28331	P28331	19	19	19	NADH-ubiquinone oxidoreductase 75 kDa subunit, mitochondrial	NDUFS1	185690	157240	204870	191180	172730	194990	216450	133820	181950	245770	121460	142300	143960	110230	144930	134000	181800	206870	151570	233790
P62829	P62829	17	17	17	60S ribosomal protein L23	RPL23	1132000	1093400	1589300	1367900	1389600	1343600	481720	1200900	1344100	1487000	873810	1007800	982220	984910	930270	1082300	1063800	1071400	505390	989120
Q96BP2	Q96BP2	1	1	1	Coiled-coil-helix-coiled-coil-helix domain-containing protein 1	CHCHD1	6658.1	6743.2	9863.6	4519.4	7693.6	0	7027.8	0	3221.7	8538.7	3312.2	6422.9	7498.9	2831.4	5733.8	10614	6337.7	5939.4	4254	10783
P04062	P04062	21	21	21	Glucosylceramidase	GBA	280050	315390	404190	379250	375050	289100	280240	262700	205860	370020	302880	282130	248430	197050	245320	195410	249010	256900	201640	263490
P49915	P49915	40	40	38	GMP synthase [glutamine-hydrolyzing]	GMPS	549330	718910	904360	681100	778870	558060	707150	631060	575790	805010	466730	566960	562080	482060	564710	417020	546490	532060	467930	545830
P46108	P46108	13	13	13	Adapter molecule crk	CRK	98782	126190	131150	88879	89799	72399	85487	66196	66059	65911	102210	70313	56910	61801	97812	55865	67642	74458	66567	75153
Q9NWU1	Q9NWU1	3	3	3	3-oxoacyl-[acyl-carrier-protein] synthase, mitochondrial	OXSM	13631	14435	24782	16456	22570	17316	15306	12897	5643.8	22095	14502	19848	13740	9337.5	9428.3	11118	24458	17783	22212	17408
Q96T23	Q96T23	3	3	3	Remodeling and spacing factor 1	RSF1	1891.9	8851.7	5957.2	1953.5	5634.4	6396.4	7121.7	9249.8	4129.3	8253.8	3124.7	5053.1	3964.5	1989.1	3543.3	1238.9	5716.3	8689.5	4916.5	9379
Q13618	Q13618	13	13	13	Cullin-3	CUL3	46001	54069	66307	56032	65075	38310	58912	51665	29075	54098	36297	54096	62216	11539	45073	18830	25666	31332	33223	41920
P42766	P42766	10	10	10	60S ribosomal protein L35	RPL35	913250	1013400	1025100	915850	1011300	1006200	1132000	1125700	981290	1182300	744660	807460	744320	615010	639310	585090	803740	926380	789970	780940
Q9BQP7	Q9BQP7	7	7	7	Mitochondrial genome maintenance exonuclease 1	MGME1	50063	65998	82408	75089	60419	35687	47871	54268	32610	66947	56152	58919	54819	19205	54016	16423	33473	33870	22847	21305
O14734	O14734	3	3	3	Acyl-coenzyme A thioesterase 8	ACOT8	19748	20186	23856	17663	16728	14104	13375	18146	3644.7	15572	15451	16849	12840	12340	14035	17703	10867	16283	23819	18438
P35658	P35658	25	25	25	Nuclear pore complex protein Nup214	NUP214	125150	169210	145810	271130	137700	120160	167740	133720	112820	144740	116750	172140	127490	74567	127550	84432	112990	111930	111060	97019
Q5T447	Q5T447	2	2	2	E3 ubiquitin-protein ligase HECTD3	HECTD3	6017.8	13072	12833	13183	11576	7083.2	16946	16347	13170	16432	8612.6	11025	8752.2	4001.6	8920.9	8120.9	9789.5	9520	10256	9808.7
P61201	P61201	15	15	15	COP9 signalosome complex subunit 2	COPS2	180270	121830	173910	126210	126660	154270	117220	124580	92480	144180	125610	127880	92806	107490	77498	63304	111160	112260	107220	124210
Q9H840	Q9H840	1	1	1	Gem-associated protein 7	GEMIN7	5408.9	5858.9	5482.7	4949.9	5053	5182.1	5847.6	5874.7	7009.4	0	3822.4	5900.8	5332.4	4450.1	0	4100.4	4683	4109.2	4054.2	0
P33991;Q9UJA3	P33991	39;1	39;1	39;1	DNA replication licensing factor MCM4	MCM4	280330	333640	384630	364920	368560	399840	486660	371420	372760	511250	270380	292760	195700	210490	293790	165880	189000	199470	141420	170640
Q16531	Q16531	33	33	33	DNA damage-binding protein 1	DDB1	231840	321820	362590	354210	350980	381980	293450	265110	232710	396570	230880	272000	284690	188160	207990	229190	290600	272330	290640	373470
P32969;REV__O75648	P32969	22;1	22;1	22;1	60S ribosomal protein L9	RPL9	985560	1105800	1465700	1190300	1313100	1031600	1255300	1003300	1019400	1402800	836870	897550	982600	733880	973900	821120	1040000	974280	856200	1061200
Q9NQT8;Q9H1H9	Q9NQT8	5;1	5;1	5;1	Kinesin-like protein KIF13B	KIF13B	4161.6	4855.2	4518.6	6345.4	4352.9	14153	6381.8	7209.6	10024	6092.4	1906.8	3285.8	4864.1	2986.6	4650.5	9926.1	5131.5	13050	3963.3	6568.4
Q96S66	Q96S66	2	2	2	Chloride channel CLIC-like protein 1	CLCC1	3736.4	15181	10482	12660	6073.9	7135	14784	14496	12872	15251	11530	6931	0	4620.1	12066	3976.7	12393	10844	0	14108
Q9BZE1	Q9BZE1	8	8	8	39S ribosomal protein L37, mitochondrial	MRPL37	83287	92175	102530	61287	94947	73138	72378	74432	40658	83193	58930	87371	64412	48565	57822	44120	73082	57387	68090	70502
Q9Y2X7	Q9Y2X7	2	2	2	ARF GTPase-activating protein GIT1	GIT1	5297	6866.2	8857.4	5806.7	6162	0	4363.8	6147.9	4030.5	6131.7	4459.4	5855.8	6186.1	3237.9	4354.1	3806.1	7510.9	0	5038.4	5207.7
Q9UHD9	Q9UHD9	7	5	5	Ubiquilin-2	UBQLN2	38013	16568	21372	37428	24984	32941	38289	40546	36950	62929	16614	27294	16494	15418	25243	24308	43391	11715	35889	34495
Q5HYI8	Q5HYI8	4	4	4	Rab-like protein 3	RABL3	9466.2	11828	13094	16623	12065	8749.8	10664	10274	13252	14848	9176.3	9040.4	6564.4	6100.1	15217	9811.8	8631.8	6153.3	8001.4	11785
P18077	P18077	14	14	14	60S ribosomal protein L35a	RPL35A	553560	652090	677160	605910	644180	714080	640420	671130	591100	774330	380550	567210	495280	354760	493910	415550	439340	535680	465610	450820
Q9H3U1	Q9H3U1	37	37	37	Protein unc-45 homolog A	UNC45A	203460	269530	249020	156040	232850	331370	338450	375260	403860	346660	183570	171530	125530	165370	167350	159080	176300	180830	185670	165100
Q15155;P69849;Q5JPE7	Q15155;P69849;Q5JPE7	18;17;17	18;17;17	18;17;17	Nodal modulator 1;Nodal modulator 3;Nodal modulator 2	NOMO1;NOMO3;NOMO2	139060	125810	180130	179680	172870	106160	153400	128500	116520	149240	120340	102520	123970	88220	148980	108990	98324	77987	112140	133150
Q9Y2R9	Q9Y2R9	12	12	12	28S ribosomal protein S7, mitochondrial	MRPS7	82034	91227	128830	122210	100440	113650	119560	103370	87557	109450	79772	89989	94193	58299	62010	82355	107360	69400	97311	113890
Q9Y5Y2	Q9Y5Y2	4	4	4	Cytosolic Fe-S cluster assembly factor NUBP2	NUBP2	39724	6775.4	46316	47163	45664	36358	48258	43865	37146	54736	30925	30424	17660	25850	31107	33538	25829	44845	33591	36471
Q2M2I8	Q2M2I8	6	6	6	AP2-associated protein kinase 1	AAK1	33340	46134	65035	46177	51540	50797	45273	42161	26142	52671	36830	36198	41290	24999	38115	25983	37098	36980	27837	33711
Q7Z739	Q7Z739	10	7	6	YTH domain-containing family protein 3	YTHDF3	57719	45105	49423	51703	65470	50482	59147	84117	74010	82713	43385	23409	57016	23406	50237	47971	44390	62848	46234	55863
O15067	O15067	39	39	39	Phosphoribosylformylglycinamidine synthase	PFAS	317660	388320	459340	465380	476770	428850	427620	501550	358300	429720	295480	327750	338310	219760	363240	214240	289340	261900	233870	293280
Q15102	Q15102	14	14	14	Platelet-activating factor acetylhydrolase IB subunit gamma	PAFAH1B3	218330	168540	237750	270640	364020	333770	379880	233540	267080	288890	176800	163220	234280	172680	176140	245400	506400	220460	285750	401030
Q5VWP3	Q5VWP3	5	5	5	Muscular LMNA-interacting protein	MLIP	37702	58230	44740	38200	30684	15324	11541	9940.9	9884	8860.3	30933	22138	40452	27820	32315	0	1451.8	1565.5	1842.9	1837.6
Q9NVI7;Q5T2N8	Q9NVI7	42;16	42;16	19;6	ATPase family AAA domain-containing protein 3A	ATAD3A	470160	509690	603880	568880	638450	499230	620970	554420	463760	511650	474270	512830	386530	299890	374470	394170	361080	390760	449060	412970
Q12929	Q12929	20	20	20	Epidermal growth factor receptor kinase substrate 8	EPS8	146550	151340	199300	161770	161630	157110	236980	162300	174340	217030	137480	132320	117240	95766	119460	97633	157910	153250	126830	177180
Q969V3	Q969V3	16	16	16	Nicalin	NCLN	162770	190170	249060	166800	206400	146490	145380	139780	130160	194070	153380	160410	123520	113950	164770	140790	120920	141570	167980	182720
Q8NDI1	Q8NDI1	4	4	4	EH domain-binding protein 1	EHBP1	9912.3	7300.6	13921	15901	8701.2	23450	20528	27861	15499	27259	3925.4	13374	10059	5574	7993.3	14226	28637	28134	23914	32827
P05026	P05026	1	1	1	Sodium/potassium-transporting ATPase subunit beta-1	ATP1B1	8876.9	10699	12541	11976	12743	11342	11715	11005	9138.1	12411	8659.8	9068	7823.6	7090.3	9132.8	7896.4	11218	10214	8762.3	10631
Q9H9J2	Q9H9J2	10	10	10	39S ribosomal protein L44, mitochondrial	MRPL44	48854	66151	37786	94169	92118	58643	50375	57670	53912	86257	25679	71445	61193	36943	54025	34719	58525	49654	46826	52847
Q96T76	Q96T76	6	6	6	MMS19 nucleotide excision repair protein homolog	MMS19	32420	33167	34448	41929	40377	41422	29370	28979	30796	27164	28544	27040	26903	17913	33671	21720	33555	9745	25297	33079
P41091;Q2VIR3	P41091;Q2VIR3	26;21	26;21	26;21	Eukaryotic translation initiation factor 2 subunit 3;Putative eukaryotic translation initiation factor 2 subunit 3-like protein	EIF2S3;EIF2S3L	818210	966460	991290	909070	1050900	935760	979880	931630	612380	1070300	637870	802650	750940	543830	746940	646060	777470	832690	851690	791720
Q9NR50	Q9NR50	17	17	17	Translation initiation factor eIF-2B subunit gamma	EIF2B3	85546	99666	124580	103540	116660	127110	119310	108900	100750	148670	67158	97479	73951	66103	85046	76427	94506	94252	82687	104090
P82094	P82094	19	19	19	TATA element modulatory factor	TMF1	99337	103290	84813	91952	93784	149570	98137	84693	319250	111620	81615	56307	69213	41931	99101	46925	67235	60844	68125	59854
Q8NEZ2	Q8NEZ2	1	1	1	Vacuolar protein sorting-associated protein 37A	VPS37A	3737.9	5208.3	4306.6	4085.1	3205.3	4776.4	4699.2	4823.7	2479.8	5367.4	3762.8	4295.9	3950.9	3108.5	0	2237.2	5458.8	4752.9	5104.6	5485.3
P12429	P12429	11	11	11	Annexin A3	ANXA3	95299	100320	121260	95284	128250	81633	86361	82918	64551	82802	86790	85851	87176	51562	86560	56613	77213	73184	70798	72759
Q86TG7	Q86TG7	14	14	14	Retrotransposon-derived protein PEG10	PEG10	186530	199040	240260	205770	220080	252880	229500	269410	192910	294280	152780	196600	139080	123830	162130	200420	270990	261900	230710	256210
P40429;Q6NVV1	P40429	30;6	30;6	30;6	60S ribosomal protein L13a	RPL13A	1348100	1508900	1381900	1470600	1496700	1552800	1599200	1691000	1318500	1510800	1066400	1199800	1052900	951700	1036000	862520	1119300	1077600	1107800	1079000
P35268;Q6P5R6	P35268	11;2	11;2	11;2	60S ribosomal protein L22	RPL22	989740	974850	1038000	1249400	1145100	1148600	1134800	1175400	876170	1263800	824970	912710	809610	725590	702040	693210	894350	912990	723830	930350
P35573	P35573	17	17	17	Glycogen debranching enzyme;4-alpha-glucanotransferase;Amylo-alpha-1,6-glucosidase	AGL	84796	77154	125250	124250	125410	93514	101180	73842	79626	113100	94550	63549	91927	61356	84013	52954	86070	72435	80446	87116
P98179	P98179	11	11	10	RNA-binding protein 3	RBM3	419460	501440	469550	470320	514460	487760	541920	466010	467230	514610	389790	363230	419530	331870	245800	311510	422840	280750	354700	390460
O75030;P19484;P19532;O14948	O75030;P19484	7;4;3;1	7;4;3;1	7;4;3;1	Microphthalmia-associated transcription factor;Transcription factor EB	MITF;TFEB	37501	70103	62740	49046	51352	82983	67691	43409	62270	82299	41982	24303	47311	36963	48957	11864	30374	22585	17423	30978
P49441	P49441	3	3	3	Inositol polyphosphate 1-phosphatase	INPP1	10646	6841	16410	13244	7065.9	0	0	10153	15107	12249	7250.7	5059.7	11093	11635	4908.5	7864.4	5267	0	4619.6	10313
Q96GE9	Q96GE9	2	2	2	Transmembrane protein 261	TMEM261	22895	18251	31167	20187	27104	23071	21388	18082	10464	19480	22498	19109	13887	13455	19201	10724	22774	24582	16515	19033
Q96EY5	Q96EY5	4	4	4	Multivesicular body subunit 12A	MVB12A	42691	51300	41924	46896	45421	48795	49113	49577	30520	58920	25257	41007	31552	29848	40589	26762	15287	23741	36678	31528
P50991	P50991	39	39	39	T-complex protein 1 subunit delta	CCT4	1324400	1312500	1670600	1473700	1603300	1561200	1776900	1658700	1578100	2073300	977650	1292200	1227200	902990	1048300	1121200	1199700	1162500	1356300	1404400
Q9BZF1	Q9BZF1	5	5	5	Oxysterol-binding protein-related protein 8	OSBPL8	30062	26667	32816	27175	35301	24020	28893	30787	27772	33575	27275	27458	16952	22337	18160	20999	22755	22974	22802	24891
Q13310	Q13310	42	24	20	Polyadenylate-binding protein 4	PABPC4	446780	348440	368510	412730	369940	466000	483660	366550	399410	460570	298870	305380	286460	250320	295460	271580	376400	414510	387900	384330
Q9UBU8	Q9UBU8	2	2	2	Mortality factor 4-like protein 1	MORF4L1	10256	3788.7	10928	10181	4253.6	4799.4	14564	0	16615	5444.4	7005.1	0	5198.3	9543.8	7339.2	9789.3	11955	55957	17806	13448
P51452	P51452	9	9	9	Dual specificity protein phosphatase 3	DUSP3	90361	46061	37748	146820	115340	62661	81699	86479	63071	116230	58158	92199	46681	39341	85711	64471	57047	92722	92425	93843
Q5JVS0	Q5JVS0	5	5	5	Intracellular hyaluronan-binding protein 4	HABP4	28753	32675	17299	25191	23777	31838	41075	38359	40235	36109	17385	23228	24826	12792	16058	22084	21986	13146	13477	6700.4
P50213	P50213	21	21	21	Isocitrate dehydrogenase [NAD] subunit alpha, mitochondrial	IDH3A	280970	315900	433060	372280	341080	471250	443540	389920	377930	503490	274340	237920	285280	234470	255770	276820	374820	260480	323230	363620
Q13620	Q13620	14	14	9	Cullin-4B	CUL4B	89850	123510	106150	74798	88905	126430	77034	70836	56983	117230	71990	60056	76950	61255	86976	45213	72185	86940	67770	81983
P23526	P23526	31	31	30	Adenosylhomocysteinase	AHCY	1366100	1629000	1609000	1401300	1836900	1755000	1761100	1644200	1344000	1717100	1000300	1494500	1168600	1025800	1109500	1082200	1379600	1537600	1426600	1552700
Q15393	Q15393	37	37	37	Splicing factor 3B subunit 3	SF3B3	347480	440690	446180	447900	483950	393670	386390	363650	310570	488100	379370	320220	341880	239580	320740	280990	345740	369200	403760	389440
P48449	P48449	11	11	11	Lanosterol synthase	LSS	43252	42534	27905	28132	53034	76940	76476	64134	67959	77654	24867	33266	24270	29337	32351	46034	55578	46654	41405	48654
Q9Y2W2	Q9Y2W2	12	12	12	WW domain-binding protein 11	WBP11	84857	117650	74038	85030	106870	97387	79305	80428	64682	90940	74003	77643	52173	69648	73097	43498	72159	57196	55266	66423
P08708	P08708	13	13	13	40S ribosomal protein S17	RPS17	882220	892130	1186700	989580	1062000	1118600	1233600	1141200	904520	1285700	811900	680320	704530	604260	909650	646180	639380	981840	660820	1012100
Q9Y6E7	Q9Y6E7	1	1	1	NAD-dependent protein deacetylase sirtuin-4	SIRT4	5573.4	6238.5	7345.7	7139.7	6162.5	6320.7	4871.6	0	7124.4	5381.8	3944.4	3694.1	4224.4	6319.3	5848.1	4787.1	5361.7	3953	5678.7	6168.9
P53999	P53999	10	10	10	Activated RNA polymerase II transcriptional coactivator p15	SUB1	199560	259230	239630	201320	204880	153530	185220	176130	131540	213910	154670	191860	193560	116440	161390	110120	158580	171020	142890	173070
P22612	P22612	2	1	1	cAMP-dependent protein kinase catalytic subunit gamma	PRKACG	5376.7	6083.8	10227	9004.8	8437.4	6162	6643.8	3265	0	8853.8	7591.4	4584.3	0	6039.2	10763	6927.8	0	7417.2	5384	9604.8
Q6P1M0	Q6P1M0	4	3	3	Long-chain fatty acid transport protein 4	SLC27A4	16976	18068	20538	20118	19809	18796	19627	13472	11669	23369	17375	12958	17143	9376.7	13880	16134	20377	19942	18273	22623
Q99720	Q99720	3	3	3	Sigma non-opioid intracellular receptor 1	SIGMAR1	32047	21600	31950	41321	38160	7857.9	21298	11766	14246	24120	28092	28657	10777	22411	32323	11528	17489	17830	9555.9	14999
Q5T9A4	Q5T9A4	31	8	8	ATPase family AAA domain-containing protein 3B	ATAD3B	78481	109570	132160	86220	113090	105360	110600	93468	70587	139410	68820	77075	99275	51009	88592	56526	70580	27558	63020	106630
P51688	P51688	4	4	4	N-sulphoglucosamine sulphohydrolase	SGSH	25337	10471	25473	14984	17911	11960	21396	10991	3699.1	12440	16609	19358	15749	8348.2	9705.2	13971	26882	28800	20763	13592
Q9Y5J7	Q9Y5J7	2	2	2	Mitochondrial import inner membrane translocase subunit Tim9	TIMM9	25204	21588	6482.9	4892.5	12388	26609	3427.9	2468.5	13354	4337.3	1589.4	3260.4	23014	4045.3	20377	7051.4	6165.2	8102.7	10582	0
Q9Y6I3;Q9H201	Q9Y6I3	7;2	7;2	7;2	Epsin-1	EPN1	39770	44272	48054	29250	40622	52686	72692	56591	58875	43274	24529	34145	14582	45297	31132	35097	36812	60093	42155	69118
P61254;Q2PPJ7	P61254	19;2	19;2	3;0	60S ribosomal protein L26	RPL26	1059100	1387200	1224700	1140800	1425700	1335500	1273900	1458000	1362200	1264300	916020	925390	998480	797170	986150	782830	871720	893250	922920	803300
Q15833	Q15833	20	20	20	Syntaxin-binding protein 2	STXBP2	123830	145150	162740	158400	186560	175350	172540	116120	113340	178110	140720	146090	123480	63898	101560	100060	138240	102030	92561	119660
Q9UQ88;P21127	Q9UQ88;P21127	8;8	8;8	8;8	Cyclin-dependent kinase 11A;Cyclin-dependent kinase 11B	CDK11A;CDK11B	69748	41586	56919	34885	45594	39800	23883	47127	21412	84486	41342	39449	23873	28151	51570	18061	32712	28415	39393	37541
Q9BQA1	Q9BQA1	10	10	10	Methylosome protein 50	WDR77	108390	94306	195450	129440	123540	99013	34660	89896	83380	101770	81306	108780	133490	75801	83354	59328	91141	81328	65287	100570
O75489	O75489	17	17	17	NADH dehydrogenase [ubiquinone] iron-sulfur protein 3, mitochondrial	NDUFS3	129710	147420	152370	167630	172240	113300	105860	114770	94617	152570	134890	96005	146920	98299	94327	94516	125170	119650	122490	142290
Q4U2R6	Q4U2R6	4	4	4	39S ribosomal protein L51, mitochondrial	MRPL51	34379	35762	41852	45314	40965	17610	15614	20459	12225	48776	33710	33241	40138	14321	25679	29425	29204	38385	10219	42316
Q15042	Q15042	13	13	13	Rab3 GTPase-activating protein catalytic subunit	RAB3GAP1	57454	73546	74672	81952	61390	64841	92727	74390	39579	98109	53406	52569	67233	30772	54958	51045	62510	61422	66609	53992
P27144	P27144	12	12	12	Adenylate kinase 4, mitochondrial	AK4	83038	64513	103890	90520	100210	180220	159760	143850	119080	135560	82239	58526	70515	39216	77602	100690	143710	135770	131300	148380
O43615	O43615	17	17	17	Mitochondrial import inner membrane translocase subunit TIM44	TIMM44	243280	167380	190330	267030	287240	154720	167200	150970	135050	188070	174370	181420	187770	161290	152610	119340	133350	125900	147750	181200
P46459	P46459	26	26	26	Vesicle-fusing ATPase	NSF	238110	282400	294790	276550	235100	226050	206460	143510	237600	234990	199140	176240	207170	164940	237450	131920	185120	162470	170850	173660
P12271	P12271	7	7	7	Retinaldehyde-binding protein 1	RLBP1	28907	36755	42190	27426	46101	71125	80791	85949	84550	98106	19744	26325	33053	24582	30936	69822	71771	55704	51921	47280
O00273	O00273	19	19	19	DNA fragmentation factor subunit alpha	DFFA	365050	429990	321690	293380	378940	344370	317680	414950	355550	363890	227510	301490	275240	245890	278030	251670	319830	298010	283920	262520
P10599	P10599	14	14	14	Thioredoxin	TXN	1285100	1609700	1672800	1741600	1906700	1482800	1342900	1491600	1293000	1774900	1196600	1268400	1204900	1096900	1338000	958240	1382700	1152500	837480	1191900
Q16181;Q6ZU15	Q16181	35;1	35;1	34;1	Septin-7	2023-09-07	525740	652670	716240	705150	744220	825520	924870	861150	749540	1069800	483000	586100	545810	428210	443580	519460	625460	630240	480690	643160
P01023	P01023	5	5	5	Alpha-2-macroglobulin	A2M	24690	19626	17989	11570	4866	16051	27883	17065	24833	6863.5	18217	9868.4	16523	0	13963	6771.1	14372	16721	9518.2	13297
P53611	P53611	4	4	4	Geranylgeranyl transferase type-2 subunit beta	RABGGTB	53535	36321	40089	51098	64364	41926	36209	42683	49485	66128	48323	38537	29288	36653	29792	26535	23145	22059	32864	55395
Q9Y6D5	Q9Y6D5	32	32	26	Brefeldin A-inhibited guanine nucleotide-exchange protein 2	ARFGEF2	244050	254970	290720	369930	309950	287850	265270	232510	214690	292530	218090	244700	239150	222730	169290	182890	264350	220120	210110	258830
Q9BVC6;Q8IZQ8	Q9BVC6	4;1	4;1	4;1	Transmembrane protein 109	TMEM109	65061	70771	70709	35624	100360	0	72763	80594	102070	40912	72419	57873	64215	0	60464	91891	78895	73745	58220	65264
Q9HCE5	Q9HCE5	3	3	3	N6-adenosine-methyltransferase subunit METTL14	METTL14	12866	15919	0	12790	13437	13416	18119	7451.7	15465	17441	9492.1	11182	10551	9738.4	0	8355.8	10308	4306.7	9091.3	10266
Q13572	Q13572	5	5	5	Inositol-tetrakisphosphate 1-kinase	ITPK1	37642	48915	43915	26510	36555	33229	19360	35070	28641	30996	31888	39036	33294	16844	23133	22839	22060	19099	14932	17043
Q9Y291	Q9Y291	2	2	2	28S ribosomal protein S33, mitochondrial	MRPS33	19631	23385	19197	23218	22257	22032	21380	10108	15266	24211	15815	19958	15922	13843	14731	10997	21149	19322	15876	19341
P51159;O00194	P51159	8;1	8;1	8;1	Ras-related protein Rab-27A	RAB27A	201130	217500	275420	234680	297340	183610	155020	158500	103180	197680	180520	208620	216840	128870	179220	71483	98740	100550	101670	106720
Q01813	Q01813	51	51	46	ATP-dependent 6-phosphofructokinase, platelet type	PFKP	664850	712210	862280	902860	804450	886170	1139100	990530	845880	1170400	621090	594510	585110	563120	580530	689030	792690	835210	838330	842720
Q9UPT8	Q9UPT8	7	7	7	Zinc finger CCCH domain-containing protein 4	ZC3H4	45595	32131	42281	40399	32912	36529	48548	30805	33256	55478	26115	40266	29279	19309	29255	11505	31496	12042	16170	14401
P54136	P54136	41	41	41	Arginine--tRNA ligase, cytoplasmic	RARS	703650	708720	888680	861410	916910	771140	703470	629210	694250	858890	568040	686250	693920	521720	573790	485930	730280	693120	673330	694870
P62993	P62993	12	12	12	Growth factor receptor-bound protein 2	GRB2	66345	80797	75547	86477	73465	138770	108930	116050	107920	119080	67298	68390	61324	39663	48866	44725	60693	85123	76581	79072
Q7KZ85	Q7KZ85	9	9	9	Transcription elongation factor SPT6	SUPT6H	47812	47782	49136	42753	46299	48530	53360	45631	42381	54091	27824	40464	39947	23684	42587	24816	34944	24385	27261	29207
Q9NX70	Q9NX70	1	1	1	Mediator of RNA polymerase II transcription subunit 29	MED29	0	5773.5	0	1576.4	2082.9	6163.9	4005.4	3375.2	2430.9	5811.8	1850.4	2334.5	1851.9	1005.1	0	952.1	1858.3	2424.4	2618	2202.9
Q08379	Q08379	10	10	10	Golgin subfamily A member 2	GOLGA2	36350	42253	55870	46925	40053	42387	48846	39903	55861	65221	31117	28158	44434	26403	35255	18604	37118	34611	27229	38350
P63244	P63244	36	36	36	Guanine nucleotide-binding protein subunit beta-2-like 1;Guanine nucleotide-binding protein subunit beta-2-like 1, N-terminally processed	GNB2L1	1658100	1792100	2397200	3175900	2231400	1813300	1831400	1438000	1361600	2082500	1808300	1642000	1575300	1358600	2024800	1390700	1736200	2136600	1709200	1887000
Q9BW19	Q9BW19	1	1	1	Kinesin-like protein KIFC1	KIFC1	0	1954.3	1197.2	1257.7	1988.6	2769.2	0	2644.1	0	3842.8	0	0	1913.3	1597.5	1271.3	0	0	1542.2	0	0
Q08378	Q08378	14	14	14	Golgin subfamily A member 3	GOLGA3	136210	134550	40461	44175	134940	42013	73438	55114	37506	55571	63852	112410	103830	45091	41346	46918	136520	41627	46979	118860
Q86WJ1	Q86WJ1	2	2	2	Chromodomain-helicase-DNA-binding protein 1-like	CHD1L	13963	6865.4	8469.7	13123	13164	16316	14039	13362	10862	14849	8799.5	6683.4	14303	7355.8	4445.3	2790.6	9995	11043	6074	11563
O15372	O15372	20	20	20	Eukaryotic translation initiation factor 3 subunit H	EIF3H	161500	219370	215510	218960	179830	203750	192140	197170	191510	266840	121060	240590	131880	121920	129200	138660	250360	204990	174270	261480
P50914	P50914	13	13	13	60S ribosomal protein L14	RPL14	941070	1030500	842840	830440	1079400	1095000	1097400	728840	798550	1180700	639770	916710	608210	672400	699890	536010	855820	625030	680820	839280
Q8NCA5	Q8NCA5	7	5	5	Protein FAM98A	FAM98A	31438	38204	58264	41371	49004	49304	28760	24016	27656	64523	33299	13963	44624	32586	38953	25236	30567	46777	41686	26241
Q9BRJ2	Q9BRJ2	5	5	5	39S ribosomal protein L45, mitochondrial	MRPL45	50579	67562	78105	60057	56141	50664	54858	60011	22142	56116	42348	39561	60469	38391	53209	34000	42668	45594	46408	52741
P78539	P78539	4	4	4	Sushi repeat-containing protein SRPX	SRPX	26932	20817	14654	16883	25065	26619	30016	20985	20575	25863	9067.6	12475	22506	13978	20126	17592	12528	23182	16072	19617
Q9Y3C6	Q9Y3C6	6	6	6	Peptidyl-prolyl cis-trans isomerase-like 1	PPIL1	142690	150660	172090	156440	178220	120430	146560	146890	130760	159690	137570	102100	123310	113030	123320	72211	68782	106610	102150	118760
Q92733	Q92733	2	2	2	Proline-rich protein PRCC	PRCC	16074	19333	22340	15536	19133	16376	16239	16649	12076	18039	12935	15974	17344	10800	12176	8742.3	14589	15501	10727	14910
Q96SZ5	Q96SZ5	1	1	1	2-aminoethanethiol dioxygenase	ADO	12282	15689	10693	13342	15323	0	13775	15392	11593	12980	0	15785	12157	10503	12029	9984.6	12123	11396	9415.6	13050
P62910	P62910	14	14	14	60S ribosomal protein L32	RPL32	740090	866610	839990	856370	928200	932050	852780	934400	942850	1068300	670430	631070	725140	477670	670440	583290	704000	577530	591540	632680
Q9BZE4;REV__Q68E01;Q96JI7	Q9BZE4	19;1;1	19;1;1	17;0;0	Nucleolar GTP-binding protein 1	GTPBP4	181800	168900	172950	184750	181550	191980	219600	232640	148750	203630	135420	135180	148530	130040	118720	107600	153600	147100	118560	133060
Q9BVJ6;Q5TAP6	Q9BVJ6	17;6	17;6	17;6	U3 small nucleolar RNA-associated protein 14 homolog A	UTP14A	86454	83159	114210	80829	94969	79833	102460	83364	68977	84843	80440	85157	65388	60150	53815	56537	75924	75004	53144	78648
Q9UHD8	Q9UHD8	49	49	49	Septin-9	2023-09-09	891520	1151000	1216600	1084900	1271800	1222900	1619600	1343500	1175600	1494500	852790	952930	878550	778160	753110	719560	1018300	994140	981030	934940
P36639	P36639	6	6	6	7,8-dihydro-8-oxoguanine triphosphatase	NUDT1	28544	85896	38198	38033	52945	35550	60207	51856	41900	94906	31418	26172	23039	50450	51821	25083	19420	42686	31609	32622
Q13325	Q13325	3	3	3	Interferon-induced protein with tetratricopeptide repeats 5	IFIT5	6453.3	6918.8	14835	16161	11281	8385.6	7180.8	4652	2768.3	14160	7986.1	8054.4	11384	7012.7	7344.7	2865.9	6707	9910.3	7390.7	8387.7
P62495	P62495	17	17	17	Eukaryotic peptide chain release factor subunit 1	ETF1	195150	271050	349380	201840	242930	265370	208520	286100	195340	249680	226540	180130	233890	133820	172150	170000	206290	254980	202230	258600
Q92797	Q92797	9	9	9	Symplekin	SYMPK	43439	56626	44871	34186	53704	54219	54070	45060	38672	57232	25725	51125	36392	26531	35138	28367	64984	47733	44097	49128
O43920	O43920	3	3	3	NADH dehydrogenase [ubiquinone] iron-sulfur protein 5	NDUFS5	19855	27911	24957	27378	26602	29470	20665	26407	22479	6577.2	16941	25416	19984	17591	15323	23179	29625	23241	25187	28015
Q14108	Q14108	11	11	11	Lysosome membrane protein 2	SCARB2	175420	207160	218210	242560	212910	158810	265670	250680	166630	212490	158440	172030	139130	158810	166170	199300	209910	264640	207290	213530
Q9P0S9	Q9P0S9	2	2	2	Transmembrane protein 14C	TMEM14C	44440	16199	52964	25914	21736	15934	20233	13641	18389	22999	18522	39419	18846	22312	22210	19275	43817	17982	37595	32981
Q9UNS2	Q9UNS2	11	11	11	COP9 signalosome complex subunit 3	COPS3	116560	158210	153490	196730	184150	130210	146660	122250	148350	181900	144380	78385	157200	112350	116400	132520	144900	130690	130300	141940
Q10570	Q10570	7	7	7	Cleavage and polyadenylation specificity factor subunit 1	CPSF1	17004	32775	24839	27228	20697	33223	27791	29062	19004	27530	21846	22472	24802	10735	12340	13510	26407	140530	24761	25058
Q9NTK5	Q9NTK5	31	31	31	Obg-like ATPase 1	OLA1	1064700	1334800	1354900	1323000	1365400	1102500	1126600	987900	778380	1336400	993610	1000700	1067400	820990	967650	769050	966220	941490	947710	1001500
Q12788	Q12788	12	12	12	Transducin beta-like protein 3	TBL3	58778	90634	90065	114500	107450	108960	122890	110800	85845	129300	69602	91722	68752	66237	51065	57216	84752	71484	92318	97953
Q8WUM4	Q8WUM4	37	37	37	Programmed cell death 6-interacting protein	PDCD6IP	294040	336340	415300	347280	399810	475300	527350	448290	366400	552820	248720	300280	261270	248470	291100	267300	386340	356770	357870	414770
Q08J23	Q08J23	24	24	24	tRNA (cytosine(34)-C(5))-methyltransferase	NSUN2	250730	203150	237480	270520	307950	195550	191910	206080	133810	183670	150720	252540	188830	147210	216950	135810	161920	146430	203590	210570
Q8WUH6	Q8WUH6	5	5	4	Transmembrane protein 263	TMEM263	83419	92929	94493	71846	94282	63718	72299	52297	72271	73957	52613	64268	86608	44064	81509	38305	60035	71848	47613	61897
Q15019	Q15019	25	24	24	Septin-2	2023-09-02	641440	702380	781310	613890	742540	857990	863250	902950	605330	1119600	481840	611030	553460	403240	573660	398820	496670	622690	658180	750060
P43490	P43490	40	40	39	Nicotinamide phosphoribosyltransferase	NAMPT	764310	882650	1059700	1069600	1085300	1120800	1134000	984090	981470	1295700	715530	832210	767340	665630	683250	888510	1049600	1039600	1024500	1051700
Q9Y6M5;REV__Q8IUX4;REV__Q96AK3	Q9Y6M5	4;1;1	4;1;1	4;1;1	Zinc transporter 1	SLC30A1	6173.4	12273	18337	6181.5	13553	23610	15916	22844	3648.2	23717	0	16172	14558	6815.5	5076.7	17627	7812.5	17108	7316.7	14258
P63151;Q66LE6;Q00005;Q9Y2T4	P63151	15;3;2;2	15;3;2;2	15;3;2;2	Serine/threonine-protein phosphatase 2A 55 kDa regulatory subunit B alpha isoform	PPP2R2A	142890	176980	183060	165150	170500	132760	184070	130690	135900	186420	135320	122860	105880	107630	160830	91116	132520	130550	101750	158560
O95456	O95456	6	6	6	Proteasome assembly chaperone 1	PSMG1	44753	48363	52059	44262	46684	46657	76393	46271	86572	79590	52518	43922	40524	9300.5	31871	33309	41298	40296	34013	40415
Q07020	Q07020	18	18	18	60S ribosomal protein L18	RPL18	1372400	1450300	1485700	1402600	1478700	1826200	1545200	1629600	1344000	1635300	1042000	1233500	1135800	914610	1098200	907510	986090	1148600	1083700	1124700
Q9H2H8	Q9H2H8	6	6	5	Peptidyl-prolyl cis-trans isomerase-like 3	PPIL3	48659	35417	43556	30487	19518	12344	23047	13551	39842	68659	16583	57871	35516	12550	11546	14490	63144	59148	4029.1	18985
O00410	O00410	35	35	33	Importin-5	IPO5	187550	260350	253180	337870	354010	422040	384770	331890	316540	510200	213680	220300	204820	180300	232230	299170	292790	242300	278460	266460
O15533	O15533	1	1	1	Tapasin	TAPBP	0	11913	9710.9	8891.6	10264	10728	11388	13036	8623.6	12692	7163.9	9460.8	6899.9	7290.2	0	6157	0	9350.1	9332.5	10271
Q16881	Q16881	29	29	28	Thioredoxin reductase 1, cytoplasmic	TXNRD1	435460	578730	572360	569920	587980	397580	380730	343110	349070	375410	422310	396450	450210	410300	394880	235780	281670	278250	256150	314150
P42126	P42126	5	5	5	Enoyl-CoA delta isomerase 1, mitochondrial	ECI1	36819	33820	73307	61761	54923	55844	68327	53335	30126	53518	63262	23909	28729	30116	51001	42826	50334	63519	63454	80414
Q86WQ0	Q86WQ0	3	3	3	Nuclear receptor 2C2-associated protein	NR2C2AP	6854.8	4083.7	7923.6	3460.8	2615.8	5237.1	4463	5882.2	9941.7	13707	2086.4	4075.1	8201.1	2717.6	1785.7	0	3551.1	8436.8	8920.7	3020.8
Q14C86	Q14C86	10	10	10	GTPase-activating protein and VPS9 domain-containing protein 1	GAPVD1	76918	104940	110980	89172	89451	122290	138940	131450	35670	143430	62126	82584	84793	63626	63569	58891	98324	82902	94057	100090
P78316	P78316	9	9	9	Nucleolar protein 14	NOP14	38540	60663	55261	39524	59025	44793	50518	65852	57961	40552	39917	56833	29471	26600	38604	19193	44541	35754	27213	45533
P21283	P21283	21	21	21	V-type proton ATPase subunit C 1	ATP6V1C1	402440	544820	428710	553580	571240	470880	613870	630080	490120	599060	326120	483440	401260	315430	365970	255210	367950	383870	335340	421900
Q96RQ3	Q96RQ3	14	14	14	Methylcrotonoyl-CoA carboxylase subunit alpha, mitochondrial	MCCC1	98324	98838	136270	122000	122010	95815	73225	96107	64730	81664	87431	97670	87796	73127	90992	56440	88123	77366	62701	85287
A6NDU8	A6NDU8	2	2	2	UPF0600 protein C5orf51	C5orf51	4908.8	19964	24135	0	22446	10548	0	0	0	15770	4468.3	22661	22500	0	4451.8	0	10607	0	10033	13222
Q00341	Q00341	64	64	64	Vigilin	HDLBP	808610	1016200	1163000	1067100	1139700	919900	1006900	1067400	888460	1158500	774740	767710	901940	601780	886270	636760	781140	704270	800070	905010
O43395	O43395	9	9	9	U4/U6 small nuclear ribonucleoprotein Prp3	PRPF3	62572	72133	60166	62622	58702	52493	79950	69291	69254	66885	51260	63457	42752	39194	42717	38015	59513	47346	51079	65293
P51808	P51808	4	4	4	Dynein light chain Tctex-type 3	DYNLT3	55103	45045	49220	13755	64708	98666	61453	64969	32656	63621	34503	39128	39614	25918	33322	33334	67858	68245	51846	75179
Q9C0J8	Q9C0J8	2	2	2	pre-mRNA 3 end processing protein WDR33	WDR33	10599	14060	10278	7305.4	10207	12428	12729	14649	9754.4	15322	7089.7	11365	6815.7	8362.6	6078.1	5312.1	7720.3	12218	6383	11275
Q16610	Q16610	8	8	8	Extracellular matrix protein 1	ECM1	38794	45444	43657	47783	49890	77055	57395	71836	68944	78355	36435	44023	36317	22867	31169	48804	63733	60938	63905	66552
Q9UI09	Q9UI09	4	4	4	NADH dehydrogenase [ubiquinone] 1 alpha subcomplex subunit 12	NDUFA12	9433.7	16579	31093	19265	27152	22374	35948	35285	20432	35502	8334.5	13529	13589	19409	23534	30530	26530	33855	35263	35388
P31150	P31150	32	21	21	Rab GDP dissociation inhibitor alpha	GDI1	215310	312540	305240	298390	322080	478200	467470	363620	458520	531150	212240	227050	262970	227100	171820	330740	388130	368240	402980	418010
Q3SYG4	Q3SYG4	1	1	1	Protein PTHB1	BBS9	1320000	1520200	1380900	1447700	1536500	1541700	1585500	0	1488100	1704800	1285600	40206	1427700	1300300	1406200	1402300	54860	1634500	97681	1436700
Q14974	Q14974	39	39	39	Importin subunit beta-1	KPNB1	1315100	1434300	1344200	1652700	1696100	1582500	1705500	1594500	1328500	1846500	1088900	1254300	1206900	978080	1111800	1039200	1279200	1107800	1151100	1287700
Q9NYH9	Q9NYH9	4	4	4	U3 small nucleolar RNA-associated protein 6 homolog	UTP6	28367	18318	21869	18025	29327	16897	15470	16593	9652.2	40853	15004	21798	27105	6924.4	17008	16933	7985.9	8912.7	14561	14848
P11021;REV__Q9NXD2	P11021	54;1	52;1	52;1	78 kDa glucose-regulated protein	HSPA5	6131200	6823400	7533000	6905100	7857800	7357300	7181800	7691300	5332000	7272200	5323800	6213200	5647500	3899000	5632100	5297100	6610500	6566900	5979800	6057500
O14817	O14817	1	1	1	Tetraspanin-4	TSPAN4	0	0	8254.6	0	0	0	6202.2	0	0	0	0	0	0	0	6257	7067.4	8697	0	5149.8	0
Q14966	Q14966	7	7	7	Zinc finger protein 638	ZNF638	50729	50138	57316	50511	56156	51702	32227	51985	24986	51966	45110	54537	45344	13167	42691	23439	42430	46716	33139	30285
A6NHR9	A6NHR9	7	7	6	Structural maintenance of chromosomes flexible hinge domain-containing protein 1	SMCHD1	17570	13304	12029	19095	16517	7579.2	5966.6	13022	13037	21954	10571	13006	9249.2	12830	13899	10467	13335	7765.9	10251	15724
P62753	P62753	26	26	26	40S ribosomal protein S6	RPS6	1407800	1623800	1891100	1901000	1875100	1806000	1826300	1751300	1240800	2173000	1444900	1531600	1425800	1137400	1062400	1241400	1922300	1726800	1614800	1655400
Q5BJH7	Q5BJH7	3	3	2	Protein YIF1B	YIF1B	31025	0	44754	34626	34417	34847	130450	17000	22522	43577	17957	17945	33469	13037	27524	24216	18583	29040	16109	19135
Q9P2J5	Q9P2J5	60	60	60	Leucine--tRNA ligase, cytoplasmic	LARS	575060	644650	853500	679340	737770	678740	703230	695260	690440	760530	562160	586840	524930	443000	533050	450070	549170	490290	528650	573260
Q9NXN4	Q9NXN4	3	3	3	Ganglioside-induced differentiation-associated protein 2	GDAP2	9234.3	19665	20625	19339	19262	20853	25531	20473	11055	9430.1	13677	14928	16047	12446	9830.5	13834	15690	14221	8637.5	20071
Q92841	Q92841	44	32	32	Probable ATP-dependent RNA helicase DDX17	DDX17	657470	673770	926990	825820	623580	770640	766560	986470	701580	812560	511190	644600	662340	508100	490330	467160	664150	642760	559270	597940
O75191	O75191	5	5	5	Xylulose kinase	XYLB	16690	19868	25165	23517	30732	32931	35559	25217	10878	42313	20684	16232	16817	15014	19366	14751	22955	13618	20220	33550
Q93052	Q93052	22	22	22	Lipoma-preferred partner	LPP	186470	293890	219030	238960	314960	282970	237880	287590	235560	289190	170850	254870	221390	137750	167710	209350	287770	228500	189070	249380
Q6P161	Q6P161	2	2	2	39S ribosomal protein L54, mitochondrial	MRPL54	22110	24955	28754	17297	23170	20759	27294	15940	24161	21651	15685	16759	20541	13478	21942	15063	17890	19117	14505	29487
P50570;Q05193	P50570	26;6	26;6	19;3	Dynamin-2	DNM2	220560	253260	271640	240440	277370	242220	218760	211980	200920	296920	186730	237570	166570	184210	185410	164230	237040	208300	189250	203160
P30519	P30519	14	14	14	Heme oxygenase 2	HMOX2	112670	210060	215530	191240	143490	190350	199640	119780	156810	180640	122840	113680	156150	105910	165250	117630	134980	155340	131110	175150
Q96DE5	Q96DE5	4	4	3	Anaphase-promoting complex subunit 16	ANAPC16	0	0	0	3171.8	0	42775	3654	5227.3	7536.5	3168.6	0	0	0	2413	0	0	2656.7	0	1864.8	1950.8
Q9ULH1	Q9ULH1	4	4	4	Arf-GAP with SH3 domain, ANK repeat and PH domain-containing protein 1	ASAP1	139480	7991.3	6905.9	5940.5	11989	11681	8048.5	7890.8	10299	189970	5640.1	5686.3	104390	3528.3	11843	3747.4	5786.9	9476	4848.1	5333.2
P09104	P09104	34	26	24	Gamma-enolase	ENO2	260300	278600	495720	1240200	293120	388450	376600	347260	426020	489550	325730	411820	370230	340660	505260	417000	614730	529820	449670	633880
P61769	P61769	9	9	9	Beta-2-microglobulin;Beta-2-microglobulin form pI 5.3	B2M	294910	423970	367400	381960	542340	279570	353830	461170	329750	290850	306520	231820	304620	290650	396210	282390	286950	283320	278600	269640
P23511	P23511	1	1	1	Nuclear transcription factor Y subunit alpha	NFYA	8631	9409.5	11302	9336.6	11066	10320	12193	9515.3	9924.5	12817	7577.9	7564.8	7907.6	6614.1	8190	7968.6	8631.7	7903.9	7478.3	9588.7
Q15397	Q15397	20	20	20	Pumilio domain-containing protein KIAA0020	KIAA0020	94609	120230	155890	130430	155880	144370	115540	101610	91688	150310	89514	132930	83570	102260	91723	80296	116880	135300	120900	93352
Q9NXH9	Q9NXH9	11	11	11	tRNA (guanine(26)-N(2))-dimethyltransferase	TRMT1	77498	113610	80010	91001	70744	68630	87265	99858	92860	94668	57729	78733	69564	53359	70135	63205	57387	70994	55318	78131
P62995	P62995	14	14	12	Transformer-2 protein homolog beta	TRA2B	412370	443460	446660	450270	503430	394380	363590	481240	364320	497200	351320	343770	372350	281600	368680	297160	306010	436320	346580	369970
Q9HBL0	Q9HBL0	11	10	10	Tensin-1	TNS1	62656	68337	89603	61760	52608	0	8807.9	13406	3458.6	9743.9	49220	60100	42279	46392	57072	4464.9	9144.1	1104.5	2577.1	0
P07954	P07954	28	28	28	Fumarate hydratase, mitochondrial	FH	690110	1089100	881280	644140	822720	503720	645390	685430	649650	708430	594890	716310	654860	606900	569880	561710	598520	721210	626840	683030
P08237	P08237	37	33	32	ATP-dependent 6-phosphofructokinase, muscle type	PFKM	698530	762410	900200	774720	956310	914510	680440	833770	643230	968300	599360	624560	706770	526070	659670	578650	789950	770440	625930	764110
P40616	P40616	7	7	7	ADP-ribosylation factor-like protein 1	ARL1	62384	62014	116750	81963	81159	74780	55494	39612	33317	34104	51673	69645	72720	45981	67908	60795	77553	78780	59456	107130
P19623	P19623	22	22	22	Spermidine synthase	SRM	441540	520260	698060	599190	536710	921420	812210	765460	696130	959500	482000	419750	456260	297360	475110	594210	743690	795770	719090	909260
P83731	P83731	11	11	11	60S ribosomal protein L24	RPL24	813380	920660	878090	800760	793280	1022700	1009800	1072800	814780	1084600	685060	516920	752090	565310	686430	601500	605850	711240	686200	738530
Q9H0U3	Q9H0U3	3	3	3	Magnesium transporter protein 1	MAGT1	44790	47452	49217	56009	35597	58711	48865	53185	48229	66780	26360	45006	42818	28036	35472	27987	53168	40575	40567	50405
P15880	P15880	29	29	29	40S ribosomal protein S2	RPS2	1259300	1766400	1804200	1620600	1875400	1412900	1702400	1833500	1144200	2059200	1267200	1421600	1326500	1148700	1186300	1353600	1692600	1569600	1570800	1374500
P15374	P15374	7	7	7	Ubiquitin carboxyl-terminal hydrolase isozyme L3	UCHL3	62768	68283	130770	73700	62890	52903	56738	117600	58159	70465	49448	43851	104150	52692	53737	53532	64147	112340	113640	58237
Q5K4L6;Q9Y2P4	Q5K4L6	20;1	20;1	19;0	Long-chain fatty acid transport protein 3	SLC27A3	223180	270380	271380	256080	316380	277150	318460	264670	252500	219570	196480	223430	204840	160450	235890	245660	284450	319660	326550	300860
Q2NL82	Q2NL82	7	7	7	Pre-rRNA-processing protein TSR1 homolog	TSR1	36990	19631	32242	44885	41789	53490	32430	35942	66897	47525	26402	27443	30371	30672	19166	31119	30963	27433	28467	35841
Q9BRS2	Q9BRS2	2	2	2	Serine/threonine-protein kinase RIO1	RIOK1	3772.6	4151.3	3142.6	3646.4	3808.5	4300.5	5805.4	4378.9	3559.7	4255.1	3046.3	3670.3	2905.6	1744.1	2782.3	3113.2	2974	0	3454.6	4054.7
Q6PGP7	Q6PGP7	21	21	21	Tetratricopeptide repeat protein 37	TTC37	115780	158710	141420	142630	218090	164510	218740	135960	146740	200060	116210	115710	131460	89182	140750	125410	161480	149690	108790	173630
Q9H2U2	Q9H2U2	5	5	5	Inorganic pyrophosphatase 2, mitochondrial	PPA2	40252	45776	58165	34518	54768	22676	48880	14552	28698	50784	36496	46122	48365	26699	20726	35102	43751	52108	56582	58076
P56134	P56134	4	4	4	ATP synthase subunit f, mitochondrial	ATP5J2	38860	47665	80980	78167	155000	63844	46055	65049	143600	54887	120930	52652	45569	44517	42541	36642	42754	39409	43513	67203
Q06323	Q06323	16	16	16	Proteasome activator complex subunit 1	PSME1	199840	237950	209440	202700	203520	154550	156190	131700	115660	276930	175700	232190	174610	72188	150530	208650	179670	165140	112890	166080
P39023;Q92901	P39023	41;4	41;4	41;4	60S ribosomal protein L3	RPL3	1907300	2681600	2098300	2459400	2826500	2332900	2903200	2900300	2310000	2966500	1807500	2091500	1860600	1614300	1777900	1396500	1819800	1757400	1610400	1904000
Q9Y2T2	Q9Y2T2	9	9	7	AP-3 complex subunit mu-1	AP3M1	45642	74300	79571	68672	68979	79223	66342	69689	52129	74347	45432	45166	58542	48308	60478	59695	65705	53032	59086	74306
Q9Y4L1	Q9Y4L1	45	45	45	Hypoxia up-regulated protein 1	HYOU1	650830	750100	666360	743460	789790	528370	526920	481820	373440	665480	567620	624500	555120	459400	547800	370130	468350	487340	390030	464060
P49281	P49281	2	2	2	Natural resistance-associated macrophage protein 2	SLC11A2	3253.2	4195.4	0	5395.2	4170.3	3378.8	0	12288	0	21438	8330.5	0	0	0	4685.6	0	0	4706.4	0	6778.8
P05198	P05198	31	31	31	Eukaryotic translation initiation factor 2 subunit 1	EIF2S1	737150	727360	816840	795370	747540	776870	769410	799800	658620	856670	624440	498780	619220	524650	658960	570590	636140	590420	543260	611510
O95487	O95487	4	4	4	Protein transport protein Sec24B	SEC24B	17617	7143.2	26599	13802	14820	17394	14790	18115	10546	16185	11176	13763	13581	9656.2	13022	13966	13235	18451	11091	17580
Q9UMY1	Q9UMY1	4	4	4	Nucleolar protein 7	NOL7	17644	45092	47309	50310	38246	44541	36093	32116	36694	51451	28727	42644	27418	12597	40590	37552	39156	17460	26254	43417
P34810	P34810	1	1	1	Macrosialin	CD68	9293.6	11797	15782	16357	14611	12364	8132	8289.9	7288.7	12250	13220	10320	8618	8714.7	11044	5853.4	6491.2	0	7256.6	8037.7
Q9H8Y8	Q9H8Y8	11	11	11	Golgi reassembly-stacking protein 2	GORASP2	243890	263080	292460	253080	228360	178360	203910	208450	215340	294290	193080	180880	200910	197390	207970	219930	270440	224540	258550	235840
O75348;O95670	O75348	10;2	10;2	10;2	V-type proton ATPase subunit G 1	ATP6V1G1	247540	394440	309080	445570	388980	437000	334960	222620	304200	411130	308130	287270	260850	199820	310590	208450	222720	237350	286410	76154
O60826	O60826	7	7	7	Coiled-coil domain-containing protein 22	CCDC22	24774	46493	43856	35935	20492	31850	18515	37471	20257	41102	25301	24824	32178	16744	32267	22470	26917	29593	21030	30013
Q96NW4	Q96NW4	3	3	3	Ankyrin repeat domain-containing protein 27	ANKRD27	24140	21957	50041	30635	27332	32934	40097	28779	28704	34828	30062	27069	19783	14105	26943	26618	37559	32913	27531	26417
P36543;Q96A05	P36543	20;8	20;8	20;8	V-type proton ATPase subunit E 1	ATP6V1E1	410740	398810	387560	481720	376490	399740	448360	414440	437160	382080	332090	331980	335270	261120	313300	159820	202730	266470	236720	322100
Q8TBA6	Q8TBA6	2	2	2	Golgin subfamily A member 5	GOLGA5	3347.2	6791.1	7321.8	4600.1	4921.4	4634.4	11623	4895.8	3848.6	13893	3809	4897	6350	0	5605.7	10374	12933	4448.4	3758.4	16671
Q08752	Q08752	18	17	17	Peptidyl-prolyl cis-trans isomerase D	PPID	127140	142300	166540	147490	167440	147760	189830	140320	174920	180650	112150	124800	101110	119740	117260	130640	134620	104050	114510	164220
P49756	P49756	14	14	14	RNA-binding protein 25	RBM25	119770	102140	106220	99450	92934	112670	94833	99975	90261	93178	78650	90321	74582	66723	88349	77952	105640	95661	96021	91091
P42694	P42694	1	1	1	Probable helicase with zinc finger domain	HELZ	4691.2	5189.4	4476.2	4099.2	4597.6	4527.6	5153.9	5670.3	0	5556.7	3570.8	3785.5	3480.3	2770.4	4050.2	1492.5	2983.8	3428.1	3784.7	3259.8
P07199	P07199	3	3	3	Major centromere autoantigen B	CENPB	13196	31138	105430	13554	13255	119710	64470	108910	48921	93486	16055	47012	36832	12087	23295	39723	62920	13175	40576	13144
Q9Y2Q9	Q9Y2Q9	8	8	8	28S ribosomal protein S28, mitochondrial	MRPS28	103630	71695	37674	78230	71007	24387	47232	55839	45293	66311	63985	61562	53897	45203	52935	47939	64258	63283	56689	56520
P22059	P22059	15	15	14	Oxysterol-binding protein 1	OSBP	128390	153450	159810	125640	137420	121920	127370	120770	115390	140300	115440	106740	108290	86718	123000	98074	117110	133950	106410	141710
P61513;A6NKH3	P61513	7;1	7;1	6;1	60S ribosomal protein L37a	RPL37A	288500	432700	375150	384950	518660	388900	438170	523580	294390	374230	315070	247410	340750	299220	330630	153730	284790	256290	293540	372810
Q9BSC4	Q9BSC4	7	7	7	Nucleolar protein 10	NOL10	27115	38086	36434	20001	26738	32114	25408	17740	24024	34409	19110	38560	13102	20570	22435	8310	22532	23184	18123	22661
Q99733	Q99733	22	22	20	Nucleosome assembly protein 1-like 4	NAP1L4	765970	769020	839270	672480	846550	657530	868580	823990	698910	855830	557880	771130	645600	459410	551910	489000	730830	741930	591480	685960
Q96S44	Q96S44	3	3	3	TP53-regulating kinase	TP53RK	33938	40956	34697	36852	44240	33282	36937	31208	21715	35231	34433	36146	37698	17278	20688	22701	30901	28748	25038	34336
O43143	O43143	40	40	39	Pre-mRNA-splicing factor ATP-dependent RNA helicase DHX15	DHX15	616890	680900	762530	710400	818190	529530	490240	610500	519220	715880	536250	657190	523700	489760	546620	462770	630930	545770	497710	637890
Q9NYL4	Q9NYL4	5	5	5	Peptidyl-prolyl cis-trans isomerase FKBP11	FKBP11	14142	69207	75229	77955	80365	84088	89940	136030	109980	80687	45561	74259	19272	52534	51541	66721	86521	72154	81814	74390
P46782	P46782	18	18	17	40S ribosomal protein S5;40S ribosomal protein S5, N-terminally processed	RPS5	1306100	1748900	1611900	1709200	1873900	1469000	1574900	1821200	1589200	2132100	1306500	1343900	1527500	860460	1293800	1278800	1609800	1603500	1179100	1543400
O60506	O60506	37	37	30	Heterogeneous nuclear ribonucleoprotein Q	SYNCRIP	1086700	1110200	1277400	1225800	1150900	911450	1134900	1095600	959930	1415500	1011600	992290	812720	755570	920390	868100	909590	1185500	834770	1099100
Q9UBI1	Q9UBI1	3	3	3	COMM domain-containing protein 3	COMMD3	12175	11661	12746	48414	14432	14639	14372	16727	17762	18328	17635	16400	17536	14870	9933.4	20159	32908	18511	9432.3	19718
P54802	P54802	4	4	4	Alpha-N-acetylglucosaminidase;Alpha-N-acetylglucosaminidase 82 kDa form;Alpha-N-acetylglucosaminidase 77 kDa form	NAGLU	19862	21091	26614	24726	20761	16111	16949	7758.7	8318.9	21703	10280	20713	19158	18749	17964	12041	17964	16827	18830	20777
O95816	O95816	10	10	10	BAG family molecular chaperone regulator 2	BAG2	102680	136210	147720	167770	189130	246670	230150	231000	174200	326080	83502	137280	142510	105390	102790	139240	196090	192460	152070	196930
P17931	P17931	19	19	19	Galectin-3	LGALS3	4345500	5204500	5073000	4687600	5689100	4221200	5069500	4493900	3150200	4785500	3737300	4682500	3716900	3464900	3615500	2879300	3943000	3730100	3672700	4243100
Q9H936;Q9H1K4	Q9H936	7;2	7;2	7;2	Mitochondrial glutamate carrier 1	SLC25A22	30968	61983	68297	125960	71048	43974	57624	80067	67443	90265	36184	119160	55711	34582	29780	41632	42688	62812	28795	25293
O14737	O14737	8	8	8	Programmed cell death protein 5	PDCD5	186460	152030	162880	109730	107900	260100	135990	159150	223140	243880	116170	142510	97825	96397	100070	90236	150290	120720	197920	124110
Q14137	Q14137	19	19	19	Ribosome biogenesis protein BOP1	BOP1	169300	228520	203120	210600	207070	172770	219930	136000	162200	197980	136870	164980	176540	138920	166330	128680	130410	166380	160430	199830
Q7L576;Q96F07	Q7L576	22;7	22;7	22;7	Cytoplasmic FMR1-interacting protein 1	CYFIP1	193010	179890	189900	224960	213760	207290	201060	213370	227160	271990	151480	161780	163730	131550	162540	218420	192280	164010	175280	193420
P16219	P16219	5	5	5	Short-chain specific acyl-CoA dehydrogenase, mitochondrial	ACADS	27415	16368	39833	39180	29246	29503	21703	19035	19565	19345	21219	25151	21919	15431	33345	12728	17195	17583	10643	11804
Q02880	Q02880	18	12	12	DNA topoisomerase 2-beta	TOP2B	46617	53589	46239	37182	54281	53491	58872	49463	62844	78083	27912	52364	28735	38296	35875	33668	53654	51357	52930	38455
O95999	O95999	2	2	2	B-cell lymphoma/leukemia 10	BCL10	5362.8	2300.4	11565	17122	10665	13075	4037.2	19707	7085.4	12426	12188	9559.9	7195.6	0	7260	12404	8983.4	15094	5720.8	8314.6
Q9Y223	Q9Y223	14	14	14	Bifunctional UDP-N-acetylglucosamine 2-epimerase/N-acetylmannosamine kinase;UDP-N-acetylglucosamine 2-epimerase (hydrolyzing);N-acetylmannosamine kinase	GNE	78973	58694	83698	97177	83451	76224	132050	96626	67659	138100	66182	50732	51011	65990	75736	76959	83238	90416	98049	63693
Q9UI10	Q9UI10	16	16	16	Translation initiation factor eIF-2B subunit delta	EIF2B4	130230	170410	145970	156790	150210	161500	188340	167900	122890	192410	105800	123630	128420	105300	117380	114500	119780	154870	132330	172170
Q9HAN9	Q9HAN9	6	6	5	Nicotinamide/nicotinic acid mononucleotide adenylyltransferase 1	NMNAT1	26861	37516	36888	38596	30489	40813	46625	40438	26304	59421	36664	17714	22151	16884	37857	14164	43011	36359	29137	27537
P55769	P55769	9	9	9	NHP2-like protein 1;NHP2-like protein 1, N-terminally processed	NHP2L1	249400	342770	319540	278250	284790	221460	251460	244560	171750	359370	205330	275660	242770	178960	233870	222840	217590	195770	254490	267090
Q14683	Q14683	38	38	38	Structural maintenance of chromosomes protein 1A	SMC1A	129960	187730	238670	187810	141510	196710	278100	243240	260200	270520	173260	147540	118730	76926	166230	102120	143960	156060	119240	219230
P26599;Q9UKA9	P26599	37;1	37;1	32;0	Polypyrimidine tract-binding protein 1	PTBP1	1400800	1398400	1759300	1713900	2011500	1558000	1409900	1229300	1137100	1792800	1270900	1181800	1411500	1075700	1448600	1104200	1278200	1338800	980810	1181200
Q92925	Q92925	5	3	3	SWI/SNF-related matrix-associated actin-dependent regulator of chromatin subfamily D member 2	SMARCD2	20662	14031	25841	20614	18056	16170	16066	14422	1773.8	20390	21086	16988	23583	3626.4	11226	6140.5	25327	26276	14329	18749
Q16850	Q16850	25	25	25	Lanosterol 14-alpha demethylase	CYP51A1	219310	198910	247000	236080	260570	249400	245110	247920	204710	358890	201810	176380	194860	164930	158460	221650	241850	237130	239770	260460
P26232	P26232	4	2	2	Catenin alpha-2	CTNNA2	15661	37392	19112	38553	39685	56652	66601	56277	25205	0	35543	40699	0	21197	18610	81880	69224	61900	27728	78283
Q8WWM7	Q8WWM7	21	21	21	Ataxin-2-like protein	ATXN2L	122070	119980	150870	81231	101600	163170	149460	158030	109460	129150	96015	126520	96147	46565	79063	83103	131090	84907	109360	126600
Q96P16	Q96P16	5	2	2	Regulation of nuclear pre-mRNA domain-containing protein 1A	RPRD1A	0	5255.1	6622	0	0	0	12143	2017.7	0	6875.8	4760.7	4405.1	0	0	0	4023.2	4542.5	0	8133.3	5125.1
P60866	P60866	11	11	11	40S ribosomal protein S20	RPS20	736000	747760	933130	769740	836050	688120	722930	889520	582590	844400	591040	709750	707680	526830	569220	479150	684520	512330	676050	675670
P57088	P57088	6	6	6	Transmembrane protein 33	TMEM33	78683	103960	122150	107040	99903	97315	85869	76657	58740	119250	72427	91172	80992	75620	74799	62779	76581	64167	75413	66725
P12074	P12074	1	1	1	Cytochrome c oxidase subunit 6A1, mitochondrial	COX6A1	29551	47958	56153	41589	30858	50338	61781	33674	26149	45439	27929	34150	41731	27081	28206	24637	45764	36037	48216	48511
Q7KZF4	Q7KZF4	79	79	79	Staphylococcal nuclease domain-containing protein 1	SND1	3142800	3569800	3972000	3882700	4185500	3662700	3764500	3557300	3082100	4006100	2936900	3023400	3010000	2536500	2974500	2509800	3161200	3217800	2893800	3069700
Q9UBQ7	Q9UBQ7	19	19	19	Glyoxylate reductase/hydroxypyruvate reductase	GRHPR	376030	415670	495530	427070	485830	413100	426420	352460	306220	426930	351540	393370	354060	252030	348500	332460	403240	421640	330190	363710
P61163	P61163	18	18	11	Alpha-centractin	ACTR1A	224860	255250	333800	332470	301300	241720	278250	259760	227950	311300	238370	248420	277600	170720	183480	214620	256510	282290	241390	215090
P62841	P62841	7	6	6	40S ribosomal protein S15	RPS15	495120	493150	585650	556370	519570	460220	563670	464380	423490	651310	437170	394580	427580	337740	450680	423240	521140	487420	440850	583970
Q9H4I3	Q9H4I3	5	5	4	TraB domain-containing protein	TRABD	26151	31940	42146	28464	47855	35860	33110	20971	30167	38435	31379	19799	29934	28056	27297	21342	11906	27772	36206	42259
O75396	O75396	19	19	19	Vesicle-trafficking protein SEC22b	SEC22B	1086400	1263600	1299900	1414400	1420900	1185600	1275300	957660	998580	1293700	908580	1069500	999800	908540	1126300	1073100	954350	1100100	994330	1237600
O14964	O14964	13	13	13	Hepatocyte growth factor-regulated tyrosine kinase substrate	HGS	98090	111410	89408	81813	94872	139810	133860	155970	131720	152670	80991	68488	75139	70495	72733	86604	96462	119030	84616	92725
Q8N684	Q8N684	6	6	6	Cleavage and polyadenylation specificity factor subunit 7	CPSF7	53237	61695	49958	39544	59367	77234	70230	68437	64000	60037	49265	39047	44475	39369	31915	25020	31165	59280	61558	56247
O14949	O14949	5	5	5	Cytochrome b-c1 complex subunit 8	UQCRQ	125050	122820	91475	106370	124350	125450	131210	136790	86651	129950	66640	99774	117160	78715	78755	94941	129260	114300	91210	113020
Q9Y3C1	Q9Y3C1	10	10	10	Nucleolar protein 16	NOP16	103480	99298	112730	103590	100870	97823	127520	126290	70492	112980	84898	99654	101330	48255	68298	48130	59400	53926	34532	73617
Q96E39	Q96E39	24	3	3	RNA binding motif protein, X-linked-like-1	RBMXL1	35030	36652	28262	21280	24766	38271	39902	47841	41501	44887	19119	27495	16404	23068	26906	27583	34645	30121	22888	24336
Q96FJ2	Q96FJ2	6	3	3	Dynein light chain 2, cytoplasmic	DYNLL2	64868	84007	71964	71622	97740	67276	53798	51023	47211	92152	51496	57597	67491	50511	74976	43129	46714	69829	54553	51876
P29992;O95837;P19086	P29992;O95837	6;3;1	4;1;0	4;1;0	Guanine nucleotide-binding protein subunit alpha-11;Guanine nucleotide-binding protein subunit alpha-14	GNA11;GNA14	30631	28657	51786	50464	48097	26928	33273	19689	28611	28959	38735	36579	26241	34458	26286	28442	21919	14165	32967	37496
P53701	P53701	2	2	2	Cytochrome c-type heme lyase	HCCS	14972	16637	15518	4150	15348	18553	17237	5607.8	14976	15725	15940	16824	0	3584.4	15233	14754	16238	16919	15203	14720
Q9UBR2	Q9UBR2	14	14	14	Cathepsin Z	CTSZ	293510	276530	322400	338210	356280	505270	519150	545620	499690	515490	252860	234840	222970	214350	303610	484270	752230	671500	612010	610220
Q96ER3	Q96ER3	4	4	4	Protein SAAL1	SAAL1	21103	25534	16826	14224	29310	29580	26562	26090	21961	31395	17409	21232	22576	15831	5797.9	16077	19907	19956	21537	20816
P22694	P22694	12	12	5	cAMP-dependent protein kinase catalytic subunit beta	PRKACB	70531	68806	96920	72162	81989	58827	74722	104190	39444	79628	65866	76400	70531	35850	53653	38016	64917	83147	72506	77448
P62917	P62917	28	28	26	60S ribosomal protein L8	RPL8	1967100	2367000	2065600	2177500	1988200	2255900	2269900	2548500	1793500	2430400	1653100	1918900	1644900	1395300	1571700	1303800	1807500	1772100	1595100	1482000
Q9BQ52	Q9BQ52	10	10	10	Zinc phosphodiesterase ELAC protein 2	ELAC2	27346	46856	33452	28059	42550	25899	21785	35586	46474	34104	30207	30068	27091	23024	27696	39316	39093	12885	19637	29407
Q9H061	Q9H061	4	4	4	Transmembrane protein 126A	TMEM126A	29001	21045	15119	33314	32963	18295	19773	5583.4	9673.1	21528	24274	34651	17876	14189	10866	6625.8	15952	3271.5	14644	20668
Q9BUT1	Q9BUT1	4	4	4	3-hydroxybutyrate dehydrogenase type 2	BDH2	30656	39445	41508	38087	44405	43194	44818	36184	18366	51474	38218	39472	25903	21004	25827	26633	29195	61175	15610	28225
Q96RP9	Q96RP9	35	35	35	Elongation factor G, mitochondrial	GFM1	290140	401340	327120	426680	383720	379640	331280	356250	344010	352140	308370	311970	251230	264240	282850	262540	251590	221370	243960	272310
P62888	P62888	14	14	14	60S ribosomal protein L30	RPL30	659120	962340	1035900	1149700	1069900	1009400	910220	1008000	775020	1149100	715280	801980	783980	691400	790270	643270	727240	741650	756470	761360
Q9UDW1	Q9UDW1	4	4	4	Cytochrome b-c1 complex subunit 9	UQCR10	48796	41570	48938	34018	49390	52620	45616	11149	27144	56133	32661	40755	24748	32947	41644	7353.8	23058	41590	45119	32995
Q9Y4W2	Q9Y4W2	7	7	7	Ribosomal biogenesis protein LAS1L	LAS1L	23078	18565	10644	24540	36009	20156	27682	30249	35235	29464	10404	26897	19136	16549	14575	14813	21754	23106	13495	7449.7
Q9GZL7	Q9GZL7	15	15	15	Ribosome biogenesis protein WDR12	WDR12	141870	113780	160470	168740	232710	149810	131620	119270	121580	160700	136720	129890	138610	100610	128660	101800	106830	130680	99664	110140
P20674	P20674	8	8	8	Cytochrome c oxidase subunit 5A, mitochondrial	COX5A	314390	318510	324930	313180	273800	346870	411100	280290	364130	396830	242830	270280	249350	201690	234790	279720	272790	281410	293370	292370
Q14558	Q14558	7	6	6	Phosphoribosyl pyrophosphate synthase-associated protein 1	PRPSAP1	41005	45643	62659	36177	44808	42250	33209	32378	40003	51426	38446	32304	35174	20389	52421	25987	20651	45326	30920	42717
Q86UE4	Q86UE4	29	29	29	Protein LYRIC	MTDH	385920	481170	610320	498500	576800	630540	728720	594270	641480	694640	420640	391760	402070	359380	407390	450140	489930	568390	496240	654420
Q8IZ69	Q8IZ69	10	10	10	tRNA (uracil-5-)-methyltransferase homolog A	TRMT2A	57311	65902	68893	61927	75370	76368	80245	75319	57006	93505	51263	55992	43159	40887	64374	34013	66300	52734	34879	78370
Q9Y6E0	Q9Y6E0	12	12	6	Serine/threonine-protein kinase 24;Serine/threonine-protein kinase 24 36 kDa subunit;Serine/threonine-protein kinase 24 12 kDa subunit	STK24	98581	78666	87754	88334	102400	104010	126170	89154	77148	89081	63156	68121	71364	61798	89372	76423	87213	76084	97262	72579
Q9H6R4	Q9H6R4	17	17	17	Nucleolar protein 6	NOL6	76668	83067	110200	113780	103300	104790	98909	70412	71874	106260	95220	71772	78261	55346	77583	373240	76294	104940	69707	73183
Q92643	Q92643	3	3	2	GPI-anchor transamidase	PIGK	13458	21713	16785	30623	27738	22502	13981	11026	22641	23882	12963	13283	13601	22164	23659	10817	11600	12057	10875	13913
P62847	P62847	10	10	9	40S ribosomal protein S24	RPS24	272080	270590	438520	393440	412730	357740	334200	315560	303100	425400	259380	331670	298530	214450	284180	250220	325510	303410	273680	362630
P09001	P09001	5	5	5	39S ribosomal protein L3, mitochondrial	MRPL3	160510	68004	187320	421750	158020	158070	172430	125170	148310	181500	178120	143770	168970	136750	145960	71209	140000	51647	64789	136950
P27105	P27105	16	16	15	Erythrocyte band 7 integral membrane protein	STOM	290450	292710	403290	305030	380530	226030	233480	220290	209850	213450	239610	300520	275470	208620	274970	87872	141220	145550	128570	174520
Q92973	Q92973	29	29	24	Transportin-1	TNPO1	313370	430850	427820	394500	409860	423120	457760	394520	477210	524410	341760	259720	333090	275870	325520	374240	293430	280750	350650	354470
Q9UBP9	Q9UBP9	4	4	4	PTB domain-containing engulfment adapter protein 1	GULP1	16883	26727	20619	25117	21493	32672	31836	30183	24478	40577	17624	18665	18121	13573	18158	19551	24713	15404	10301	9690
O95248	O95248	2	2	2	Myotubularin-related protein 5	SBF1	22714	14773	11298	0	0	14688	15089	0	0	0	0	12055	25872	0	0	9806.7	11891	9061.1	8980.3	11065
Q13573	Q13573	16	16	15	SNW domain-containing protein 1	SNW1	91599	104080	114660	66599	95038	99088	120820	82100	79614	96508	62853	77388	81790	71444	73658	57086	79824	81819	68577	91450
Q9UPN7	Q9UPN7	6	6	6	Serine/threonine-protein phosphatase 6 regulatory subunit 1	PPP6R1	31947	37960	22719	28841	35334	43279	50657	49968	45782	58407	19491	24360	26456	19332	32367	25327	45763	48575	46525	46940
Q9UMX0	Q9UMX0	10	10	6	Ubiquilin-1	UBQLN1	222910	284540	263890	212810	220180	220730	318530	235370	280240	303310	173210	202610	230800	158340	172580	206790	272860	309170	227020	277410
P13639	P13639	91	91	87	Elongation factor 2	EEF2	9523600	10648000	11682000	11042000	11522000	10586000	10835000	10718000	9494500	11576000	8354600	9345500	8922900	7475300	8286200	7140500	9018700	8898000	7705200	9199000
Q9BTX1	Q9BTX1	3	3	3	Nucleoporin NDC1	NDC1	16553	19039	22590	19542	19676	42745	23952	19408	16088	26234	14958	18363	18920	4701.3	18974	19104	20006	20959	16852	22200
Q9GZT9	Q9GZT9	4	4	4	Egl nine homolog 1	EGLN1	49263	14007	20058	23509	18565	15593	11838	12149	23102	12011	9906.9	11229	53065	7510.6	16036	11988	21263	6997.3	19690	8788.8
O75179	O75179	11	10	6	Ankyrin repeat domain-containing protein 17	ANKRD17	54798	56425	92623	58809	49348	65181	67747	59027	34541	101790	21188	58676	63571	39837	59939	53720	67809	46860	60032	40178
Q14980	Q14980	67	67	67	Nuclear mitotic apparatus protein 1	NUMA1	368200	453350	461900	411550	471960	541210	740020	656950	662300	774680	306390	397170	361830	260850	363030	449100	514160	521330	470280	561820
P78347	P78347	9	9	9	General transcription factor II-I	GTF2I	43552	51408	41792	41933	49486	16324	31931	38259	38838	19913	33829	47820	40935	25392	30027	24332	35205	38200	16723	33153
Q53T59	Q53T59	10	10	10	HCLS1-binding protein 3	HS1BP3	71643	88505	74806	91177	67838	38650	64072	48658	39783	69696	63193	41096	67695	60323	75104	40202	30375	43538	32207	45777
Q9Y320	Q9Y320	4	4	4	Thioredoxin-related transmembrane protein 2	TMX2	58732	53314	68931	61210	57349	38269	66478	55001	56524	55643	58018	53994	42123	42672	37033	36992	59107	55161	42340	60892
P28482;P31152;Q16659	P28482	28;1;1	28;1;1	22;0;0	Mitogen-activated protein kinase 1	MAPK1	904560	1129700	1234000	1348700	1240000	1016900	1061500	1025200	905300	1305700	868600	1089000	1030700	700550	885140	761400	998340	938780	886430	874810
P62861	P62861	5	5	5	40S ribosomal protein S30	FAU	255790	328800	271560	235590	306620	350440	367840	284720	243220	300640	220040	246180	248740	130450	246830	214370	270260	296050	243640	271490
Q9GZS1	Q9GZS1	2	2	2	DNA-directed RNA polymerase I subunit RPA49	POLR1E	5432.9	5095.9	4820.9	5150.7	5388.4	6733.4	8192.1	9243.2	7393.2	19407	4491.2	0	6697	4551.2	4483.6	5190.5	7532.9	6558.2	6837.2	7139.5
P46781	P46781	27	26	26	40S ribosomal protein S9	RPS9	1283100	1185900	1261500	1387800	1398000	1315600	1238400	1040700	1080400	1405600	1092300	1178900	1028300	883650	909730	902140	1197200	934570	1113900	1171700
Q9P270	Q9P270	2	2	2	SLAIN motif-containing protein 2	SLAIN2	5755.2	14551	8559	0	0	3950.7	14158	9472	2942.4	13508	3642.4	7342	0	6221.8	5357.1	5186.2	11552	11436	10640	11767
Q8IXM3	Q8IXM3	4	4	4	39S ribosomal protein L41, mitochondrial	MRPL41	39963	34487	56700	28564	45261	41324	46653	39534	41738	49356	33818	41187	39785	19662	25798	29424	34451	15890	32514	23625
Q9UFC0	Q9UFC0	4	4	4	Leucine-rich repeat and WD repeat-containing protein 1	LRWD1	21727	18945	18382	22587	24582	24131	23649	21398	18416	26231	13398	22137	19024	11103	17396	14009	15794	15146	12773	17984
O95573	O95573	44	44	40	Long-chain-fatty-acid--CoA ligase 3	ACSL3	2004700	1924700	2397900	2336700	2302000	2329200	2298100	1868000	1643200	2390700	1905500	1843900	1862000	1370600	1592800	1442300	2007300	1900000	1938900	1961700
C4AMC7;Q6VEQ5;Q9NQA3;A8K0Z3;A8MWX3	C4AMC7;Q6VEQ5;Q9NQA3;A8K0Z3;A8MWX3	3;3;2;2;2	3;3;2;2;2	3;3;2;2;2	Putative WAS protein family homolog 3;WAS protein family homolog 2;WAS protein family homolog 6;WAS protein family homolog 1;Putative WAS protein family homolog 4	WASH3P;WASH2P;WASH6P;WASH1;WASH4P	15157	19591	16942	23948	17997	24798	16644	28271	22953	18354	6528.9	15935	16076	14087	20591	11817	12577	21147	13468	22802
Q96S52	Q96S52	8	8	8	GPI transamidase component PIG-S	PIGS	73677	108130	104220	68917	94801	76777	78365	57794	56150	88534	72605	85538	77919	49926	65775	78436	58596	71124	83495	56856
Q00613	Q00613	1	1	1	Heat shock factor protein 1	HSF1	0	0	0	13157	0	0	0	0	15215	0	0	0	0	10292	0	0	0	0	0	0
P07108	P07108	10	10	10	Acyl-CoA-binding protein	DBI	323700	302900	372690	332910	373230	420950	502130	462430	399260	535720	316460	265980	256000	198090	297760	306300	436260	459840	391790	351880
Q9NQ50	Q9NQ50	4	4	4	39S ribosomal protein L40, mitochondrial	MRPL40	51907	65928	46876	30121	29829	46602	16201	51199	19581	30860	23343	48837	44871	20713	38044	16242	35524	21939	33432	32836
P04350	P04350	43	9	6	Tubulin beta-4A chain	TUBB4A	312040	245430	376820	367910	370390	251610	294910	314000	227110	350020	310730	208380	291900	218490	279590	182130	250710	247570	224750	328190
Q96GM5;Q6STE5	Q96GM5;Q6STE5	6;4	6;4	4;2	SWI/SNF-related matrix-associated actin-dependent regulator of chromatin subfamily D member 1;SWI/SNF-related matrix-associated actin-dependent regulator of chromatin subfamily D member 3	SMARCD1;SMARCD3	27122	17231	11871	22561	37965	28184	43119	28909	45463	29644	12308	19998	22579	19515	17015	22315	26876	23926	19958	30095
O43175	O43175	45	45	45	D-3-phosphoglycerate dehydrogenase	PHGDH	2719200	3224000	3321700	3215500	3452000	3181400	3494600	3172500	3070000	3395200	2385900	3007600	2339700	2154400	2587500	1697000	2016700	2353000	2033400	2257000
O43818	O43818	8	8	8	U3 small nucleolar RNA-interacting protein 2	RRP9	60492	75273	54984	53099	82061	106610	93445	73037	68508	122500	78788	43199	36514	26369	70323	33390	34302	94265	85211	73681
P61011	P61011	20	20	20	Signal recognition particle 54 kDa protein	SRP54	148480	191390	224940	229640	234510	209120	225960	222200	165140	259480	155330	179980	179830	130300	160440	130900	170280	180670	175360	204650
P62269	P62269	27	27	27	40S ribosomal protein S18	RPS18	1928900	2431500	2445400	2171600	2617700	2190700	2124100	2262400	1887200	2454200	1825700	1965000	1710100	1716900	1864100	1693400	2232900	2013500	2117100	2080200
Q5JUR7	Q5JUR7	1	1	1	Testis-expressed sequence 30 protein	TEX30	4542.5	0	6165.8	4933.8	0	8282.5	0	6427.5	0	0	3074	4243.4	0	0	4934.6	0	0	0	0	4959.8
Q9BYN0	Q9BYN0	3	3	3	Sulfiredoxin-1	SRXN1	10326	17119	10278	21503	19128	15800	20527	17585	15783	18558	11712	15453	13354	12526	8328.1	11753	3330.8	8431.7	11288	13752
Q9Y241	Q9Y241	2	2	1	HIG1 domain family member 1A, mitochondrial	HIGD1A	39784	35372	38225	26303	31316	48092	48189	34035	44855	43104	17320	35954	24497	25022	31189	32535	38926	38864	34867	27092
Q9Y646	Q9Y646	3	3	3	Carboxypeptidase Q	CPQ	6812.9	8950.5	13192	8327.1	7880.7	10248	11187	9053	8487	9810.3	8703.7	3753.4	7940.2	7463.8	7525.3	9623.4	12822	13204	12545	13183
Q9UHB9	Q9UHB9	17	17	17	Signal recognition particle subunit SRP68	SRP68	135630	162520	226980	167630	178780	144670	195630	171950	160740	158200	155130	177830	120440	94325	135400	106820	158060	129210	183010	219410
O94826	O94826	22	22	22	Mitochondrial import receptor subunit TOM70	TOMM70A	195940	244400	237030	294920	268150	288430	279060	255420	216220	319370	182300	220810	219090	166740	183440	169330	256520	261910	195730	254980
P40222	P40222	26	26	25	Alpha-taxilin	TXLNA	298350	359210	310260	301820	322650	375790	378600	397970	270930	410780	266960	296060	230940	178810	275730	224630	297800	311690	261200	362630
Q9P032	Q9P032	7	7	7	NADH dehydrogenase [ubiquinone] 1 alpha subcomplex assembly factor 4	NDUFAF4	76519	57038	91160	73390	62774	58669	72865	57751	45922	70445	54786	69763	52158	49187	57075	53823	63629	38889	24755	62446
P78371	P78371	51	51	51	T-complex protein 1 subunit beta	CCT2	2173400	2130900	2663700	2373800	2393900	2710500	2924100	2946000	2493000	3317000	1883800	1924500	1890300	1744100	1760000	1866600	2461800	1983200	2194200	2339900
P35813	P35813	10	10	7	Protein phosphatase 1A	PPM1A	62056	77043	77314	54840	78906	59852	46828	59514	47584	70707	55489	36532	80634	45766	56317	44588	51833	51198	53371	53010
Q13283	Q13283	29	29	25	Ras GTPase-activating protein-binding protein 1	G3BP1	890820	1016600	1118600	909750	1051200	1063500	1238000	937580	974140	1284500	821980	737900	769350	785360	798860	761910	816840	859330	808430	925320
Q9Y262	Q9Y262	28	28	27	Eukaryotic translation initiation factor 3 subunit L	EIF3L	379140	356320	497940	416740	490400	516490	486000	436400	337830	520200	352390	360610	358320	272910	336150	361290	400010	361300	494450	435370
P63098	P63098	1	1	1	Calcineurin subunit B type 1	PPP3R1	0	3194.6	2942.2	3134.9	2562.6	2283.8	3561.3	0	0	3332.9	2933.9	2357.3	0	0	4000.5	2678.6	3256.2	2854.2	2662.1	5700.4
P04075;P05062	P04075	52;1	52;1	45;0	Fructose-bisphosphate aldolase A	ALDOA	10189000	11744000	12152000	11160000	11348000	12946000	12353000	11480000	10718000	14009000	8709500	8901900	10062000	7283100	9488400	7880200	10786000	10875000	9962300	10253000
Q13151	Q13151	21	21	21	Heterogeneous nuclear ribonucleoprotein A0	HNRNPA0	318750	345920	448130	376030	451570	272380	317560	327630	310620	450110	317820	273580	352600	210540	369550	206380	292750	273030	260420	251750
Q562E7	Q562E7	9	9	9	WD repeat-containing protein 81	WDR81	24416	37201	25230	42658	51321	22902	20126	11558	19370	17396	35508	32385	19399	16999	37768	11612	31155	21570	24294	22278
Q9Y221	Q9Y221	4	4	4	60S ribosome subunit biogenesis protein NIP7 homolog	NIP7	25955	49807	64368	37290	42216	34199	35352	24768	45550	58473	56051	17435	32726	26759	39579	53919	39857	40444	28820	41266
P62249	P62249	18	18	18	40S ribosomal protein S16	RPS16	1134200	1134600	1397000	1205700	1333800	1209700	1090600	1120000	922200	1228200	975030	1050200	1004800	923230	921920	867080	1058800	1139800	979260	1088200
Q8N2K0	Q8N2K0	8	8	8	Monoacylglycerol lipase ABHD12	ABHD12	70692	47530	71659	54058	62459	62481	62801	56906	50976	73126	38022	64079	45009	46336	47280	39087	48757	54612	47558	62413
P06576	P06576	33	33	33	ATP synthase subunit beta, mitochondrial	ATP5B	4885600	5770200	6452400	5645400	6323100	5006200	5851100	4659200	4166400	6342400	4847600	4222300	5225700	3884900	4667400	3865500	5464800	4554100	4258100	4853600
P62244	P62244	17	17	17	40S ribosomal protein S15a	RPS15A	606290	718650	791850	888790	847870	796390	735990	665860	589500	951950	607360	660690	614220	552110	593600	566300	687440	722230	461620	587150
Q16626	Q16626	2	2	2	Male-enhanced antigen 1	MEA1	38635	37734	10834	31477	10876	27248	27982	30756	27713	30323	25012	23008	19370	23966	10531	19911	16191	6791.6	6314.3	20847
Q2TAY7	Q2TAY7	14	14	13	WD40 repeat-containing protein SMU1;WD40 repeat-containing protein SMU1, N-terminally processed	SMU1	47425	47962	68692	84662	56823	59015	55902	97438	85340	76495	41062	65983	38403	43014	51943	43658	48385	53729	112020	65123
Q5JPH6	Q5JPH6	4	4	4	Probable glutamate--tRNA ligase, mitochondrial	EARS2	11930	20585	28518	17940	22127	14816	11612	13609	0	19239	16552	18686	18681	8586.2	17063	7603.6	21550	11604	4937.9	14971
Q5T6F2	Q5T6F2	16	16	16	Ubiquitin-associated protein 2	UBAP2	166990	213200	152250	182330	188200	245680	267210	222340	257580	274710	138580	168890	136590	116090	150620	148150	152080	180790	139220	180610
Q9NZN8	Q9NZN8	3	3	3	CCR4-NOT transcription complex subunit 2	CNOT2	0	12686	19043	20099	24521	18660	15360	6215	17114	20302	16368	16783	0	13185	13770	13701	38344	36153	3782.2	21965
Q9BX68	Q9BX68	6	6	6	Histidine triad nucleotide-binding protein 2, mitochondrial	HINT2	192680	244390	199660	124290	187950	127070	169140	213970	135880	160360	120520	205510	131230	140650	149400	143620	232470	214930	244350	166430
P14868	P14868	40	40	40	Aspartate--tRNA ligase, cytoplasmic	DARS	679100	667880	796900	785060	886980	683390	619280	652440	554300	828420	645110	599010	702970	529490	528470	495510	640550	560260	590910	697130
P60228	P60228	23	23	23	Eukaryotic translation initiation factor 3 subunit E	EIF3E	324470	332890	381810	362030	380230	359580	320420	339820	296870	397650	297740	325830	296690	223190	259610	248460	323220	321900	339160	360750
P17405	P17405	3	2	2	Sphingomyelin phosphodiesterase	SMPD1	10124	10126	11837	19394	11202	15135	9559.1	10085	0	10677	12176	13948	11290	5739.2	6221.6	5748.1	12039	5958.7	11271	11838
P39656	P39656	23	23	23	Dolichyl-diphosphooligosaccharide--protein glycosyltransferase 48 kDa subunit	DDOST	381670	352480	465060	489470	493280	520610	314260	352760	276860	426080	410050	275040	385680	245940	402180	343320	422710	446040	419370	604230
P63000;P60763;P15153;Q9H4E5	P63000;P60763	11;7;4;1	10;6;3;0	10;6;3;0	Ras-related C3 botulinum toxin substrate 1;Ras-related C3 botulinum toxin substrate 3	RAC1;RAC3	468580	510160	539280	520470	533440	618250	519310	608440	479560	600400	418920	464240	377090	313810	453800	411500	412840	510300	516650	534660
Q13547;O15379	Q13547	15;1	15;1	9;0	Histone deacetylase 1	HDAC1	163360	183040	273560	261260	235740	269910	247470	239840	225200	252950	179530	212780	164190	181350	143340	133010	257020	264250	211800	275910
Q99816	Q99816	6	6	6	Tumor susceptibility gene 101 protein	TSG101	41559	53713	76884	41554	59666	59179	69907	64365	54450	49143	40588	59244	47353	25447	43139	31071	58542	55743	54666	57115
O15294	O15294	9	9	9	UDP-N-acetylglucosamine--peptide N-acetylglucosaminyltransferase 110 kDa subunit	OGT	49023	59397	57017	58486	38656	47396	56451	29126	38188	41537	39946	55056	38141	38244	35872	20097	50877	45273	38074	58678
P28161	P28161	16	16	7	Glutathione S-transferase Mu 2	GSTM2	205090	192010	237490	252060	226950	133480	183560	87889	62126	142370	185530	190320	135850	180800	186610	83091	162860	114860	144790	151240
P13164;Q01629;Q01628	P13164;Q01629;Q01628	1;1;1	1;1;1	1;1;1	Interferon-induced transmembrane protein 1;Interferon-induced transmembrane protein 2;Interferon-induced transmembrane protein 3	IFITM1;IFITM2;IFITM3	7483.7	6673.8	6648.1	7099.6	7521	7702.9	8916.8	0	4406.8	9129.5	5599.2	6740.3	6358.4	5157.6	4112.3	4166.1	7342	6041.4	7255.8	8706.4
Q9UJ68	Q9UJ68	1	1	1	Mitochondrial peptide methionine sulfoxide reductase	MSRA	8233.1	8083.7	9510.5	7987.9	11531	10454	8091.3	8112.6	6819.9	11344	5959.7	8995.9	8706.1	6087.8	6065.4	5287	8760	7295.1	7731.1	7661
Q8IXI1;Q8IXI2	Q8IXI1	6;1	6;1	6;1	Mitochondrial Rho GTPase 2	RHOT2	40218	42886	47579	47508	53525	43177	40114	37272	34777	62717	38236	38973	38111	30472	37330	34360	28342	43470	37194	49569
Q14498;Q86U06	Q14498	23;2	23;2	23;2	RNA-binding protein 39	RBM39	248130	232620	143860	224060	242530	244350	251410	252630	225460	276230	122930	194090	215570	148960	180840	153500	136140	169920	156880	185370
O14578	O14578	6	6	6	Citron Rho-interacting kinase	CIT	2312.3	6250.8	12840	8657.2	22744	5121.5	35450	33239	29605	7357	2792.3	26596	4226.7	2059	6061.4	1538	15206	35363	7966	17566
P54652	P54652	40	22	21	Heat shock-related 70 kDa protein 2	HSPA2	414830	599350	643580	573560	628620	270860	315200	322490	352820	359760	446710	512590	431440	387370	482550	170580	216370	187550	164460	169760
Q8WVV9	Q8WVV9	10	9	9	Heterogeneous nuclear ribonucleoprotein L-like	HNRNPLL	44950	55889	51216	36013	62095	20760	57908	33639	35754	47794	53991	35194	42825	31929	33883	20599	22841	16768	23972	49753
Q99622	Q99622	2	2	2	Protein C10	C12orf57	5343.2	0	7957.4	4485.2	1265.4	5641.3	5120.9	4190.8	9749	8173.2	6081.8	0	0	3718.5	5272.2	8764.3	5372.2	5193.1	10488	5036.2
Q9Y2X3	Q9Y2X3	25	25	25	Nucleolar protein 58	NOP58	474770	549970	556000	570500	492280	548910	476640	557440	409540	607150	398640	471670	451340	359720	410790	356970	547740	415120	490340	497380
O00541;Q674R7	O00541	21;1	21;1	21;1	Pescadillo homolog	PES1	190880	342500	290200	317000	368030	285860	277860	320660	318360	341510	246120	227020	267130	202140	251600	221540	231730	263430	200320	289710
P84098	P84098	22	22	22	60S ribosomal protein L19	RPL19	1222700	1489500	1270000	1353200	1563700	1526100	1456000	1607000	1406700	1571800	1037300	1307700	1133900	1044100	938110	879630	920410	1127700	906380	1084500
Q8N4V1	Q8N4V1	3	3	3	Membrane magnesium transporter 1	MMGT1	36146	39819	47189	39278	38392	42740	42791	37483	28741	44475	35725	33660	32950	27250	29448	27837	39952	43623	19041	45565
Q96FZ5	Q96FZ5	1	1	1	CKLF-like MARVEL transmembrane domain-containing protein 7	CMTM7	0	0	0	0	5788.2	0	0	0	0	0	0	0	0	4585.9	0	0	0	10277	0	0
P61024	P61024	4	4	4	Cyclin-dependent kinases regulatory subunit 1	CKS1B	34060	20850	34312	8961.9	18861	35238	30125	27860	16487	36604	17388	25173	20343	12542	17291	11102	22034	12550	13980	14584
Q9Y6H1	Q9Y6H1	4	4	2	Coiled-coil-helix-coiled-coil-helix domain-containing protein 2	CHCHD2	91967	98151	85414	63482	92658	92474	112940	64382	72204	102110	55755	96624	84175	40616	65030	63203	69693	85108	71081	75166
P30876	P30876	25	25	24	DNA-directed RNA polymerase II subunit RPB2	POLR2B	113270	180590	185540	156210	179650	157860	151420	160430	146810	141500	109580	171310	144030	100950	120490	111130	149020	162770	139630	161600
Q96B36	Q96B36	3	3	3	Proline-rich AKT1 substrate 1	AKT1S1	3413	9710.5	15664	9978.2	22702	28370	29610	31390	6934.5	28847	8289.7	12444	14400	5226	8375.1	6699.6	28334	10061	13103	14023
P55060	P55060	47	47	47	Exportin-2	CSE1L	1679700	1861600	2020200	2158400	2111200	1829000	1874900	1842300	1773400	1915800	1470300	1800400	1533700	1353000	1637500	1128400	1424000	1422100	1367900	1536100
P55884	P55884	34	34	34	Eukaryotic translation initiation factor 3 subunit B	EIF3B	543760	547460	549380	623740	673120	645810	597120	624710	527310	724320	473300	484380	534790	389800	447490	470950	578000	594800	552890	593770
P17987	P17987	42	42	42	T-complex protein 1 subunit alpha	TCP1	1433700	1498900	1822500	1869300	1658800	1774500	1898100	1769000	1565200	2182100	1249800	1373200	1457400	1181000	1308400	1387600	1534900	1653900	1670100	1736900
Q13162	Q13162	22	19	19	Peroxiredoxin-4	PRDX4	437800	654540	531370	547030	568850	602630	589800	621180	485110	660300	434690	558000	392310	341990	446080	503460	645640	593570	588100	580340
P52306	P52306	6	6	6	Rap1 GTPase-GDP dissociation stimulator 1	RAP1GDS1	25906	20946	18080	19967	20146	24341	30453	26278	19167	6691.8	9871	20484	16944	16554	19494	23254	10476	12027	15214	15776
P62424	P62424	28	28	28	60S ribosomal protein L7a	RPL7A	2214200	2256900	2496900	2667900	2637400	2736800	2415900	2857600	2409200	3194400	1907700	2165700	2079900	1567000	2021100	1536700	1648500	2006900	1984700	2186000
Q8NI36	Q8NI36	18	18	18	WD repeat-containing protein 36	WDR36	118850	123580	153970	112450	147640	156490	140280	150990	111470	165520	105020	119620	112380	86556	97493	97213	95810	115130	105460	121360
Q3LXA3	Q3LXA3	9	9	9	Bifunctional ATP-dependent dihydroxyacetone kinase/FAD-AMP lyase (cyclizing);ATP-dependent dihydroxyacetone kinase;FAD-AMP lyase (cyclizing)	DAK	60339	64000	76451	46618	60629	58979	59163	48075	40535	52608	55292	45083	66673	32438	45011	28843	65309	64286	67289	72624
Q9NUQ3	Q9NUQ3	3	2	2	Gamma-taxilin	TXLNG	9208.8	10780	9916.7	4484.3	8652.2	10497	11712	11700	7649.9	13051	5912	9316.5	9141.3	3242	6552.6	3662.6	8432.8	8972.5	8911.4	6060.9
Q9Y512	Q9Y512	17	17	17	Sorting and assembly machinery component 50 homolog	SAMM50	193070	241870	284680	289750	235310	201830	176650	170370	156850	221110	191340	243860	190450	161130	201240	122240	160270	202550	165720	211390
P40938	P40938	5	5	5	Replication factor C subunit 3	RFC3	15004	30221	11133	27157	23744	13450	32737	24471	25590	33607	21095	20215	13062	12031	18798	23850	10688	10750	22096	7442.5
Q9NQT5	Q9NQT5	3	3	3	Exosome complex component RRP40	EXOSC3	33668	40354	47147	34744	17801	42049	40771	37813	25186	44226	28131	25624	33448	23147	27665	26032	39456	39598	34522	42003
O15403	O15403	5	5	5	Monocarboxylate transporter 7	SLC16A6	29379	42039	58112	40003	46663	24644	16078	27902	15778	24776	27756	43066	42110	33022	25855	19287	15667	15239	9055.5	13887
O14556	O14556	11	10	10	Glyceraldehyde-3-phosphate dehydrogenase, testis-specific	GAPDHS	60631	69331	72593	56152	69228	160080	138770	135250	133280	183240	50918	45667	65375	39349	59433	92585	95224	69842	89134	102230
Q9GZP4	Q9GZP4	13	13	13	PITH domain-containing protein 1	PITHD1	98835	139720	190190	178390	163710	145300	135970	131580	120910	131170	132670	113690	124490	114950	127160	103440	138740	126430	109780	140390
Q92598	Q92598	54	49	46	Heat shock protein 105 kDa	HSPH1	866120	936420	1025800	862840	979980	1298400	1387600	1429500	1411100	1520000	727820	823840	758090	667460	737830	784080	979460	953520	881520	961720
P08865;REV__Q2TAZ0	P08865	19;1	19;1	19;1	40S ribosomal protein SA	RPSA	2028700	1930700	2518600	2297500	2283300	2246800	2469600	2050300	1772200	2590100	1876500	1831400	1746500	1565600	1775400	1694100	2369300	2047700	2052900	2292900
P51692;P42229	P51692;P42229	4;3	3;2	3;2	Signal transducer and activator of transcription 5B;Signal transducer and activator of transcription 5A	STAT5B;STAT5A	6319.2	5703.5	0	10742	12847	0	4696.3	1331.1	4512.3	5583.4	5252.4	5716.8	0	2699.9	14667	6994.7	0	0	8141.7	3159.9
P30050	P30050	17	17	17	60S ribosomal protein L12	RPL12	1051800	1444500	1621000	1235300	1399000	1541200	1476600	1406200	1403500	1782200	1086700	1209000	1146000	808750	1121900	949900	1125600	1099300	922050	1269400
Q9Y3D9	Q9Y3D9	5	5	5	28S ribosomal protein S23, mitochondrial	MRPS23	32048	46944	42400	35703	46756	24817	28132	31764	28002	43435	35478	31782	19784	35683	39514	25990	30703	19482	30049	32233
Q9H488	Q9H488	14	14	14	GDP-fucose protein O-fucosyltransferase 1	POFUT1	182490	166820	200700	176700	145240	168610	159630	132170	130240	133250	111180	204130	166510	84252	127980	148580	178340	160900	165620	101260
P26373	P26373	20	20	20	60S ribosomal protein L13	RPL13	1778100	2221600	2139000	2152900	2230900	2347300	2332500	2343800	2122100	2505900	1706000	1926600	2004100	1256200	1488700	1467000	1809800	1512500	1625600	1829100
Q8NEB9	Q8NEB9	4	4	4	Phosphatidylinositol 3-kinase catalytic subunit type 3	PIK3C3	17310	31491	20020	28133	34396	31625	32360	25824	17419	35109	20473	25343	10641	19537	28656	14061	29289	20193	23273	29722
Q99729	Q99729	16	16	16	Heterogeneous nuclear ribonucleoprotein A/B	HNRNPAB	463830	643960	789210	695860	717800	553880	474870	317890	458420	615800	607530	594130	537400	307700	591320	456970	375380	438930	527250	523850
Q9H0S4	Q9H0S4	6	6	5	Probable ATP-dependent RNA helicase DDX47	DDX47	55876	64305	34775	37169	49387	44305	47676	36032	37065	41362	38021	49110	33437	37779	34125	22641	37800	27951	45447	23362
P19525	P19525	19	19	19	Interferon-induced, double-stranded RNA-activated protein kinase	EIF2AK2	167910	139740	209790	164090	171740	162720	137060	166070	152050	229500	137930	119820	149720	129600	143080	75050	153370	134750	102650	127900
P52597	P52597	18	16	15	Heterogeneous nuclear ribonucleoprotein F;Heterogeneous nuclear ribonucleoprotein F, N-terminally processed	HNRNPF	545850	519820	642790	629960	598410	536780	615190	766430	622940	776180	467240	514200	460230	309960	589560	344360	607530	448950	494950	495290
O43556	O43556	3	3	3	Epsilon-sarcoglycan	SGCE	11768	16139	13484	6520.8	13252	15810	0	16690	12225	13531	13231	9042.3	4856.6	5292.4	16340	0	7863.5	17156	14208	18991
Q00688	Q00688	22	22	22	Peptidyl-prolyl cis-trans isomerase FKBP3	FKBP3	423160	559430	456510	394900	458780	317260	419920	401390	376030	447620	344320	427930	329800	292900	433530	235890	292180	309670	230930	296690
P80217	P80217	6	6	6	Interferon-induced 35 kDa protein	IFI35	17786	23103	27226	20934	28260	27236	24214	22529	23787	25081	17772	23435	16321	16186	19853	13162	16573	18136	21134	17312
P04080	P04080	9	9	9	Cystatin-B	CSTB	1621500	1898500	1731500	1891200	1780800	1813000	1855400	1893000	1341200	1926700	1319800	1687000	1666100	992360	1452700	1206600	1673800	1763400	1378700	1563300
Q96DV4	Q96DV4	10	10	9	39S ribosomal protein L38, mitochondrial	MRPL38	97346	108520	105440	104840	107330	40648	103820	75710	93334	46627	102540	51945	99002	78899	85229	76469	39723	96986	36172	99059
Q4G176	Q4G176	1	1	1	Acyl-CoA synthetase family member 3, mitochondrial	ACSF3	2347	2472.8	4229.5	3857	3188.1	1980.3	2889	1802.2	0	3673.1	2505.7	2894.6	2926	1471.2	3044.8	1936	0	2574.1	2645.1	3465.1
O00743	O00743	8	8	8	Serine/threonine-protein phosphatase 6 catalytic subunit;Serine/threonine-protein phosphatase 6 catalytic subunit, N-terminally processed	PPP6C	74744	94805	111590	104360	108100	91620	102150	89982	72696	118260	88057	89368	86310	63493	66670	84190	100260	110070	95456	101320
P46777	P46777	38	38	38	60S ribosomal protein L5	RPL5	2296900	2837300	2533200	2640500	2845500	2992100	2836200	3004000	2625300	2989600	2171000	2377300	2121400	1803700	2023300	1723000	2292500	2104600	2005400	2065500
P05387	P05387	15	15	15	60S acidic ribosomal protein P2	RPLP2	2213400	2493300	2456700	2243500	2289200	2590200	2703000	2561500	2595600	3001200	2007300	2123100	1698000	1716600	1789100	1834500	1718400	2020200	1972700	2503500
Q9Y3U8	Q9Y3U8	10	10	10	60S ribosomal protein L36	RPL36	464100	361700	386560	318160	423720	777050	525330	887220	571680	348170	241870	359880	374830	323420	259630	232060	278160	280880	284620	269880
Q9BYG3	Q9BYG3	12	12	11	MKI67 FHA domain-interacting nucleolar phosphoprotein	NIFK	127660	169600	163450	139720	152130	162930	144200	159770	114740	182400	114230	153940	128340	98720	105370	73815	123510	112210	104600	131130
P51809	P51809	6	6	6	Vesicle-associated membrane protein 7	VAMP7	28391	34662	46520	47131	45066	27633	50616	31214	38938	50350	38251	38771	38894	20257	24876	27423	41569	44867	42606	53801
Q8N6T3	Q8N6T3	17	17	17	ADP-ribosylation factor GTPase-activating protein 1	ARFGAP1	87888	130020	119820	118330	111100	110680	153120	140440	129050	141150	87654	90829	93929	99419	80881	73814	73866	97933	99062	91529
P04271	P04271	7	7	6	Protein S100-B	S100B	875680	802960	938440	913810	533050	715430	885930	474270	431260	887060	416860	893270	484310	604440	846820	912130	1056000	1097400	981860	1183900
Q8TAE8	Q8TAE8	5	5	5	Growth arrest and DNA damage-inducible proteins-interacting protein 1	GADD45GIP1	51888	45794	55311	28447	64233	49403	51088	51228	39681	55258	43859	27757	46538	38203	39876	16363	40080	43554	41024	42256
O75390	O75390	19	19	19	Citrate synthase, mitochondrial	CS	708540	867960	862640	787910	822750	944340	959050	770720	637050	942920	685610	733460	664260	584260	570040	539060	763470	755950	740030	697850
P24666	P24666	11	11	11	Low molecular weight phosphotyrosine protein phosphatase	ACP1	145870	187990	178350	203710	221640	179260	156840	174690	146160	181080	144980	111530	203830	126420	162910	99646	200200	147860	117450	112880
O15127	O15127	4	4	4	Secretory carrier-associated membrane protein 2	SCAMP2	108340	124960	115810	87960	91846	140430	151950	101420	120730	153160	64837	60019	108040	84808	105260	106330	105410	106510	113930	94803
P23246;REV__Q9Y2L8	P23246	47;1	44;0	44;0	Splicing factor, proline- and glutamine-rich	SFPQ	1488800	1966100	1818200	1563600	1822500	1817000	2102800	2062700	1853600	2074600	1190900	1625000	1531800	1201200	1376100	1158900	1631800	1630400	1293200	1375400
P10619	P10619	12	12	12	Lysosomal protective protein;Lysosomal protective protein 32 kDa chain;Lysosomal protective protein 20 kDa chain	CTSA	108450	155390	177390	208370	182880	207800	174940	173400	159620	233160	157290	125410	116870	128540	137880	196020	223110	218060	224360	197060
O00217	O00217	4	4	4	NADH dehydrogenase [ubiquinone] iron-sulfur protein 8, mitochondrial	NDUFS8	33217	41876	65082	62042	44994	53945	41919	52095	34362	47438	51191	41722	25851	39236	39776	42006	30446	39299	35090	34678
O75494;Q8WXF0	O75494	7;1	7;1	7;1	Serine/arginine-rich splicing factor 10	SRSF10	140610	130720	157650	145550	167230	140150	137680	147920	136850	141840	122650	127000	139910	84134	120020	65936	109430	132960	103360	131270
P46109	P46109	12	12	12	Crk-like protein	CRKL	93239	94701	98453	84744	100470	93846	119240	91939	65476	87235	76674	93727	63895	69901	73305	75392	92594	100680	97049	109790
P56937	P56937	5	5	5	3-keto-steroid reductase	HSD17B7	52857	35145	60314	44436	48991	49874	47194	45234	30698	39765	39759	47641	42563	38817	24795	23970	40232	41201	28679	40320
P53618	P53618	28	28	27	Coatomer subunit beta	COPB1	379540	423300	503900	433280	401980	506400	402870	530260	337370	504410	367770	375720	353980	299760	318510	296140	382270	333740	353230	404360
P82921	P82921	3	3	3	28S ribosomal protein S21, mitochondrial	MRPS21	17712	18800	18816	21279	28071	16843	17287	16924	11916	25359	18385	10389	23899	10416	20766	16664	22080	20118	21314	25941
Q9NT62	Q9NT62	11	11	11	Ubiquitin-like-conjugating enzyme ATG3	ATG3	116820	158330	166980	134320	70432	155930	163650	159200	106880	182230	100280	155670	83438	75223	103660	91262	127430	104820	111050	125640
P04181	P04181	42	42	42	Ornithine aminotransferase, mitochondrial;Ornithine aminotransferase, hepatic form;Ornithine aminotransferase, renal form	OAT	1270500	1360200	1666800	1386400	1572300	1881300	1911800	1470500	1130800	1998600	1295400	1358200	1128800	977140	1054500	1147100	1797800	1375200	1554500	1409900
P27635;Q96L21	P27635	30;13	30;13	30;13	60S ribosomal protein L10	RPL10	1566600	1945700	1743200	1847500	1786700	1926100	1965200	2054600	1604800	2138500	1333600	1497300	1618000	1276700	1401100	1084700	1328000	1360000	1404500	1485800
P49207	P49207	11	11	11	60S ribosomal protein L34	RPL34	357030	377170	387920	508030	435320	397240	458980	337980	539590	456630	372440	236980	486500	287580	272410	245990	310520	276230	321340	258210
Q9P000	Q9P000	9	9	9	COMM domain-containing protein 9	COMMD9	116230	67217	101070	124010	111220	123090	125650	119310	91571	158620	75634	101430	94178	72564	72886	47332	68016	87227	63924	92159
P16278;Q6UWU2	P16278	11;1	11;1	11;1	Beta-galactosidase	GLB1	110640	98920	160840	132470	142380	129850	105350	145750	91214	110740	101380	116640	113710	86839	98748	117480	170300	121930	167910	159990
Q01081;Q8WU68	Q01081	10;4	10;4	10;4	Splicing factor U2AF 35 kDa subunit	U2AF1	274120	276070	278610	252270	241100	267750	292870	247740	227490	376260	195160	257330	207220	165780	234650	246420	277710	324950	243490	339610
Q9P260	Q9P260	3	3	3	LisH domain and HEAT repeat-containing protein KIAA1468	KIAA1468	9115.3	9636.1	11529	6351.4	8276.1	8264.7	11628	9997.1	3175.4	11172	7708.9	12081	5694.6	2826.4	7705.6	8673.1	14261	13132	12215	14699
Q16539	Q16539	3	3	3	Mitogen-activated protein kinase 14	MAPK14	6836	11010	17511	16951	15839	16965	5120	13233	8904.6	16844	14566	7909.6	11191	7490.7	13500	0	17660	14373	8132.7	17883
Q14258	Q14258	16	16	16	E3 ubiquitin/ISG15 ligase TRIM25	TRIM25	109140	159280	102500	138390	116900	109360	128690	108330	92295	131070	110780	114170	86539	118850	72158	70849	137620	87882	110280	105840
P55010	P55010	15	15	15	Eukaryotic translation initiation factor 5	EIF5	203930	187480	153680	230130	185150	169050	134010	178710	161010	233470	167840	205520	110490	169060	117770	153160	185360	183250	174180	181130
P11166	P11166	4	3	3	Solute carrier family 2, facilitated glucose transporter member 1	SLC2A1	10328	10482	2894.3	3366.4	11804	9282.8	1924.6	8164.8	7964.4	10242	8948.4	1747.9	6191.3	7153.2	7168.6	6999.8	8598.9	6210.9	8328.8	3301.3
Q13428	Q13428	25	25	25	Treacle protein	TCOF1	296920	419420	372370	289800	411260	309940	265030	315080	313930	357020	328760	318250	243880	231190	315320	291430	280920	313460	241790	254410
P54577	P54577	42	42	42	Tyrosine--tRNA ligase, cytoplasmic;Tyrosine--tRNA ligase, cytoplasmic, N-terminally processed	YARS	443210	532540	644850	650570	667430	844810	823830	881710	682030	726650	402840	592150	527620	382960	455610	518630	697750	705940	597380	767600
Q16864	Q16864	4	4	4	V-type proton ATPase subunit F	ATP6V1F	26221	29097	51194	51620	50564	48749	48828	45394	36312	59015	43489	19243	43748	38774	22506	35777	39686	40818	36509	42040
Q9UBX3	Q9UBX3	4	4	4	Mitochondrial dicarboxylate carrier	SLC25A10	20962	25335	24943	13029	19887	24246	27271	18844	12785	30778	17861	23800	14857	13767	13442	15071	19005	21263	16184	24411
P62701	P62701	41	41	23	40S ribosomal protein S4, X isoform	RPS4X	2482400	2608200	2615000	2511800	2496400	2411200	2783200	2650800	1992000	2929700	1940600	2298700	2056800	1707200	2217200	1931800	2522000	2222600	2084700	2303000
O00479	O00479	2	2	2	High mobility group nucleosome-binding domain-containing protein 4	HMGN4	0	0	0	10391	11331	13958	1374.5	6770.6	5883.3	0	0	1542.5	10452	5467.7	0	6560.5	1764.1	9723.2	18822	0
Q96GK7;Q6P2I3	Q96GK7;Q6P2I3	10;7	10;7	10;7	Fumarylacetoacetate hydrolase domain-containing protein 2A;Fumarylacetoacetate hydrolase domain-containing protein 2B	FAHD2A;FAHD2B	182670	213890	184260	142350	125730	149070	86674	138560	99725	109060	144660	115830	148310	122520	151110	68531	103510	112740	105150	114030
P35080	P35080	9	9	9	Profilin-2	PFN2	302260	362960	415820	388470	379720	344150	389080	342920	241460	434690	283950	334640	325140	250900	292180	230910	324450	274500	272270	280880
Q5VW32	Q5VW32	7	7	7	BRO1 domain-containing protein BROX	BROX	31142	17528	59687	55338	45791	44920	46127	32165	26205	47746	34357	36005	34935	26857	36307	25674	29773	35384	33875	29024
Q969X6	Q969X6	7	7	7	Cirhin	CIRH1A	30876	43002	53671	52021	42469	35947	50313	51592	31196	53535	40429	35394	29229	34313	39211	30822	44971	30340	32412	36245
Q9UHL4	Q9UHL4	6	6	6	Dipeptidyl peptidase 2	DPP7	15364	16226	29808	33402	22318	28816	22864	8886.3	17334	9757.3	21200	15737	6500	24630	26133	27899	19597	31401	24852	26671
Q8N3U4	Q8N3U4	3	3	3	Cohesin subunit SA-2	STAG2	15561	0	15521	0	3986.8	14185	9919.9	11827	10617	16883	6525.9	7160.6	7429.9	4963.4	2126.8	0	8500.5	17206	0	8716.7
P40855	P40855	4	4	4	Peroxisomal biogenesis factor 19	PEX19	32950	44544	34565	29125	38693	32507	37624	36017	24439	42509	17082	40500	36718	17691	32723	19784	36611	33873	32226	39262
Q7Z4R8	Q7Z4R8	1	1	1	UPF0669 protein C6orf120	C6orf120	0	14672	13882	0	0	9830	0	0	6761	0	0	0	9590.6	6405.1	6978	6790.9	9386.1	0	0	0
P26641	P26641	32	32	31	Elongation factor 1-gamma	EEF1G	1491100	2252100	2297100	2202100	2402700	2142300	2308600	2651100	1982700	2651900	1838600	2079600	1630300	1431300	1586300	1830400	2355100	2499000	2170700	2403500
Q9BPX3	Q9BPX3	8	8	8	Condensin complex subunit 3	NCAPG	23482	44218	27363	31562	33747	36037	25603	23158	23661	40806	17102	40713	26800	23728	20713	17954	31103	18187	20355	26947
Q8N6R0	Q8N6R0	8	8	8	Methyltransferase-like protein 13	METTL13	28917	30127	34134	33079	31631	32059	34995	23194	29444	27288	30541	19263	26625	31708	18922	35326	30759	32290	23207	39975
Q9NVS2	Q9NVS2	5	5	5	28S ribosomal protein S18a, mitochondrial	MRPS18A	37199	35665	33179	39012	45368	36285	23306	32840	38184	28026	29017	29824	35643	28378	30403	24113	27457	27109	27770	27624
Q9UN79	Q9UN79	2	2	2	Transcription factor SOX-13	SOX13	4684.5	4597.4	3520.2	3720.8	3424.4	5854.5	4870.4	7448.6	3575.8	5092.9	2860.9	4159	3599.8	2688.9	2746.4	2183.6	3618.5	4072.6	3802.1	2656.1
Q15293	Q15293	18	18	18	Reticulocalbin-1	RCN1	492210	480410	519220	481250	505940	411670	484720	462470	361940	496690	382860	500870	480280	287300	344280	323070	556680	523630	485910	712730
Q96CT7	Q96CT7	12	12	12	Coiled-coil domain-containing protein 124	CCDC124	189000	212130	179390	214880	226240	285170	268380	249820	258740	247040	159750	182830	150670	172010	157260	158020	133760	133020	194770	251600
P36578	P36578	42	42	42	60S ribosomal protein L4	RPL4	3740700	4314100	3697300	4040000	4030300	4399300	4477000	4407900	4131500	4881200	3296200	3238800	3405100	2874500	3144600	2820600	3276000	3232000	3142000	3514300
P06744;Q8N196	P06744	49;1	48;1	48;1	Glucose-6-phosphate isomerase	GPI	3133100	3824300	4332900	4162500	4255700	4400600	4621100	4696000	3978400	4947700	3077500	3735400	3288700	2735200	3035200	3306500	4971500	4619800	4024100	5174400
Q14157	Q14157	25	25	25	Ubiquitin-associated protein 2-like	UBAP2L	452120	594130	590840	410400	568240	442680	498690	499690	470820	544680	420600	460170	496060	287300	442570	278500	405890	443570	368540	432400
Q9UBV2	Q9UBV2	8	8	8	Protein sel-1 homolog 1	SEL1L	41811	60519	72981	41962	59556	69501	59838	47586	38561	93373	46846	55531	47128	30404	43055	51846	48277	63780	50612	59333
Q00653	Q00653	5	5	5	Nuclear factor NF-kappa-B p100 subunit;Nuclear factor NF-kappa-B p52 subunit	NFKB2	12417	11720	17634	27045	28333	13829	22850	14993	10204	21238	8120.6	20551	20759	12253	16581	7385.8	18667	13622	6008.9	15615
P22695	P22695	21	21	21	Cytochrome b-c1 complex subunit 2, mitochondrial	UQCRC2	603150	579110	796350	721570	663640	698840	625380	523460	560020	727830	521560	658180	536710	454170	539340	506460	696680	644780	619510	773870
Q9NRX2	Q9NRX2	4	4	4	39S ribosomal protein L17, mitochondrial	MRPL17	40075	58885	60132	61634	51068	47088	65797	57895	22287	50636	50072	40477	52247	31563	44659	26157	55234	52199	49382	37928
Q7Z434	Q7Z434	17	17	17	Mitochondrial antiviral-signaling protein	MAVS	234200	275090	340760	283880	318820	219600	226560	214280	176390	237940	275260	246320	243710	157590	247820	129540	232050	256380	193210	248540
Q9UN37	Q9UN37	7	3	3	Vacuolar protein sorting-associated protein 4A	VPS4A	2763.3	15456	14186	14724	16368	12345	12965	38901	7641.4	9507.3	12275	12420	8161.4	5577.6	12741	12666	6944.8	18305	12909	9045.3
Q96GC5	Q96GC5	2	2	2	39S ribosomal protein L48, mitochondrial	MRPL48	16835	25256	17309	24017	20332	24570	24160	26383	17692	29900	28192	8795.2	17494	17987	11192	15312	16669	19406	18009	25826
Q7L014	Q7L014	27	27	27	Probable ATP-dependent RNA helicase DDX46	DDX46	133610	208690	145590	167530	204940	216430	185560	168670	167330	223750	165360	166740	102470	146890	112460	146160	161220	132920	171890	185940
Q2TAL8	Q2TAL8	5	5	5	Glutamine-rich protein 1	QRICH1	8732.6	20331	11081	18628	9914.9	23863	7346.3	19323	12192	27785	13239	12412	19126	4289.1	6343.3	4439.6	14772	19711	17281	24148
Q8IUI8	Q8IUI8	3	3	3	Cytokine receptor-like factor 3	CRLF3	9764.5	15709	19906	16361	10377	5719.6	20040	4234.2	10665	24904	12391	14262	13386	9968.5	8181	8043.2	5027.1	12175	3054.5	19558
Q9BV36	Q9BV36	24	24	24	Melanophilin	MLPH	360870	428750	347330	334210	377380	186050	193190	242150	141200	185500	277400	301110	364520	235240	313620	70483	108450	109890	94105	110350
P84085	P84085	9	4	4	ADP-ribosylation factor 5	ARF5	39114	44384	51754	71801	62065	42664	40542	27530	56319	55929	47391	37292	44931	41622	46032	45228	46779	53178	39308	52121
Q9UMY4	Q9UMY4	8	6	5	Sorting nexin-12	SNX12	23090	99073	27887	46126	32794	37263	33066	29607	127430	116710	41354	38981	45543	38012	21029	34750	30571	54119	53065	38460
Q9BVK6	Q9BVK6	12	11	10	Transmembrane emp24 domain-containing protein 9	TMED9	250180	285430	345270	272270	293210	254440	201090	259120	198130	300200	203460	327970	252060	196680	187940	171820	236130	265940	185100	266310
Q9Y3B7	Q9Y3B7	9	9	9	39S ribosomal protein L11, mitochondrial	MRPL11	39649	87013	55486	75342	73350	60523	74315	61165	58121	88266	59186	53425	38464	65530	50656	47412	54816	60925	70617	56488
P27987	P27987	2	2	2	Inositol-trisphosphate 3-kinase B	ITPKB	20099	24163	14151	10417	22320	0	5915.6	1675.7	5802.6	6900.5	12071	29078	7676.5	13527	11290	7065.4	5606.4	4670.6	4747.3	4445.9
Q15428	Q15428	7	7	7	Splicing factor 3A subunit 2	SF3A2	76065	85217	123890	120230	68692	87502	96484	121140	115670	138970	72012	67639	61568	66675	115280	58886	83290	52330	49990	60892
P84077;P61204	P84077;P61204	19;16	19;16	14;11	ADP-ribosylation factor 1;ADP-ribosylation factor 3	ARF1;ARF3	346860	441860	624950	726690	493580	589230	295730	231000	314920	607350	503060	323180	444030	447280	411650	474120	541850	409890	559750	703380
Q9BV40	Q9BV40	4	4	3	Vesicle-associated membrane protein 8	VAMP8	48765	42138	52509	22235	47357	8819.5	2014.8	1810	1687.4	3722.5	18828	35043	63921	21112	33325	4075.9	4263.5	0	3977.1	1035
O94832	O94832	12	12	12	Unconventional myosin-Id	MYO1D	80157	91362	89452	76814	75515	78092	80908	64315	73698	64269	73922	63239	67050	63404	66656	25696	46265	33357	58064	61209
Q9Y2A7;P55160	Q9Y2A7	20;1	20;1	20;1	Nck-associated protein 1	NCKAP1	121450	155380	188500	163790	165120	246610	174030	241830	195740	264980	114610	157530	134340	103230	132680	167070	202730	176940	180000	217250
P62750	P62750	15	15	15	60S ribosomal protein L23a	RPL23A	1280300	1333200	1524500	1369400	1506100	1482900	1699300	1384900	1264200	1744500	1105100	1221900	1192800	1001000	1152500	925270	1162500	1131000	1113200	1238700
Q9H974	Q9H974	5	5	5	Queuine tRNA-ribosyltransferase subunit QTRTD1	QTRTD1	26127	20825	27140	39500	48751	38642	40852	30330	35491	37370	25225	29944	19626	28137	28438	22867	24792	26733	32474	26219
P49593	P49593	11	11	11	Protein phosphatase 1F	PPM1F	89127	89650	108190	64731	59216	43786	66608	55691	45209	68918	70838	65763	78237	42014	75792	57603	66017	55686	58783	66148
Q29RF7	Q29RF7	13	13	13	Sister chromatid cohesion protein PDS5 homolog A	PDS5A	47031	71719	59428	50205	49659	69069	61078	71758	49598	67925	31328	61875	60756	22974	48150	37236	52078	46615	46420	42859
Q99873	Q99873	21	21	19	Protein arginine N-methyltransferase 1	PRMT1	217580	266710	399680	333920	369600	284110	290280	312390	271840	408980	236440	297560	275020	211300	265540	271640	328170	349700	296370	309810
P62899	P62899	12	12	12	60S ribosomal protein L31	RPL31	697200	735460	641060	801700	787890	793260	867060	773970	823220	873310	570550	596280	616570	590960	593360	461650	533060	579440	582480	543390
Q92888	Q92888	17	17	17	Rho guanine nucleotide exchange factor 1	ARHGEF1	77055	120100	109370	121630	115980	122970	134350	123640	69842	136540	73299	100010	90641	80867	96164	77741	67913	101450	85775	117770
P25789	P25789	15	15	15	Proteasome subunit alpha type-4	PSMA4	308710	314650	405870	365670	400840	357630	292590	305130	306450	448080	289730	268140	298030	293520	306050	300310	282370	335080	325210	331210
Q9UDY2	Q9UDY2	3	3	3	Tight junction protein ZO-2	TJP2	10082	12566	10469	11039	13417	11130	16367	21411	20599	21265	6794.9	9412.5	10882	9946.2	9637.7	14232	15907	15652	16205	14242
P52565	P52565	18	18	18	Rho GDP-dissociation inhibitor 1	ARHGDIA	643310	1058500	1121700	722480	815370	1267600	1216300	1510500	1091200	1552000	609380	750670	1030900	440710	704110	601360	1295400	1376200	571950	1347500
Q13247	Q13247	15	15	13	Serine/arginine-rich splicing factor 6	SRSF6	218500	202790	225590	265830	265630	273900	215910	262310	295040	244330	178070	194940	285210	133780	163300	176620	212900	249060	198690	179870
Q5BJD5	Q5BJD5	1	1	1	Transmembrane protein 41B	TMEM41B	12859	7755.9	13385	8067.3	0	6571.1	9396.1	10223	14304	9664.9	0	8063.3	18367	0	7676.8	0	0	23657	20697	5814.3
Q7L2H7	Q7L2H7	13	13	13	Eukaryotic translation initiation factor 3 subunit M	EIF3M	116780	132020	184740	161230	148390	152450	147700	118310	133570	196000	130200	115120	127020	99456	130750	147680	139260	122240	157400	161050
Q16540	Q16540	3	3	3	39S ribosomal protein L23, mitochondrial	MRPL23	40678	17811	21396	45399	19596	36156	38006	29032	32781	7637.3	30157	15394	28953	29004	13974	11130	14808	12412	21584	30033
P28838	P28838	32	32	32	Cytosol aminopeptidase	LAP3	534810	613240	642400	645500	1058100	600020	704590	704490	662350	807970	611730	655950	566860	468290	531370	600900	655530	648510	621960	577530
P49257	P49257	18	18	18	Protein ERGIC-53	LMAN1	287900	488850	506470	418860	410770	382520	424870	317330	327920	429880	313400	322640	392670	306060	379340	368060	452910	442830	365290	423860
Q9Y376;Q9H9S4	Q9Y376	9;2	9;2	9;2	Calcium-binding protein 39	CAB39	43187	51518	41376	70116	38180	38516	42960	14510	30376	57436	26697	58656	40715	37330	34879	26901	23940	19118	39540	18914
Q9UI30	Q9UI30	8	8	8	Multifunctional methyltransferase subunit TRM112-like protein	TRMT112	139240	307480	143810	271840	161110	200110	166770	163490	184970	228400	189800	157810	109920	190770	182150	250670	153760	307180	181750	154540
O60573	O60573	3	3	3	Eukaryotic translation initiation factor 4E type 2	EIF4E2	27202	27929	35700	23929	34093	27660	30775	14291	22963	33565	24245	15771	27469	23356	29954	17615	16055	20001	20341	28500
O00170	O00170	17	17	17	AH receptor-interacting protein	AIP	223400	167960	189270	189300	236820	331880	320040	320290	261880	359600	145270	174430	169500	155640	172470	184630	212130	228880	246690	230950
P20020	P20020	15	2	2	Plasma membrane calcium-transporting ATPase 1	ATP2B1	8683.9	10870	10363	5479.1	4609.3	3641.1	11154	12474	7578.8	14215	10175	4583.4	10361	3275.5	4088	0	13873	12472	4458.4	13903
P31689;Q8WW22	P31689	17;1	16;1	16;1	DnaJ homolog subfamily A member 1	DNAJA1	171860	163600	277460	198350	167260	288660	315370	311070	212380	320840	163370	174410	227270	91347	138160	156300	262570	322130	276820	340030
P42677	P42677	9	9	4	40S ribosomal protein S27	RPS27	663520	800420	739560	843720	860950	805280	660280	868240	803830	866140	599280	794400	679840	524180	575910	521200	681650	739460	653200	636900
Q5NDL2	Q5NDL2	3	3	3	EGF domain-specific O-linked N-acetylglucosamine transferase	EOGT	20464	13359	18538	4214.3	4233.2	0	17706	16272	4754.6	13468	5040.1	3866.7	14470	12366	13641	0	19907	23281	19588	18708
Q14676	Q14676	3	3	3	Mediator of DNA damage checkpoint protein 1	MDC1	2906.4	3759.5	11285	1665.3	3071.6	0	7028.7	5719.1	5571.3	5691.6	3981.3	2549.8	3694.5	2435.3	5781.8	2002.3	3159.7	3223.7	3666	2589.2
Q8IX01	Q8IX01	4	4	4	SURP and G-patch domain-containing protein 2	SUGP2	5860.8	6664.8	27291	4790.6	6091.1	12108	12400	11009	13004	12359	5382	16850	14015	0	4976.4	6133.9	18033	0	7734.6	14839
O43665	O43665	9	9	9	Regulator of G-protein signaling 10	RGS10	109820	124190	134450	135590	83443	107800	126310	107280	107910	157990	104920	114260	95806	86232	76514	48243	99408	98300	104980	134210
P17174	P17174	26	26	26	Aspartate aminotransferase, cytoplasmic	GOT1	475020	594540	648490	585350	654400	588670	608080	544780	540070	631330	458850	551120	540000	431810	423970	320180	501390	455500	402890	465240
P29590	P29590	24	24	24	Protein PML	PML	159030	188850	153950	195150	187210	260600	210430	288530	235710	279860	104090	174900	143920	145830	150510	173280	211730	204210	225420	236060
Q15126	Q15126	8	8	8	Phosphomevalonate kinase	PMVK	65583	44565	73599	82357	48792	71413	57691	72599	58835	75588	45632	61403	52627	40175	56347	50857	52128	57334	57782	52347
P23396	P23396	35	35	35	40S ribosomal protein S3	RPS3	1867300	2031500	2176800	2470100	2507500	2054700	2142200	2044200	1855000	2485700	1724600	2165000	1815700	1579000	1708200	1697700	1959400	2024700	1902400	2257300
Q6P3W7	Q6P3W7	6	6	6	SCY1-like protein 2	SCYL2	14199	27397	13200	9022	23020	41392	9502.3	17384	16570	31017	16412	8133.1	25305	15614	5190	19388	2794.7	15310	12961	17528
O76094	O76094	23	23	23	Signal recognition particle subunit SRP72	SRP72	144160	153850	254710	163320	236160	129850	229510	126160	194240	211980	173470	233410	114680	86963	166240	146060	228780	214260	91374	172990
Q9NSD9	Q9NSD9	28	28	27	Phenylalanine--tRNA ligase beta subunit	FARSB	482580	472320	521830	559870	560960	427670	407330	418930	358970	536400	453180	427870	406580	420780	405160	365290	446110	444740	425080	441760
P14927	P14927	12	12	12	Cytochrome b-c1 complex subunit 7	UQCRB	252180	252410	267810	253370	214640	256790	221820	207810	203910	271310	231370	281900	187990	139750	168330	183950	277570	205150	252630	218520
P60842	P60842	38	38	20	Eukaryotic initiation factor 4A-I	EIF4A1	4270300	4666600	5622300	4874900	5683700	5455300	4908000	4147200	4120200	5587800	3681900	4509000	4627600	3743000	3879200	3618500	4401100	4651000	4564200	4252700
Q32P41	Q32P41	1	1	1	tRNA (guanine(37)-N1)-methyltransferase	TRMT5	6803.7	10172	0	5781.4	7507.3	6761.3	7476.8	7235.4	5968.3	0	5353.6	0	8332.9	3514.8	7427.7	0	0	0	0	0
Q9NXA8	Q9NXA8	3	3	3	NAD-dependent protein deacylase sirtuin-5, mitochondrial	SIRT5	21551	9899.3	11258	16783	6666.4	14807	11301	7047.5	11044	17926	6645.5	9629.6	16475	10828	10261	6081.7	6397.8	7784.3	5269.7	10774
Q9UIV1	Q9UIV1	1	1	1	CCR4-NOT transcription complex subunit 7	CNOT7	8000.5	8589.8	7447	6409.7	7307.4	0	6666.2	7413.4	0	7532.9	6995.9	9549.1	0	7129.9	7074.7	7136.4	8911.4	7289.3	7097.3	0
Q14738	Q14738	7	7	6	Serine/threonine-protein phosphatase 2A 56 kDa regulatory subunit delta isoform	PPP2R5D	42738	50516	45430	41062	65694	48348	51789	36955	40921	32284	41136	53013	37976	42691	25103	30893	53652	48120	45506	15432
P06865;REV__Q15075	P06865	19;1	19;1	19;1	Beta-hexosaminidase subunit alpha	HEXA	171030	212900	273620	281360	201580	270480	302430	283020	259130	384600	210600	187160	181980	172010	177250	236110	268330	307200	357310	322950
Q96RT1	Q96RT1	2	2	2	Protein LAP2	ERBB2IP	7063	17605	24941	17197	10335	12471	14245	17091	8882.2	10117	10260	18561	9389	13814	10821	0	9570.2	22826	21685	724.54
A4D1P6	A4D1P6	10	10	10	WD repeat-containing protein 91	WDR91	58189	88915	95271	70216	95179	58433	56269	47103	45411	57244	66845	79323	58526	59870	67692	38511	39670	36322	32852	35218
Q96A35	Q96A35	5	5	5	39S ribosomal protein L24, mitochondrial	MRPL24	54069	53243	51995	70008	25479	54064	50155	36425	40288	49802	31427	59856	39816	41181	35331	22688	42363	32297	30694	22569
Q86WA6	Q86WA6	3	3	3	Valacyclovir hydrolase	BPHL	10785	13409	14764	9625.1	15910	10340	8955.5	8592.9	10504	11096	8253.3	12849	10864	10912	9680.2	3858.2	9836.5	9051.3	10304	4609.5
P30084	P30084	20	20	20	Enoyl-CoA hydratase, mitochondrial	ECHS1	385340	498780	552400	503900	531640	452500	491600	334830	363170	583860	410780	478690	393510	355060	376670	410860	449790	424040	418460	514250
Q13586	Q13586	19	19	19	Stromal interaction molecule 1	STIM1	141450	128780	131390	148400	133360	154020	162280	155680	205160	222830	130210	119620	97535	116640	93135	100300	134310	124940	132740	149250
P51116	P51116	13	9	9	Fragile X mental retardation syndrome-related protein 2	FXR2	59331	54360	73162	69684	45072	49607	48777	60211	66710	55000	68175	33919	35141	45589	63088	29772	60745	37781	37441	66007
O15397	O15397	4	4	4	Importin-8	IPO8	15678	0	17323	12633	12169	16534	21323	16016	17024	24088	9289.4	8654.8	8738	11784	8669.9	11857	10156	3997.3	4395.5	12973
Q96DG6	Q96DG6	5	5	5	Carboxymethylenebutenolidase homolog	CMBL	34030	67483	35816	41399	33257	22620	50598	34357	18441	28350	33817	80606	24161	2449.1	31839	33753	51247	46914	56362	29326
P31930	P31930	31	31	30	Cytochrome b-c1 complex subunit 1, mitochondrial	UQCRC1	639560	828280	938650	863700	826070	727850	909670	692840	611040	930220	650170	653200	767130	557250	712750	670750	791780	925510	785290	956870
Q02241	Q02241	11	11	11	Kinesin-like protein KIF23	KIF23	55076	28977	45622	49146	41394	63709	74266	53924	50188	66356	46495	38588	26127	40710	27682	13165	12033	21020	30540	22947
Q9BRT2	Q9BRT2	4	4	4	Ubiquinol-cytochrome-c reductase complex assembly factor 2	UQCC2	21872	11984	31335	14938	28905	16675	21330	16100	12426	25811	17272	21718	20448	4582.1	24906	14399	15012	9586.7	15775	20748
Q9NRF8	Q9NRF8	6	4	4	CTP synthase 2	CTPS2	13248	16133	13443	16325	4218.8	8390.1	10842	13093	13479	18571	4508.9	12941	12366	11666	10210	7349.5	8598.3	10628	11330	12305
P30046;A6NHG4	P30046;A6NHG4	12;11	12;11	12;11	D-dopachrome decarboxylase;D-dopachrome decarboxylase-like protein	DDT;DDTL	897900	1081900	1208800	1149800	1177700	1121600	1144600	1029300	839090	1229300	836320	1000100	964060	816810	882780	894310	1108000	1126600	1022800	1169700
P22033	P22033	11	11	11	Methylmalonyl-CoA mutase, mitochondrial	MUT	75949	82423	99773	74877	99158	65928	78551	72274	56669	74809	84790	74808	72505	60997	59487	63361	59962	57704	43902	68520
O14773	O14773	13	13	13	Tripeptidyl-peptidase 1	TPP1	484100	541500	579840	481500	394960	343130	457730	448940	383250	510030	454110	459000	395830	298240	418250	336180	567380	508740	344590	547870
P09601	P09601	12	12	11	Heme oxygenase 1	HMOX1	31798	45099	30950	35697	45342	10120	40142	40116	19213	22820	18773	58310	35971	13729	27367	1184.7	15403	6298.4	4103.6	4554
Q92945	Q92945	42	42	39	Far upstream element-binding protein 2	KHSRP	1350900	1599300	1534000	1336100	1447700	1403400	1527400	1451200	1464300	1422400	1165400	1411700	1158600	1009400	1186500	842860	1042600	1020200	941770	1038600
P62857	P62857	9	9	9	40S ribosomal protein S28	RPS28	429060	768930	751410	531540	674250	603750	641440	749820	527280	827470	537660	434210	666570	532680	404360	368770	600250	670150	588560	465660
Q53GQ0	Q53GQ0	19	19	19	Very-long-chain 3-oxoacyl-CoA reductase	HSD17B12	496980	605000	487930	689300	690910	490660	468730	333140	403090	522830	420260	527590	522740	464510	489360	391160	438350	384430	426200	534180
Q9NX14	Q9NX14	2	2	2	NADH dehydrogenase [ubiquinone] 1 beta subcomplex subunit 11, mitochondrial	NDUFB11	35649	39072	38123	37590	37155	38222	36727	35570	38753	35108	33111	30302	29492	29533	30753	27663	33616	33884	34810	35712
Q92544	Q92544	5	5	5	Transmembrane 9 superfamily member 4	TM9SF4	46419	59706	57541	74960	72558	56368	27654	49898	35795	63455	48185	52373	60294	42899	50505	47074	51612	26059	40365	34619
Q92621	Q92621	14	14	14	Nuclear pore complex protein Nup205	NUP205	65752	110550	65242	79266	77553	90328	74700	39664	70315	91371	85749	52920	65641	52308	68949	51662	52346	64222	69733	68892
P07858	P07858	19	19	19	Cathepsin B;Cathepsin B light chain;Cathepsin B heavy chain	CTSB	671830	876600	949340	919640	909070	814870	963290	969540	797420	1123500	730510	788660	743450	539300	735340	1034000	1451200	1356700	1147700	1382000
Q9UPQ9	Q9UPQ9	12	12	12	Trinucleotide repeat-containing gene 6B protein	TNRC6B	36847	84498	32269	29040	35897	56181	63852	49427	43096	50151	31522	42109	45484	26521	33053	38072	40962	30139	42284	36426
Q9BVS5	Q9BVS5	3	3	3	tRNA (adenine(58)-N(1))-methyltransferase, mitochondrial	TRMT61B	3544	4520.4	5053.1	12626	6452	14653	3868.6	12343	0	4253.5	3751.5	2643.9	12834	2987	4110.1	0	8375.8	2256.5	13803	2639.5
Q9NWV4	Q9NWV4	8	8	8	UPF0587 protein C1orf123	C1orf123	60727	66271	77531	64288	87862	85103	66389	58087	64481	71796	70015	49735	66801	58019	47100	42564	95189	66531	70897	78284
Q9Y3Y2	Q9Y3Y2	9	9	9	Chromatin target of PRMT1 protein	CHTOP	170960	221130	184930	206510	191190	128010	234420	156940	109620	145590	147120	226710	119620	142030	161730	140260	125960	170100	165490	192520
Q15555	Q15555	12	11	10	Microtubule-associated protein RP/EB family member 2	MAPRE2	37026	38948	33552	17585	34731	95139	120170	113560	105580	150730	16500	33958	28167	19729	34018	70550	88308	59140	64059	100810
P24928	P24928	13	13	13	DNA-directed RNA polymerase II subunit RPB1	POLR2A	39260	70028	42457	44349	60965	55003	73432	74878	42776	72574	42523	55962	41210	29417	41144	41076	66022	57119	59948	66908
P55957	P55957	7	7	7	BH3-interacting domain death agonist;BH3-interacting domain death agonist p15;BH3-interacting domain death agonist p13;BH3-interacting domain death agonist p11	BID	98480	91969	66087	93017	79158	98790	83665	45601	50450	66496	56125	84295	73643	68405	68221	39162	48012	67643	68822	27852
Q96C19;Q9BUP0	Q96C19	21;2	21;2	20;2	EF-hand domain-containing protein D2	EFHD2	275360	300200	284490	210430	322370	395800	391040	398320	309800	429790	225240	308400	266110	160140	179550	264430	345680	280270	296690	317770
P27824;O14967	P27824	34;2	34;2	34;2	Calnexin	CANX	2176700	2346300	2707300	2121900	2691500	2000100	2109200	2090900	2055000	2613100	1934800	2269300	2037200	1524600	2086900	1723200	2188300	2019300	2279100	2169800
Q8TDB6	Q8TDB6	16	16	16	E3 ubiquitin-protein ligase DTX3L	DTX3L	87857	130980	138140	107410	126070	97084	93701	130260	85579	123080	97116	106480	99209	70364	109930	68761	114760	96893	101050	118820
P42285	P42285	17	17	17	Superkiller viralicidic activity 2-like 2	SKIV2L2	141700	164390	184070	182980	134770	196820	196320	127530	162490	225170	133300	137570	140010	115870	134270	106140	131910	119100	114000	173460
Q9NZM1	Q9NZM1	81	81	80	Myoferlin	MYOF	784780	852710	949890	1025000	1049100	546950	532590	562110	401060	620340	793880	817340	764340	692460	746120	461970	635300	601630	558310	531400
P45880	P45880	26	25	24	Voltage-dependent anion-selective channel protein 2	VDAC2	846610	1052400	1343500	1223900	1375500	816740	738920	708120	701210	893310	1007500	859610	1076100	866470	970430	708550	898390	662930	733830	919630
O14530	O14530	4	4	4	Thioredoxin domain-containing protein 9	TXNDC9	32452	25313	37158	34007	35926	30451	30269	39398	29297	33614	31642	31690	28111	13981	29476	18964	31463	16019	27613	32510
P18615	P18615	7	7	7	Negative elongation factor E	NELFE	66540	45236	80163	46382	47078	61256	74336	78649	57651	43597	36354	54932	52335	43801	46198	50308	68569	60197	15569	46411
Q9BWH6	Q9BWH6	1	1	1	RNA polymerase II-associated protein 1	RPAP1	5673.2	8943.3	4261.5	4389.9	5198.6	6071	5950	7440.6	3084.2	7542.4	4155.8	7485.3	5964.6	2877.1	2819.2	1761.1	5784.9	6097.6	5196.6	6299.6
Q14671	Q14671	11	11	8	Pumilio homolog 1	PUM1	84230	93183	77128	48206	76882	66116	57523	77236	61046	70094	75323	74025	61424	42660	57385	44196	62935	25610	47376	53993
P07741	P07741	12	12	12	Adenine phosphoribosyltransferase	APRT	151710	156410	209280	198050	310780	182470	162010	169170	158980	415330	171020	176350	161040	148170	183860	134270	201760	141240	172050	176240
Q9Y3T9	Q9Y3T9	12	12	12	Nucleolar complex protein 2 homolog	NOC2L	121340	127370	164750	137450	146240	72140	94783	69487	98249	120470	121230	138180	79311	111380	120880	48660	79930	63910	83351	90744
Q14696	Q14696	11	11	11	LDLR chaperone MESD	MESDC2	109910	166010	155470	192390	175150	247630	143070	229110	157410	214750	85400	195450	111350	126700	135490	165400	210070	234890	133300	171530
Q8NFQ8	Q8NFQ8	4	4	4	Torsin-1A-interacting protein 2	TOR1AIP2	17880	33570	33695	36932	36548	25868	38089	32940	35018	32720	29352	27469	24133	25089	23933	5237.6	17678	27042	21794	26509
Q15437	Q15437	26	23	23	Protein transport protein Sec23B	SEC23B	153760	206400	243530	242450	222350	200390	228830	199620	160690	284620	191320	231570	179390	144640	128710	145530	176080	178680	182150	193790
Q99567	Q99567	8	8	8	Nuclear pore complex protein Nup88	NUP88	35897	53187	52183	49069	55586	38736	44031	42196	27650	45854	41548	51771	35286	33109	39870	28672	39862	39281	39262	50475
P38919	P38919	33	29	29	Eukaryotic initiation factor 4A-III;Eukaryotic initiation factor 4A-III, N-terminally processed	EIF4A3	551720	626780	595980	762150	749910	582850	534740	460140	579570	622770	629120	606930	580670	360580	517300	410120	534390	549800	567610	512530
P35908	P35908	8	7	6	Keratin, type II cytoskeletal 2 epidermal	KRT2	12199	20012	38788	19919	15918	13208	5026	8197.7	6699.6	5389.5	30707	16021	22543	6834.5	11520	38333	16919	37278	18859	26771
Q13761;Q13950	Q13761	6;1	6;1	6;1	Runt-related transcription factor 3	RUNX3	52110	65316	71156	61087	64209	61830	82905	72269	69174	96320	48003	61551	58424	32228	57255	44050	70484	51247	68768	73814
P07686;REV__P13929;REV__P06733	P07686	22;1;1	22;1;1	22;1;1	Beta-hexosaminidase subunit beta;Beta-hexosaminidase subunit beta chain B;Beta-hexosaminidase subunit beta chain A	HEXB	344970	442180	375660	415630	502220	556080	395830	508110	374040	596290	363300	409930	267310	301670	364670	410530	498180	452630	410230	499530
Q9Y2Y0	Q9Y2Y0	2	2	2	ADP-ribosylation factor-like protein 2-binding protein	ARL2BP	5151	9915.1	6344.3	2897.5	6945.3	12012	16857	7404	10206	20553	10360	7208.1	5502.1	0	2573.3	7691.1	7613.5	3956.3	9129.3	10593
P07355;A6NMY6	P07355;A6NMY6	55;40	55;40	55;40	Annexin A2;Putative annexin A2-like protein	ANXA2;ANXA2P2	5242200	4810400	6384100	5263400	6701400	5917000	6582700	6662600	5833100	8378500	4392500	5319600	5075900	4020200	4499100	5474900	6254000	5922900	6237900	6374900
Q9H993	Q9H993	5	5	4	Protein-glutamate O-methyltransferase	ARMT1	24160	48961	39822	35803	34672	36977	33185	33772	36881	46448	26409	35388	27648	33319	27765	25106	30474	12874	30274	23922
Q9UL46	Q9UL46	18	18	17	Proteasome activator complex subunit 2	PSME2	228450	297230	298980	312170	328940	322680	325570	277760	228420	371700	212710	311320	239480	205910	233670	189880	270740	316770	242880	306160
Q8IVS2	Q8IVS2	5	5	5	Malonyl-CoA-acyl carrier protein transacylase, mitochondrial	MCAT	17813	20888	33421	36726	22791	27659	22125	22947	25946	19968	21714	27981	35694	10185	12484	20776	24631	21857	21560	25382
P49368	P49368	45	45	45	T-complex protein 1 subunit gamma	CCT3	1506700	1837800	1777200	1656800	1905300	2256000	2360500	2157000	1781600	2463300	1502500	1458200	1722000	1259500	1187300	1815600	1721200	1833400	1686700	2017200
Q9Y679	Q9Y679	6	6	6	Ancient ubiquitous protein 1	AUP1	36669	60504	45347	58723	61877	40528	49078	80873	58482	69921	40917	59434	49247	30091	36342	44137	62502	55237	46022	59127
O43716	O43716	1	1	1	Glutamyl-tRNA(Gln) amidotransferase subunit C, mitochondrial	GATC	4847.2	6888.5	7710.4	5016.9	6872.1	5438.3	6553.5	4472.6	4882.8	5783.1	5968.1	4982.7	5664.9	4065.7	5051.9	4932.1	5594.4	4539.7	5175.1	4700
P61978	P61978	34	34	34	Heterogeneous nuclear ribonucleoprotein K	HNRNPK	2776000	3183800	3190300	2965300	3171700	3110800	3551600	3303400	2381500	3875900	2513200	2720000	2626300	2108500	2590400	2304500	2972800	2711100	2715500	3106500
Q9NQW7;O00462	Q9NQW7	21;1	21;1	21;1	Xaa-Pro aminopeptidase 1	XPNPEP1	182130	209360	230460	226390	232280	239880	275530	222200	217780	270540	181620	176240	168680	158810	202430	178380	231320	225120	219340	260220
P50395	P50395	42	42	30	Rab GDP dissociation inhibitor beta	GDI2	980490	1020900	1208600	1228000	1078900	1779100	1580600	1458700	1221800	2025400	936770	1016700	954610	734300	890410	1151600	1347800	1255300	1200900	1489600
Q9HA64	Q9HA64	6	6	5	Ketosamine-3-kinase	FN3KRP	35311	43880	42582	35652	46062	37004	20589	45892	35998	45463	38349	44091	29760	30693	24311	18854	23590	35395	28234	56433
P49841	P49841	11	11	9	Glycogen synthase kinase-3 beta	GSK3B	87097	116120	107090	113780	97720	89834	116310	107170	67484	115430	75934	95095	81891	87669	88247	44872	80199	72533	82364	91193
O15371	O15371	28	28	28	Eukaryotic translation initiation factor 3 subunit D	EIF3D	541060	646680	621250	626750	576090	615580	773780	697320	516430	843630	499130	560880	423470	438860	553050	460180	600260	614120	559050	608540
Q03013	Q03013	16	9	5	Glutathione S-transferase Mu 4	GSTM4	62327	79436	86932	101260	92939	69008	75501	71292	48943	76827	83184	66409	58083	78165	61808	44254	64849	61527	48544	73037
P62820	P62820	24	24	14	Ras-related protein Rab-1A	RAB1A	750700	848860	1887100	1112100	944300	562910	563110	509860	571840	709360	956030	940910	832710	841300	986330	572030	673060	644720	701400	683290
Q5RI15	Q5RI15	4	4	4	Cytochrome c oxidase protein 20 homolog	COX20	83952	78254	80007	46593	85257	47257	71782	52546	38790	51546	45233	79492	66698	57177	59008	48829	50620	63972	50520	54014
Q12849	Q12849	16	16	16	G-rich sequence factor 1	GRSF1	209080	214610	215800	233540	237810	210630	216940	211510	204290	272130	136510	219370	211510	147180	199020	157680	202680	203810	204080	212970
P30038	P30038	6	6	6	Delta-1-pyrroline-5-carboxylate dehydrogenase, mitochondrial	ALDH4A1	22531	23382	30699	23068	27181	16356	17684	19577	13605	13040	25459	23283	16468	18919	20206	13360	26292	27730	25368	27664
P49585;Q9Y5K3	P49585	11;5	11;5	11;5	Choline-phosphate cytidylyltransferase A	PCYT1A	66601	65820	50200	77322	66500	77057	66847	62921	58968	80430	60711	59950	57384	41880	48601	33704	66107	62183	46967	28076
Q9H6Z4	Q9H6Z4	8	8	8	Ran-binding protein 3	RANBP3	51905	62995	59402	68758	80897	67656	49308	34953	65223	64554	56959	51977	54047	41456	62178	24567	43171	57664	39976	57258
Q12768	Q12768	5	5	5	WASH complex subunit strumpellin	KIAA0196	24937	32219	26229	40284	36258	18917	31358	25810	25477	33490	27906	20382	28452	24529	30383	23197	11655	13889	19509	34090
P52209	P52209	34	34	34	6-phosphogluconate dehydrogenase, decarboxylating	PGD	1182700	1284400	1434300	1454400	1278200	1244600	1164300	1118800	1158200	1206800	1190700	1103600	1062600	1023200	1081100	950120	1137700	1015100	1019000	1240400
Q96GS4	Q96GS4	1	1	1	Uncharacterized protein C17orf59	C17orf59	3902	4812.8	0	3154	2988.7	3571.1	4104.1	4228	2591.5	3666	2499.8	2669.9	3641.4	1712	1713.3	806.45	3343.9	2396.6	2779.3	3843.2
P35269	P35269	18	18	18	General transcription factor IIF subunit 1	GTF2F1	135930	186590	176090	127830	175680	149650	160360	138710	146550	163280	129080	152830	149710	80328	148710	127100	172930	142130	147330	158420
Q9BZG1	Q9BZG1	2	2	2	Ras-related protein Rab-34	RAB34	12073	328.85	20341	19477	10344	22258	0	0	6913.1	0	10109	13712	8232.8	9047.9	10438	0	0	12739	8749.8	20636
P11310	P11310	28	28	28	Medium-chain specific acyl-CoA dehydrogenase, mitochondrial	ACADM	824430	848700	979470	822600	962240	819450	981100	854710	722780	846460	795070	709470	741820	677180	732100	735550	1015200	951810	985450	1081000
Q96FW1	Q96FW1	18	18	18	Ubiquitin thioesterase OTUB1	OTUB1	253800	279080	361820	302660	361300	364800	247780	302100	239350	414010	256770	292010	294790	190030	250550	305130	297730	387110	350960	372920
P41567	P41567	9	9	2	Eukaryotic translation initiation factor 1	EIF1	163580	171100	198780	171320	98076	212110	177640	212900	135470	138630	76407	157820	169520	128820	129020	114270	113860	177070	159820	181490
Q8TAQ2	Q8TAQ2	22	22	14	SWI/SNF complex subunit SMARCC2	SMARCC2	144520	140190	147670	150980	133820	160060	152910	182670	144090	178160	124090	132160	116210	91757	126880	108370	153360	143310	128970	137320
Q8WW12	Q8WW12	9	9	9	PEST proteolytic signal-containing nuclear protein	PCNP	148390	171540	159290	176760	182290	151200	183950	218760	221480	200460	136320	110720	152630	141500	149750	134630	134880	142350	147500	152460
P07339	P07339	30	30	30	Cathepsin D;Cathepsin D light chain;Cathepsin D heavy chain	CTSD	2917100	3322700	3948200	3675500	3737100	3516900	3512700	3057700	3195800	4174200	2830100	3237100	2961600	2596200	2884000	3202200	3898300	3812200	3690000	4320800
Q93050;Q9HBG4	Q93050	17;1	17;1	17;1	V-type proton ATPase 116 kDa subunit a isoform 1	ATP6V0A1	144220	121250	169770	140850	130710	85994	107330	70499	88137	100770	210030	62170	119490	63665	127320	39016	45223	73280	66483	91176
Q92600	Q92600	5	5	5	Cell differentiation protein RCD1 homolog	RQCD1	39314	51960	36097	18558	43601	47690	57646	55042	38243	47698	8598.4	41408	37539	23855	44947	33314	57725	54973	35316	40549
Q9UNM6	Q9UNM6	29	29	29	26S proteasome non-ATPase regulatory subunit 13	PSMD13	414610	439230	521200	543690	529210	506080	433390	519280	319570	565710	419140	492350	362520	347030	398480	391830	463920	423150	492240	476700
Q9Y244	Q9Y244	1	1	1	Proteasome maturation protein	POMP	6053.3	0	0	0	6097.4	0	0	6750.3	8832	10360	3389.9	0	3560.5	3074.5	0	4180.1	0	0	3975.6	0
P54709	P54709	16	16	16	Sodium/potassium-transporting ATPase subunit beta-3	ATP1B3	436420	591920	596070	686150	667890	553290	777160	759960	525540	847020	531190	675950	540100	407390	303800	397630	433470	649090	441150	612320
Q9Y6A4	Q9Y6A4	1	1	1	Cilia- and flagella-associated protein 20	CFAP20	3423.7	7270.6	8628.5	3928.6	8276.6	8424.8	5994.6	4468.8	6264.4	8067.5	4509.6	3052.4	6093.3	4974	7401.1	6646.9	0	8454.8	4575	5711.5
P61764	P61764	21	21	21	Syntaxin-binding protein 1	STXBP1	197200	269110	229570	283200	196290	136680	197870	153850	137710	209560	187900	236120	201410	127720	217780	203030	176110	231950	211810	198290
Q96CD2	Q96CD2	1	1	1	Phosphopantothenoylcysteine decarboxylase	PPCDC	3753.9	4389.4	5876.7	4551.5	4867	3706.8	4536.3	3556.8	4419.1	6428.6	0	4510.9	5047.4	4409.6	5394.3	0	5645.9	4725.6	4505.8	6262.3
Q96I59	Q96I59	17	17	17	Probable asparagine--tRNA ligase, mitochondrial	NARS2	103040	82232	139710	154580	129730	84369	113920	94015	54997	127730	114290	103210	97273	100600	87995	59018	58772	95809	67295	103000
Q9Y385	Q9Y385	2	2	2	Ubiquitin-conjugating enzyme E2 J1	UBE2J1	9402.3	10119	10020	9890.4	1617.3	7654.8	8314.7	7903.3	2438.8	12004	9690.5	7241.9	3044.7	4930.8	9007.7	9436	9757.9	3777.1	9528.3	10798
P46783;Q9NQ39	P46783	18;8	18;8	18;8	40S ribosomal protein S10	RPS10	677030	699430	752940	688180	742810	723530	743970	637120	529530	805010	585350	687960	691990	430370	546330	500990	661300	597150	665580	659580
Q8WYA6	Q8WYA6	13	13	13	Beta-catenin-like protein 1	CTNNBL1	106070	137900	125160	156600	136460	115670	119930	116900	90742	169940	116410	102050	126600	91120	111150	60031	63854	72683	66177	77604
Q99832	Q99832	47	47	47	T-complex protein 1 subunit eta	CCT7	1173600	1408900	1585600	1254700	1492600	1547500	1541400	1570900	1281800	1906300	1084800	1240500	1184100	976070	1230700	1127300	1513900	1580900	1233900	1518300
O60313	O60313	51	51	51	Dynamin-like 120 kDa protein, mitochondrial;Dynamin-like 120 kDa protein, form S1	OPA1	611820	741520	923450	886160	811130	559580	762160	561150	620000	702090	661870	805570	611080	619670	587140	478570	568820	537620	562210	631320
Q16718;REV__P36578	Q16718	9;1	9;1	8;0	NADH dehydrogenase [ubiquinone] 1 alpha subcomplex subunit 5	NDUFA5	105130	130140	86726	77019	70699	117340	126440	78922	112710	163420	80651	72675	47170	89625	98247	97652	87854	91328	125690	62224
Q96P47;Q9UPQ3	Q96P47	7;2	7;2	7;2	Arf-GAP with GTPase, ANK repeat and PH domain-containing protein 3	AGAP3	23650	28410	31450	41639	25147	32150	30475	22998	19123	32802	26058	22818	28979	13742	32674	17613	28273	26072	23370	30562
P26640	P26640	46	46	46	Valine--tRNA ligase	VARS	543770	591650	916550	704020	784480	750860	756560	614380	414300	738680	534160	704820	665420	491350	531700	554920	819510	538640	672060	763010
P14866	P14866	34	34	33	Heterogeneous nuclear ribonucleoprotein L	HNRNPL	1657400	1936600	1987800	1937700	2035300	1917100	2019500	2021600	1779000	2346300	1474300	1747200	1664700	1457100	1559200	1303700	1806000	1684500	1579500	1776700
O00461	O00461	8	8	8	Golgi integral membrane protein 4	GOLIM4	27593	35733	32397	12292	59430	33268	71452	39470	63876	36747	17381	44536	34976	18346	23277	30142	64778	60438	45054	44573
Q9NUP9;O14910	Q9NUP9	5;2	5;2	5;2	Protein lin-7 homolog C	LIN7C	9436.1	31283	34101	33795	23058	39531	45277	41474	27059	35134	26688	27374	3910.9	15570	35382	21615	17253	11282	3973.8	22834
O95782	O95782	26	26	20	AP-2 complex subunit alpha-1	AP2A1	194540	244540	256050	260750	293320	206580	264120	248200	208830	304560	176320	239440	220440	183920	213290	185740	221090	216300	204340	256210
P57729	P57729	16	13	13	Ras-related protein Rab-38	RAB38	190700	339600	285190	315840	341180	119210	98064	77375	80358	133270	256000	209340	351360	183450	218000	87209	88168	66131	111070	104710
P19447	P19447	3	3	3	TFIIH basal transcription factor complex helicase XPB subunit	ERCC3	232820	315340	356020	280240	288260	281790	291960	214120	218380	309680	249930	232520	272780	222680	241040	158190	275330	262300	266990	240000
O43149	O43149	1	1	1	Zinc finger ZZ-type and EF-hand domain-containing protein 1	ZZEF1	0	4828	4775.5	3117.7	4387.7	4865.5	4671.4	4840.1	3405.3	4192.9	2793.4	3277.8	3103.4	2249.2	2739.9	2454.2	4045.3	4367.6	0	3615.5
P23193;Q15560	P23193	15;2	15;2	15;2	Transcription elongation factor A protein 1	TCEA1	195430	268240	213180	239170	262940	233550	282410	268450	234320	298220	173230	245920	195750	161790	199460	183060	219090	183740	210880	270630
P82933	P82933	12	12	12	28S ribosomal protein S9, mitochondrial	MRPS9	54020	67774	48258	71408	59778	58507	33357	59489	43619	57231	37783	74839	57699	27337	51767	29148	30727	38800	40013	42842
Q15233	Q15233	50	50	45	Non-POU domain-containing octamer-binding protein	NONO	1635800	2273400	1963700	2007700	2176700	2123900	2095700	2022500	1537600	1897300	1812700	1867900	1794900	1514500	1337700	1441600	1681400	1580500	1696600	1640900
Q9NXF1	Q9NXF1	6	6	6	Testis-expressed sequence 10 protein	TEX10	23838	27860	56101	46408	35150	24968	39037	23323	25697	39000	27524	26646	32079	30018	40533	14472	27928	24686	19765	26620
P08238;Q58FF7;Q58FF6	P08238	90;36;8	90;36;8	53;16;2	Heat shock protein HSP 90-beta	HSP90AB1	13742000	12779000	15370000	15035000	14795000	17445000	17779000	15115000	15265000	19505000	12183000	12417000	12298000	11663000	10833000	12756000	15020000	15268000	13002000	15572000
Q9BRF8	Q9BRF8	7	7	7	Serine/threonine-protein phosphatase CPPED1	CPPED1	67340	59913	66376	62792	48364	64473	64171	63339	52087	44020	40568	44647	64495	38141	64554	60684	48192	62612	66363	51140
O43447	O43447	11	9	8	Peptidyl-prolyl cis-trans isomerase H	PPIH	44434	45418	43377	50373	58630	54483	50435	56091	75830	86925	41591	36324	54585	27859	40251	58894	48985	64973	65254	63347
Q15435	Q15435	9	9	9	Protein phosphatase 1 regulatory subunit 7	PPP1R7	85138	64602	74161	65074	85578	61401	30508	73356	40584	63057	48765	83094	72640	38843	66926	54736	68790	71438	65633	56139
P56537	P56537	9	9	9	Eukaryotic translation initiation factor 6	EIF6	431400	332200	593120	428580	589170	761580	718320	483400	496950	863430	340250	329840	498820	330940	467700	572260	611120	692720	692360	830240
Q15750	Q15750	2	2	2	TGF-beta-activated kinase 1 and MAP3K7-binding protein 1	TAB1	9052.1	10252	11559	9432.1	10284	8336.7	8866.8	8093.5	9458.5	10720	7280.3	7760.2	9402.8	8236.8	9233.7	7572	9260.8	8642.7	8178.9	721.74
Q86U90	Q86U90	5	5	5	YrdC domain-containing protein, mitochondrial	YRDC	28036	45913	48619	40591	32726	54301	46429	59316	44675	60762	32323	46428	36054	20517	27092	31886	42250	47954	35260	54470
Q05048	Q05048	8	8	8	Cleavage stimulation factor subunit 1	CSTF1	51897	61825	120620	99706	114740	89247	77631	62596	45621	71504	78396	57635	91707	59418	84992	32057	69901	69228	53354	68048
Q9BV86	Q9BV86	7	7	6	N-terminal Xaa-Pro-Lys N-methyltransferase 1;N-terminal Xaa-Pro-Lys N-methyltransferase 1, N-terminally processed	NTMT1	61555	48557	82860	81670	74617	65426	72248	49840	71823	96005	58023	53034	42926	61771	73870	40695	56923	80785	62576	41818
P52758	P52758	3	3	3	Ribonuclease UK114	HRSP12	9773.1	16596	19071	15092	17797	7198.3	7240.8	16291	24226	15899	25432	13967	0	11352	14228	5657.9	7666.8	14957	11476	27948
P00403	P00403	5	5	5	Cytochrome c oxidase subunit 2	MT-CO2	80960	87746	111970	105290	105420	114800	124650	106070	100570	143420	77238	83691	78489	83908	84345	97859	81041	95532	113870	115310
Q13637	Q13637	19	19	16	Ras-related protein Rab-32	RAB32	419080	498390	503440	512880	592490	308950	299910	262330	261780	417780	464040	492850	343590	334990	460590	179510	220660	286150	286460	237190
P40967	P40967	19	19	19	Melanocyte protein PMEL;M-alpha;M-beta	PMEL	2242400	2728900	3209100	2863300	2976500	2118400	2045600	1793700	1464900	2441400	2320200	2567800	2541100	1895700	2308000	1299400	1893100	1934900	1550400	1432300
P11142	P11142	68	68	49	Heat shock cognate 71 kDa protein	HSPA8	16004000	17986000	19811000	16238000	18460000	18236000	18407000	18642000	15745000	19923000	14276000	15161000	15474000	13124000	15426000	13636000	15685000	15708000	15075000	16253000
Q96DA6	Q96DA6	4	4	4	Mitochondrial import inner membrane translocase subunit TIM14	DNAJC19	27347	30798	45568	28815	29358	26056	27565	22881	24988	29260	28443	20184	22294	23799	39660	20620	24838	27683	17482	37345
P40227	P40227	47	47	40	T-complex protein 1 subunit zeta	CCT6A	1170500	1432600	1441700	1539200	1530800	1751200	1727100	1686000	1504100	1870700	1288800	1261700	1314400	1039600	1001600	1012700	1238500	1355100	1375900	1676800
P09417	P09417	18	18	18	Dihydropteridine reductase	QDPR	284110	305850	341570	454850	470180	465270	479930	342980	378180	476490	252870	290990	316010	335950	346420	290290	341850	402040	391100	478910
P22307	P22307	24	24	24	Non-specific lipid-transfer protein	SCP2	712430	391630	513930	406070	509750	483440	476590	544320	481770	445710	432470	484610	409080	369740	409100	346090	584530	539930	483870	560110
Q6YN16	Q6YN16	4	4	4	Hydroxysteroid dehydrogenase-like protein 2	HSDL2	26251	40436	21953	8590.2	9959.3	27587	29775	26803	18732	35574	13199	26959	18207	15320	15376	20958	27844	37304	35972	16842
P39019	P39019	15	15	15	40S ribosomal protein S19	RPS19	1301100	1298300	1243400	1248000	1603700	1522600	1509600	1619500	1407000	1414000	958150	1422400	1229600	918190	1035200	1063600	1488600	1360000	1220200	1120800
Q969G3	Q969G3	6	6	6	SWI/SNF-related matrix-associated actin-dependent regulator of chromatin subfamily E member 1	SMARCE1	45510	26769	48016	37375	45835	47495	43012	41873	37067	81977	43367	51111	23325	18518	32829	35050	20814	61949	46588	45456
O60763	O60763	30	30	30	General vesicular transport factor p115	USO1	496220	543800	501840	447990	482000	459650	450670	451960	457760	588130	412760	476750	475520	350450	339450	303180	423920	378570	412900	365620
Q9UHQ9	Q9UHQ9	10	10	10	NADH-cytochrome b5 reductase 1	CYB5R1	46534	64505	71583	147160	150620	110770	78911	64328	48404	109630	58833	67088	94002	74749	104730	76753	50823	81771	85994	108830
O43660	O43660	11	11	11	Pleiotropic regulator 1	PLRG1	34051	101980	87403	76762	88330	83447	90344	80480	90425	90180	55015	80323	65770	63036	58964	51120	63993	49919	48782	77273
P83876	P83876	3	3	2	Thioredoxin-like protein 4A	TXNL4A	2056.3	2291.1	4206.6	2989.9	0	1835.2	5576.4	0	1308.9	7164.6	5516.9	0	2294	1790	0	0	3957.3	7737.2	0	4093.2
P00338	P00338	47	47	42	L-lactate dehydrogenase A chain	LDHA	10587000	10140000	12240000	12704000	11590000	12079000	11075000	10535000	8856200	12736000	10245000	10103000	9431600	7676300	10175000	10986000	12190000	11311000	11486000	13240000
Q15050	Q15050	19	19	18	Ribosome biogenesis regulatory protein homolog	RRS1	113000	157120	133420	123870	150960	158360	175600	134500	159010	141440	112550	131540	125690	112060	82603	65943	123220	111380	95576	109500
P27361	P27361	12	6	6	Mitogen-activated protein kinase 3	MAPK3	30965	67581	50445	29844	76889	64131	50658	42198	47964	51492	33203	33339	63333	37822	45101	31004	50701	71588	22767	37293
Q9P2N5	Q9P2N5	8	8	7	RNA-binding protein 27	RBM27	36424	38123	35322	42534	68016	59523	48750	63719	39778	54671	15860	45892	62286	19963	39467	30606	48253	42690	28859	62661
Q9NRX4	Q9NRX4	7	7	7	14 kDa phosphohistidine phosphatase	PHPT1	140220	171280	153140	167910	189510	162130	172980	131100	139950	172800	133740	147620	138700	130340	134080	123510	113530	124900	99953	157280
P00846	P00846	2	2	2	ATP synthase subunit a	MT-ATP6	30108	18504	44251	45336	37267	34187	26669	11141	24360	17058	33827	17096	29805	39260	26117	27081	31093	29741	37316	34012
Q14320;Q9Y247	Q14320	9;2	9;2	9;2	Protein FAM50A	FAM50A	65133	81887	88734	72755	80095	132910	103470	94440	98405	121100	53572	73829	61728	76993	57466	36087	65342	66119	58427	106180
P68543	P68543	1	1	1	UBX domain-containing protein 2A	UBXN2A	4517.6	4680.8	4060.3	4609.2	4308.8	4783.6	5735.3	4902.3	0	0	0	5225.7	4715.4	4070.1	4458.1	4561.8	4546.3	3906.2	4710.5	5359.8
P62263	P62263	12	12	12	40S ribosomal protein S14	RPS14	966130	1098200	1028400	874630	1106000	1178800	1109900	688290	763760	1123100	836630	1050800	921620	772610	645580	739290	908140	896030	788510	925550
P06746	P06746	5	5	5	DNA polymerase beta	POLB	30280	26730	56922	31551	46709	39944	35839	34639	21126	28500	15688	53088	42549	26417	22434	11777	24555	19723	20495	14202
O75400	O75400	10	10	10	Pre-mRNA-processing factor 40 homolog A	PRPF40A	81285	149900	136570	121820	131880	123760	153060	127300	141620	155140	102420	117190	96755	93134	108540	78133	124790	129360	107020	88272
P16989;Q9Y2T7	P16989	17;6	7;0	6;0	Y-box-binding protein 3	YBX3	88666	140640	113940	73680	111990	124120	136630	128240	76584	134480	64239	94745	111540	58696	111730	51365	110780	118040	68766	121140
P22626	P22626	42	42	42	Heterogeneous nuclear ribonucleoproteins A2/B1	HNRNPA2B1	3559700	4266300	4293500	4580500	4125000	4479800	4681800	4304100	3954800	4658200	3497400	3901700	3569700	3128600	3270900	2818200	3731000	3822900	3456200	4241300
O43290	O43290	22	22	22	U4/U6.U5 tri-snRNP-associated protein 1	SART1	127280	125840	162860	150220	167830	194340	177460	214040	132650	163830	113000	135270	127650	116060	120570	84194	175620	113630	103180	155080
P61077;Q9Y2X8;P51668	P61077	4;1;1	2;0;0	2;0;0	Ubiquitin-conjugating enzyme E2 D3	UBE2D3	20648	21568	29856	26270	29296	26836	38496	8027.8	16899	0	14467	26871	25142	26288	13749	20290	31790	19218	21127	29381
P33897;Q9UBJ2	P33897	18;3	18;3	18;3	ATP-binding cassette sub-family D member 1	ABCD1	62901	150510	166250	136440	141190	160790	153880	139800	122040	160540	101370	121890	125410	97925	102360	111860	159800	155360	131660	158560
O00303	O00303	15	15	15	Eukaryotic translation initiation factor 3 subunit F	EIF3F	343180	344320	458440	403430	389240	411720	352870	401050	307550	449150	304210	385930	349470	293970	285600	315920	354950	398330	293190	351000
P29372	P29372	4	4	4	DNA-3-methyladenine glycosylase	MPG	9160.3	9818.9	13581	10678	14189	11890	12828	11955	18951	12387	12161	10983	8127.7	9443.9	7250.3	20053	14141	13317	11854	17992
P47985;P0C7P4	P47985;P0C7P4	11;7	11;7	11;7	Cytochrome b-c1 complex subunit Rieske, mitochondrial;Cytochrome b-c1 complex subunit 11;Putative cytochrome b-c1 complex subunit Rieske-like protein 1	UQCRFS1;UQCRFS1P1	114550	133260	224030	138090	226420	212160	144390	99525	131790	201950	138350	152580	184720	122090	100830	187340	197070	138360	209130	186710
O95363	O95363	1	1	1	Phenylalanine--tRNA ligase, mitochondrial	FARS2	3596.1	3603.6	5412.4	5500.3	4850.5	3145.6	3432.9	2141	2061.5	0	4136.7	4575.8	3471.9	3274.8	3724.7	2980.4	3168.5	3646.9	3212.5	4335.1
Q9C0J9	Q9C0J9	1	1	1	Class E basic helix-loop-helix protein 41	BHLHE41	0	3741.9	2541.7	3264.6	3096.8	4177.8	3517.4	5434.9	3413.6	6012.6	2040.3	2760.9	2215.4	1516.7	2031.2	0	1593.6	1666.3	1800.5	0
Q9Y5S1;Q59H18	Q9Y5S1	25;1	25;1	25;1	Transient receptor potential cation channel subfamily V member 2	TRPV2	377970	416020	350260	409040	385850	320130	243540	295740	298130	426270	335810	334610	354450	252910	342930	250770	287850	331140	316970	379100
Q9UNF0;Q9BY11	Q9UNF0	32;1	32;1	32;1	Protein kinase C and casein kinase substrate in neurons protein 2	PACSIN2	486350	478430	694560	523260	592310	726560	644140	620550	621670	848350	462600	554940	539600	287320	475350	513170	783430	578580	634750	732490
Q9H173	Q9H173	1	1	1	Nucleotide exchange factor SIL1	SIL1	4678.1	4031.8	4429.8	5473.4	5165.6	4405.7	4576.8	4166.3	3321.3	4442.1	3554.7	4339.4	3728.4	4348.2	3913.6	3754.5	3789.6	3891.4	4329.1	4805.1
P23229	P23229	18	18	18	Integrin alpha-6;Integrin alpha-6 heavy chain;Integrin alpha-6 light chain;Processed integrin alpha-6	ITGA6	72968	83174	72801	71665	64731	135590	143070	132180	124230	150700	59784	77954	72780	31497	63499	96988	95364	104360	104320	107640
Q00765	Q00765	12	12	12	Receptor expression-enhancing protein 5	REEP5	140600	200700	199790	196070	237240	188900	229660	230970	187490	235670	163070	208620	139810	152080	151330	185090	228500	181640	184690	255050
Q92974	Q92974	39	39	39	Rho guanine nucleotide exchange factor 2	ARHGEF2	358660	523270	441160	464330	461530	484140	497990	468820	359510	576390	417920	411900	340750	308570	401720	532650	655700	611290	532270	849290
Q2M389	Q2M389	6	6	6	WASH complex subunit 7	KIAA1033	14753	18794	23881	28210	32788	29566	19213	27252	11641	32464	23293	14830	18154	19076	23699	16819	20613	11597	23566	20620
P10515	P10515	11	11	11	Dihydrolipoyllysine-residue acetyltransferase component of pyruvate dehydrogenase complex, mitochondrial	DLAT	74030	116490	63522	85509	69699	78755	108410	74203	80190	86399	49289	92026	72569	60055	68371	78550	83238	70532	54465	95617
P54725	P54725	8	4	4	UV excision repair protein RAD23 homolog A	RAD23A	32456	36276	32728	29865	33373	36366	39178	33180	22672	39163	27101	33065	30150	18939	28537	19473	43533	24029	26983	45239
P82909	P82909	5	5	5	28S ribosomal protein S36, mitochondrial	MRPS36	98989	158580	107990	88233	145240	149020	144440	153480	179170	107860	84974	140040	92994	93493	89722	84506	135450	146660	143080	103360
P35637	P35637	13	13	10	RNA-binding protein FUS	FUS	825140	1195400	1086000	902170	1236700	1056600	932070	832240	909680	1005500	1002100	774400	914720	660860	1036900	765060	873050	972620	823760	892400
P08473	P08473	34	34	34	Neprilysin	MME	437890	543830	725720	720750	654160	352340	364200	361410	345860	395880	565090	385630	557360	535430	535800	196170	270720	252940	204970	253290
Q86TX2;Q3I5F7	Q86TX2	16;1	16;1	2;1	Acyl-coenzyme A thioesterase 1	ACOT1	139440	156760	204500	176380	183490	91305	113020	83326	88739	130580	134290	156470	169360	111600	148450	72904	135080	128310	96962	127330
P78527	P78527	158	158	158	DNA-dependent protein kinase catalytic subunit	PRKDC	1955300	2148800	2506600	2564800	2448200	2263000	2055200	2049600	1596500	2554700	2036500	2163800	1996800	1682800	1848400	1564000	1871200	1899000	1791200	1950400
P82912	P82912	3	3	3	28S ribosomal protein S11, mitochondrial	MRPS11	29533	37829	36043	44023	32628	31057	35355	29592	35004	26889	20252	40723	32963	28043	28759	14640	30786	27560	19717	7986.5
P62280	P62280	20	20	20	40S ribosomal protein S11	RPS11	1471300	1752100	1534900	1684600	1697600	2100300	1697300	1765400	1449900	1832900	1420300	1232900	1715100	1101300	1345600	1226600	1170800	1172000	1343000	1446000
O95202	O95202	16	16	16	LETM1 and EF-hand domain-containing protein 1, mitochondrial	LETM1	178120	221370	207880	196550	226650	155750	194430	120600	149340	162810	183560	202370	157800	158690	160500	124260	161570	118780	154060	198120
P18124	P18124	29	29	28	60S ribosomal protein L7	RPL7	1760400	2016100	1732600	2239600	1814500	2141700	2219400	1988500	1832600	2203300	1568000	1685900	1646100	1422000	1690000	1293800	1390700	1549900	1613600	1440000
Q8IYI6	Q8IYI6	2	2	2	Exocyst complex component 8	EXOC8	4369.6	5126.6	3587.8	3013.2	4669.8	4255.4	7867.5	9993.5	1222.1	179040	2587.3	8500.9	4531.5	0	1780.2	2792	3323.1	3290.1	0	2584.9
Q92552	Q92552	10	10	10	28S ribosomal protein S27, mitochondrial	MRPS27	80457	80322	99800	98318	92483	68199	80070	81066	61285	88173	68205	76505	79050	80162	74456	55457	71859	83813	85558	97265
Q9UIF9	Q9UIF9	2	2	2	Bromodomain adjacent to zinc finger domain protein 2A	BAZ2A	10154	12113	11401	4707.3	10255	4836.1	11099	12288	11895	13695	8548	9055.9	6082.1	7802.7	9278	7441.3	11203	8438.7	10651	10886
P51991	P51991	32	32	31	Heterogeneous nuclear ribonucleoprotein A3	HNRNPA3	2158100	2685300	3210100	2890900	2886200	2275000	1982500	1607700	1406800	2614500	2848500	2057600	2526400	1878200	2285400	1483300	2026200	2254100	1899900	2215900
Q13347	Q13347	24	24	24	Eukaryotic translation initiation factor 3 subunit I	EIF3I	555580	696030	730190	742270	688530	731070	793420	782630	647420	820810	533190	544850	644780	481920	656660	489960	695930	723370	606050	734500
Q96DH6	Q96DH6	6	6	6	RNA-binding protein Musashi homolog 2	MSI2	42840	58053	66482	24276	91343	47872	58339	30787	43245	56778	46345	53755	73372	42156	21758	35584	38449	40742	43617	60565
O15061	O15061	32	32	32	Synemin	SYNM	54673	61905	60118	51701	84636	154150	186280	185670	157140	211190	39954	64981	52359	44286	61017	113750	183760	186580	129860	181210
Q96EK6	Q96EK6	5	5	5	Glucosamine 6-phosphate N-acetyltransferase	GNPNAT1	27951	20559	22186	23083	35040	18741	33265	17097	31439	25968	23877	20098	22134	19933	22024	25798	24841	22968	35587	28474
P61916	P61916	10	10	10	Epididymal secretory protein E1	NPC2	240620	288430	246500	236680	192580	223470	218850	137750	212280	264310	177690	211080	222900	186600	212580	142840	194950	210410	187140	203730
E9PAV3;Q13765;Q9BZK3	E9PAV3;Q13765	8;8;2	8;8;2	8;8;2	Nascent polypeptide-associated complex subunit alpha, muscle-specific form;Nascent polypeptide-associated complex subunit alpha	NACA	448290	645580	672490	461530	440720	236760	247380	439200	504690	569700	451290	389210	500130	401960	496550	496360	584870	587420	378400	249830
Q71RC2	Q71RC2	12	12	12	La-related protein 4	LARP4	68922	80820	63881	51112	73752	114120	121740	78694	111110	128430	39557	72174	79711	47808	44781	46739	85645	89634	69201	94047
Q9Y314	Q9Y314	12	12	12	Nitric oxide synthase-interacting protein	NOSIP	67831	60134	68335	59685	60557	61115	112420	109550	102190	98991	64660	51640	56815	56579	35925	68951	65999	47949	75025	62220
P17096	P17096	3	3	3	High mobility group protein HMG-I/HMG-Y	HMGA1	204470	207980	227100	185310	185240	302120	339470	315710	215810	106400	172730	252600	89906	149440	182990	310710	473960	430060	305550	475990
P61221	P61221	29	29	29	ATP-binding cassette sub-family E member 1	ABCE1	346390	421290	419930	419780	461260	400570	495400	343470	435030	432520	364940	380360	351900	271070	368120	343770	412650	431630	355940	471760
P30153	P30153	35	35	25	Serine/threonine-protein phosphatase 2A 65 kDa regulatory subunit A alpha isoform	PPP2R1A	671980	855690	840050	834480	850730	777140	714550	633480	697110	907040	590340	771440	769050	585090	686230	709650	830440	836330	724550	797120
Q96I99	Q96I99	21	21	21	Succinyl-CoA ligase [GDP-forming] subunit beta, mitochondrial	SUCLG2	294640	324770	370200	359420	310740	289010	348080	287870	269440	360820	296670	330060	228790	251150	286620	249020	336280	322670	366430	296370
O14744	O14744	17	17	17	Protein arginine N-methyltransferase 5;Protein arginine N-methyltransferase 5, N-terminally processed	PRMT5	193000	260400	248090	261500	237480	206200	166110	213140	172860	193080	197300	239490	203410	174180	193530	115970	167440	206610	141600	206030
P27797	P27797	34	34	34	Calreticulin	CALR	2855600	3240300	3234600	3395400	3220800	2880200	2936800	3216000	2623500	3457700	2806900	3075500	2708900	2387400	2412000	2523700	2679700	3030100	2830600	2850100
Q9UFW8	Q9UFW8	3	3	3	CGG triplet repeat-binding protein 1	CGGBP1	10389	14358	7297.5	15061	13192	9485	8710.2	15874	16216	18657	9339.1	9168.1	14764	8097.3	9266.7	5331.3	9876	11546	9322.3	17647
P37235;P84074;P61601	P37235;P84074	3;2;1	3;2;1	3;2;1	Hippocalcin-like protein 1;Neuron-specific calcium-binding protein hippocalcin	HPCAL1;HPCA	30254	25954	23422	24672	33817	5761.6	22625	22140	16787	7309.4	30759	40999	16487	20609	7154.9	34056	8603	41454	35059	45695
O15212	O15212	13	13	12	Prefoldin subunit 6	PFDN6	86376	132980	35660	30540	43887	176750	146190	26760	86027	166460	75625	47830	14928	57380	80953	20873	11891	48328	115490	27614
O95831	O95831	31	31	31	Apoptosis-inducing factor 1, mitochondrial	AIFM1	697410	678520	1168400	762210	893500	595600	690020	591610	599680	656120	639540	925690	545290	704090	714100	583500	654250	488240	621380	680680
Q13526	Q13526	9	9	9	Peptidyl-prolyl cis-trans isomerase NIMA-interacting 1	PIN1	199310	333120	377110	295310	268130	216960	236820	251980	321880	223030	254750	316940	264840	137430	263830	154020	237140	208210	171930	205240
Q9H0H5	Q9H0H5	10	10	10	Rac GTPase-activating protein 1	RACGAP1	36731	48297	58403	24806	42338	63662	64811	37471	48035	51982	28358	39776	37637	31373	39895	6062.8	23873	26041	12331	18043
Q5JTZ9	Q5JTZ9	11	11	11	Alanine--tRNA ligase, mitochondrial	AARS2	36306	35985	42046	53670	40776	55078	37275	44059	36481	42153	42622	39165	44554	22123	27071	26235	38084	29879	32946	46115
O14618	O14618	8	8	8	Copper chaperone for superoxide dismutase	CCS	27588	35674	62763	45750	54213	59526	44883	59861	24646	53290	49733	51545	19588	29239	39921	49649	51195	24643	38883	45914
P04632;Q96L46	P04632	21;3	21;3	21;3	Calpain small subunit 1	CAPNS1	243640	303280	285900	290860	299350	333840	383650	334770	341410	352710	202160	218570	229080	225870	321060	261250	344550	349430	337760	387110
P17655	P17655	29	29	29	Calpain-2 catalytic subunit	CAPN2	290240	441690	440620	452030	441700	489260	477880	474100	471510	686020	382450	317320	362060	333370	343240	457910	476030	484800	455040	621060
Q5T653	Q5T653	4	4	4	39S ribosomal protein L2, mitochondrial	MRPL2	39110	38411	20497	16868	20295	16147	40508	53061	30436	36515	17017	15548	33259	26172	21795	13608	33198	14188	30255	59584
Q6P1L8	Q6P1L8	5	5	5	39S ribosomal protein L14, mitochondrial	MRPL14	71217	85247	85162	82062	82642	59049	75291	85650	79663	67641	63505	79926	67666	57309	73663	51777	84409	73168	64411	71152
Q9H0E2	Q9H0E2	6	6	6	Toll-interacting protein	TOLLIP	83797	85419	93463	74890	88705	42680	84491	64685	60698	100650	81585	61114	69243	67225	79984	49420	63193	62046	68396	50495
O95486	O95486	9	9	9	Protein transport protein Sec24A	SEC24A	54875	56705	65252	72412	55195	55789	47111	85371	50962	65715	59474	65429	41489	43578	46534	50560	74402	64734	61119	65173
Q92905	Q92905	14	14	14	COP9 signalosome complex subunit 5	COPS5	65046	85287	97754	107480	125570	53787	74335	64989	83500	96957	93385	83624	82761	62095	83674	64952	97027	75743	88955	110500
Q08AM6	Q08AM6	4	4	4	Protein VAC14 homolog	VAC14	0	13784	15192	28205	11945	12140	19723	12388	28600	15913	9642.6	5398.2	15593	13070	14564	11613	4313.3	9191.5	4766.5	21025
Q9H3K6	Q9H3K6	9	9	9	BolA-like protein 2	BOLA2	458000	418090	504760	458350	444530	636870	542840	342240	544780	402490	452170	320920	438150	314900	399020	239430	514110	540620	462340	502760
P62277	P62277	20	20	20	40S ribosomal protein S13	RPS13	1711800	1521200	1794400	1445400	1650700	1510600	1863100	1875000	1519300	1730700	1375800	1723000	1228000	1204700	1316700	1256000	1570100	1458300	1536400	1406800
Q96AE4	Q96AE4	27	24	22	Far upstream element-binding protein 1	FUBP1	435570	518020	489420	306920	489960	507490	722270	599830	442960	648170	420620	423800	292120	346040	406060	379340	531950	553110	424820	467920
P01889;P17693;P13747	P01889	10;1;1	7;0;0	4;0;0	HLA class I histocompatibility antigen, B-7 alpha chain	HLA-B	111890	126990	148630	128500	173710	96032	95941	143930	88368	131380	123050	141840	108740	92075	115860	46109	70466	115250	64952	99259
P48643	P48643	46	46	45	T-complex protein 1 subunit epsilon	CCT5	1399500	1697100	1846600	1890700	1886200	1824100	2000900	1634300	1682400	2401100	1389200	1353700	1640500	1354900	1615500	1367100	1715100	1750100	1600300	1881100
Q13610	Q13610	9	9	9	Periodic tryptophan protein 1 homolog	PWP1	27863	26329	47765	19697	27934	24782	22703	51163	16737	24899	5215.6	28835	47649	32254	12209	24673	14697	22634	31998	35207
Q86UL3	Q86UL3	4	3	3	Glycerol-3-phosphate acyltransferase 4	AGPAT6	33569	29319	28062	8089	23406	15032	0	12712	20695	15780	20163	19165	28237	16168	19555	6276	0	0	0	17640
P23284	P23284	25	24	24	Peptidyl-prolyl cis-trans isomerase B	PPIB	1307200	1672400	1837900	1530600	1564200	1461400	1595300	1667200	1358400	1810900	1312700	1440300	1413000	1194500	1314500	1551800	1508200	1400600	1626400	1651700
Q9H2M9	Q9H2M9	7	7	7	Rab3 GTPase-activating protein non-catalytic subunit	RAB3GAP2	34087	39112	43199	38571	48993	33646	38988	42927	33775	48557	32295	38623	42431	27910	30825	29186	40952	39369	45368	39166
Q9NPA0	Q9NPA0	5	5	5	ER membrane protein complex subunit 7	EMC7	65870	82394	75310	81914	85672	71877	69718	71983	62795	85518	74533	73026	67547	56060	58903	60807	45682	69493	66924	59784
Q93008	Q93008	15	15	10	Probable ubiquitin carboxyl-terminal hydrolase FAF-X	USP9X	95239	108090	87840	78863	73399	49863	45625	55553	53735	81344	82721	101110	53174	90065	47146	52023	68519	66898	97171	133620
P55072	P55072	98	98	98	Transitional endoplasmic reticulum ATPase	VCP	7082600	7465400	8613300	7912000	8162400	7880600	8383500	7363500	6157800	8759500	6677200	6814200	7075200	6031900	6517300	5603200	6856000	7026400	6135100	7209700
Q05209	Q05209	2	2	2	Tyrosine-protein phosphatase non-receptor type 12	PTPN12	6671.5	0	0	1510.1	0	6790.2	10070	3639.2	7869	6156.6	0	2708	0	0	4198.3	6429.8	9982.2	10462	7460.2	11675
Q7Z7F7	Q7Z7F7	4	4	4	39S ribosomal protein L55, mitochondrial	MRPL55	41766	37885	38080	36389	42228	36183	41565	38201	29303	29665	31481	39430	36440	28773	29619	29291	35136	32541	20665	32973
P30740;O75830	P30740	18;1	18;1	17;0	Leukocyte elastase inhibitor	SERPINB1	295150	247550	342730	274670	363960	218600	210020	173270	199390	289380	249780	316610	289200	220060	211180	243990	290250	317240	244420	298620
Q13425	Q13425	2	2	2	Beta-2-syntrophin	SNTB2	10438	12441	4236.4	11095	11796	3332.4	3269.8	3057.5	10074	10901	9127.2	11580	3077.3	8387.2	10061	7314.1	2335.1	2888.4	2455.9	9077
Q9UI26	Q9UI26	2	2	2	Importin-11	IPO11	3362.6	3360.5	3509.1	3312.6	3313.1	3986.4	7654.1	7576.5	1496.4	10708	2103.3	4276.4	3171.6	2206.6	2482.6	1838.7	4084.4	2941.2	3334.1	2741.7
Q12769	Q12769	9	8	8	Nuclear pore complex protein Nup160	NUP160	26489	24130	34831	38277	36646	33312	22497	17707	21089	52397	34411	27279	40928	12132	20732	19445	33538	33564	29811	50385
Q9UKY7	Q9UKY7	12	12	12	Protein CDV3 homolog	CDV3	475500	617920	606780	559560	562150	558620	566290	632490	562450	629820	464720	463420	507810	412140	536220	401020	451730	518610	503540	525100
O43670	O43670	6	6	6	BUB3-interacting and GLEBS motif-containing protein ZNF207	ZNF207	66673	31947	66299	73096	90993	58252	79347	38612	55827	67324	59917	97586	40419	33162	46987	53551	62979	81121	53532	60034
Q9H6Y2	Q9H6Y2	3	3	3	WD repeat-containing protein 55	WDR55	39160	46696	37781	32134	54125	37639	38690	33421	23089	41571	24113	49897	43473	27464	32504	24650	27247	35821	29426	33045
P30044	P30044	15	15	15	Peroxiredoxin-5, mitochondrial	PRDX5	415610	498800	538970	420820	503600	533220	576110	399710	420640	659510	327900	457040	419630	316350	489510	387760	562420	588170	510440	628660
Q7Z4H8	Q7Z4H8	5	5	5	KDEL motif-containing protein 2	KDELC2	9952.2	9910	25135	10365	24488	8016.9	22470	9387.3	84945	10262	13806	15759	10993	10941	16021	8809.3	8827.9	11807	21344	15580
Q92990	Q92990	1	1	1	Glomulin	GLMN	7835.7	8659.6	8114.9	7494.6	8262.2	8972.1	9340.6	8419.8	8044	8665.8	6585.5	7360.4	7588	6533.3	6071.5	0	6792.5	0	7520.9	0
Q8TBX8	Q8TBX8	14	14	14	Phosphatidylinositol 5-phosphate 4-kinase type-2 gamma	PIP4K2C	128000	113660	111710	151760	102620	94178	159050	107540	128160	133890	116520	88518	89110	113360	106650	125680	125360	126760	123060	136190
Q9BRA2	Q9BRA2	6	6	5	Thioredoxin domain-containing protein 17	TXNDC17	166250	247670	290880	240370	281150	239190	231960	233610	151440	280190	225220	193770	200380	194400	223700	201810	296340	280780	247640	296640
Q9NY12	Q9NY12	3	3	3	H/ACA ribonucleoprotein complex subunit 1	GAR1	86336	75772	79905	72782	103390	67074	82954	71952	74498	88584	63473	82646	66835	61979	78970	71022	71100	63135	68209	73742
P09960	P09960	35	35	35	Leukotriene A-4 hydrolase	LTA4H	691560	834780	963870	782400	805900	619470	530400	600720	347720	621180	609410	824360	865680	602030	550150	428880	392220	500980	469930	609190
P53621	P53621	60	60	60	Coatomer subunit alpha;Xenin;Proxenin	COPA	729580	781660	999550	879060	835450	893120	875530	821380	630760	956510	757560	762550	775710	582330	698230	657050	713280	706680	691220	749990
P30101;Q6UWW8	P30101	57;1	57;1	57;1	Protein disulfide-isomerase A3	PDIA3	4687400	5417200	5242600	5502300	5655900	5192300	5853500	5781600	4965200	5938000	4423700	4431800	4991400	3749500	4839500	4798000	5941100	5889300	5701100	6142100
Q13136;O75145	Q13136	15;2	15;2	11;1	Liprin-alpha-1	PPFIA1	68372	85655	96751	86498	93667	129380	131980	151220	71254	154960	69659	52486	65554	89350	87749	80595	115260	94523	94458	118800
P12235	P12235	29	6	5	ADP/ATP translocase 1	SLC25A4	49624	48281	56827	59165	58031	49258	50472	50317	38925	62962	49127	54190	45976	45981	34984	42694	61329	36718	61841	73921
P28799	P28799	8	8	8	Granulins;Acrogranin;Paragranulin;Granulin-1;Granulin-2;Granulin-3;Granulin-4;Granulin-5;Granulin-6;Granulin-7	GRN	154420	255540	198580	243500	194720	213420	184290	220330	219610	225600	175840	192540	180490	140990	196900	128860	171750	215430	159600	152740
P62854;Q5JNZ5	P62854;Q5JNZ5	4;2	4;2	4;2	40S ribosomal protein S26;Putative 40S ribosomal protein S26-like 1	RPS26;RPS26P11	264010	292190	277850	359380	336960	297110	304240	300340	282050	353050	237180	278740	267130	245280	268270	212090	261460	271490	278440	286060
Q5W0V3	Q5W0V3	4	4	4	Protein FAM160B1	FAM160B1	10752	12797	14739	12745	14708	17991	10289	30999	6870.6	31459	10954	11070	9911.5	13262	10501	9905.1	13883	12120	11784	15873
Q09028	Q09028	21	21	13	Histone-binding protein RBBP4	RBBP4	499690	539830	659090	540280	500600	672450	766550	588340	543470	670410	398210	482280	553630	471280	416550	392970	572430	517770	493130	602640
Q02878	Q02878	27	27	27	60S ribosomal protein L6	RPL6	2416000	2744200	2515500	2449600	2671600	2845700	2978500	2992800	2513900	3066700	2207500	2503200	2390000	1552100	2195600	1578100	2024500	2220200	1804200	2265800
P62851	P62851	10	10	10	40S ribosomal protein S25	RPS25	605090	839890	699030	751450	782070	864350	861190	825230	606680	845080	711100	620420	680420	483940	621740	638710	863270	790380	577950	742010
Q15642	Q15642	3	3	3	Cdc42-interacting protein 4	TRIP10	14467	10072	11661	17554	15608	7559.3	8741.2	9910.5	10748	13309	7653.8	15807	15170	7664	12513	4042.9	7345.1	10407	9856	12604
Q9P287	Q9P287	8	8	8	BRCA2 and CDKN1A-interacting protein	BCCIP	46263	68522	74922	61959	87235	67844	100700	63192	54809	94767	60583	61179	62131	38549	64913	51394	89066	82577	54628	80110
O14908	O14908	11	11	11	PDZ domain-containing protein GIPC1	GIPC1	125450	149810	155410	135540	167260	160500	124280	140200	104630	162790	123470	143430	148580	92062	114490	61173	134590	151060	118430	128780
Q96GG9	Q96GG9	10	10	10	DCN1-like protein 1	DCUN1D1	65738	45328	64420	73225	64125	47549	50096	44229	56803	79469	51289	54427	53636	47347	58613	74471	30925	48924	38091	59700
Q9H2W6	Q9H2W6	10	10	10	39S ribosomal protein L46, mitochondrial	MRPL46	85766	124800	120950	131560	103740	92075	110600	116750	67179	100630	97639	125540	109030	71179	77438	63749	80345	74125	53350	74368
O94885	O94885	6	6	6	SAM and SH3 domain-containing protein 1	SASH1	10423	12982	17019	21650	16772	10979	16920	5168.8	22237	14937	3938.8	13155	13507	10711	25584	7255	0	5433.6	8408.5	24755
Q9Y3B9	Q9Y3B9	3	3	3	RRP15-like protein	RRP15	25101	29687	27335	21948	27558	33453	33221	31803	25136	25435	23461	22381	25360	17778	22702	17343	24133	23636	28124	28089
P84090	P84090	10	10	10	Enhancer of rudimentary homolog	ERH	368190	637750	363680	409640	499150	512200	403540	631150	330430	587580	342020	513700	356000	374260	347300	252660	503360	386430	428180	375650
O95373	O95373	30	30	30	Importin-7	IPO7	381470	411490	540980	502660	476270	482890	522370	378560	424570	594940	415880	456830	355970	357240	376610	374670	449870	326080	352730	460670
P25705	P25705	56	56	55	ATP synthase subunit alpha, mitochondrial	ATP5A1	3684500	3893700	4356900	4194400	4458600	3674000	3729400	3233600	3264400	3762700	3352700	4043400	3789800	2959800	3324100	3102900	3937700	3449900	3111400	3557000
P36406;P56559;P40617	P36406;P56559;P40617	2;1;1	2;1;1	2;1;1	E3 ubiquitin-protein ligase TRIM23;ADP-ribosylation factor-like protein 4C;ADP-ribosylation factor-like protein 4A	TRIM23;ARL4C;ARL4A	18723	18251	20196	9133.8	21801	27166	20207	18755	10416	23701	13563	22529	15729	12734	10219	14026	18951	21241	25317	22504
Q8TED1	Q8TED1	2	2	2	Probable glutathione peroxidase 8	GPX8	16623	0	0	0	0	0	0	0	0	18185	0	0	0	14108	0	0	0	0	1914.4	8179.7
P23588	P23588	18	18	18	Eukaryotic translation initiation factor 4B	EIF4B	287270	431930	291580	376440	331390	387710	480840	537340	380250	426630	263220	328490	296900	282060	287960	334880	336850	283560	237890	363310
Q8NEJ9	Q8NEJ9	2	2	2	Neuroguidin	NGDN	13378	11440	9797.2	8387.5	16309	10932	14104	11685	8043	10853	6715	12525	6917.8	6294.8	17887	9946.8	0	5836.4	14748	7410.7
P38435	P38435	5	5	5	Vitamin K-dependent gamma-carboxylase	GGCX	3750.4	32533	40462	14104	13076	9625.3	34917	24484	6358.2	40755	11316	42490	26208	6074.1	2116.8	1873.7	999.46	10719	7601.7	10613
Q9H3S7	Q9H3S7	8	8	8	Tyrosine-protein phosphatase non-receptor type 23	PTPN23	37695	46449	42178	28499	71513	60635	83200	49174	35382	48350	43655	58695	36923	7171.6	45738	34342	24444	55705	69205	68740
O15460	O15460	6	6	6	Prolyl 4-hydroxylase subunit alpha-2	P4HA2	22468	17042	19735	13029	9457.6	34389	33225	23427	15197	39570	16613	16107	15497	7068.9	14116	23867	46973	31388	30765	37487
Q9UGH3	Q9UGH3	3	3	3	Solute carrier family 23 member 2	SLC23A2	12624	11210	14562	21000	5385.7	19017	12242	3660.3	3543.7	26038	16825	18149	8762.7	6724.1	4566.4	4690.7	21563	15700	5304.4	12505
Q96A72	Q96A72	10	1	1	Protein mago nashi homolog 2	MAGOHB	4615.2	5394.6	7108.8	6302.1	6820.3	0	0	4966.3	6430.7	6035.7	5448.5	4784.4	4091.3	6402.3	4961.9	5557.5	3939.2	4544.1	5755.4	6110.5
Q9UJJ9	Q9UJJ9	2	2	2	N-acetylglucosamine-1-phosphotransferase subunit gamma	GNPTG	21036	21544	22933	21030	21167	18463	22463	19356	18044	12984	18855	19077	19213	15131	19229	14815	18169	18225	17782	20135
A6NKT7	A6NKT7	21	1	0	RanBP2-like and GRIP domain-containing protein 3	RGPD3	0	0	19854	0	18798	0	14395	0	0	0	0	0	15826	0	17021	0	0	0	18068	20668
P78362;Q9UPE1	P78362	5;1	5;1	4;0	SRSF protein kinase 2;SRSF protein kinase 2 N-terminal;SRSF protein kinase 2 C-terminal	SRPK2	32808	38169	39759	32113	25297	42193	31122	33500	27189	48478	18964	36921	33759	20749	32515	11959	14665	23178	32157	24116
Q9NV70	Q9NV70	5	5	5	Exocyst complex component 1	EXOC1	24664	23288	33957	51134	28039	28776	31566	27033	18202	37189	46798	18074	24690	23182	24193	6983.3	14817	45800	35277	39697
Q9BZZ5;REV__P51449	Q9BZZ5	21;1	21;1	21;1	Apoptosis inhibitor 5	API5	289370	260420	230580	270210	256860	285780	268390	263690	232180	309750	183630	305230	205950	159480	257290	171630	259480	173010	216830	322860
Q9BTE3	Q9BTE3	6	6	6	Mini-chromosome maintenance complex-binding protein	MCMBP	9114.5	12660	16638	29133	26961	38000	34045	22902	22825	39129	13222	20354	14019	8502.1	24253	8047.6	34551	24878	23285	23215
Q8ND04	Q8ND04	2	2	2	Protein SMG8	SMG8	8740.5	10237	8263.1	14899	15474	7273	8064.1	7613.8	12661	9523.3	17201	9309.7	8454.9	5719.5	8305.1	20317	7470.2	7833.1	8729.1	7756.8
Q9Y285	Q9Y285	19	19	19	Phenylalanine--tRNA ligase alpha subunit	FARSA	384970	472360	471030	505790	446280	356850	388360	342930	244500	317310	354650	420050	446370	301600	416490	286470	293700	332170	365320	289150
O15355	O15355	18	18	18	Protein phosphatase 1G	PPM1G	302620	347680	307780	276470	330260	346190	373690	379640	251340	329110	248340	298160	302290	231040	251040	189660	216540	282060	230040	279890
Q96BR5	Q96BR5	3	3	3	Cytochrome c oxidase assembly factor 7	COA7	15838	17330	14014	25809	20466	30872	31009	35033	17028	25793	18635	21266	10357	17157	12074	5675.7	17110	18267	16499	15602
P17480	P17480	16	16	16	Nucleolar transcription factor 1	UBTF	87215	104900	79348	104440	89371	88204	104190	114840	83096	118360	81855	78880	80507	99659	54858	59652	67948	82853	60835	86096
Q8NBS9	Q8NBS9	20	20	20	Thioredoxin domain-containing protein 5	TXNDC5	913180	1073800	1121200	1096000	1214600	1106800	1074300	1006100	1022100	1147600	860910	1017800	1044400	825760	863180	700170	827370	858040	864710	929990
Q96S82	Q96S82	4	4	4	Ubiquitin-like protein 7	UBL7	23463	25866	10700	15395	25177	45841	14644	44967	39075	25640	20565	24504	13462	11661	15465	24254	18920	27541	18075	9212.4
P49748	P49748	28	28	28	Very long-chain specific acyl-CoA dehydrogenase, mitochondrial	ACADVL	204020	227260	243620	284840	314750	194950	277170	240240	220900	297240	270620	189000	223600	141670	260440	255970	286660	253880	222570	298590
Q96C23	Q96C23	7	7	7	Aldose 1-epimerase	GALM	28489	24219	53277	21781	40141	16495	7291.2	16251	10097	11633	26812	33672	31364	26261	24882	8051.4	7319.1	7256.6	5594.5	3229.4
Q96CW5	Q96CW5	2	2	2	Gamma-tubulin complex component 3	TUBGCP3	9819.1	6954.8	8538.7	4513.2	6982.8	6913.9	6559.1	6156.6	4609.2	6336.1	3849.7	6843	12261	3877.3	4518.4	3763.4	1636.6	8163.1	5035	4869
P27701	P27701	1	1	1	CD82 antigen	CD82	2677	4781.7	7966.9	5618	7230.6	0	4759.8	3432.7	4718.8	6044.1	8301	0	6722.7	3510.1	5553.1	6908.8	0	0	0	0
P61758	P61758	8	8	8	Prefoldin subunit 3	VBP1	144670	111580	83125	99642	154530	176200	183490	119730	118140	161440	90295	136040	68031	87685	123600	100440	138470	110070	111860	112950
Q02338	Q02338	11	11	11	D-beta-hydroxybutyrate dehydrogenase, mitochondrial	BDH1	96842	91667	102890	145020	111570	82659	70059	67851	50844	101740	96362	106340	90764	96627	76750	40727	48766	51764	38542	43699
Q96KR6	Q96KR6	2	2	2	Protein FAM210B	FAM210B	23971	21049	25981	13388	28598	18979	18682	11480	5474	20650	22000	17532	18756	18963	19011	11416	13190	12959	20742	15085
P53384	P53384	6	6	4	Cytosolic Fe-S cluster assembly factor NUBP1	NUBP1	24568	31777	12954	30821	33527	36920	16732	39969	20844	26999	21141	25447	28538	14480	24262	30128	37399	35366	21172	42496
Q15910	Q15910	1	1	1	Histone-lysine N-methyltransferase EZH2	EZH2	0	11333	0	0	0	0	0	0	3614.6	0	5232.8	0	0	4423.6	0	4073	0	0	0	0
Q13148	Q13148	17	16	16	TAR DNA-binding protein 43	TARDBP	256130	287020	340040	344140	390080	308320	326520	199410	282430	380770	292440	336560	227820	225780	295690	245670	287530	291100	228540	297670
P40939	P40939	67	67	67	Trifunctional enzyme subunit alpha, mitochondrial;Long-chain enoyl-CoA hydratase;Long chain 3-hydroxyacyl-CoA dehydrogenase	HADHA	2777700	2999300	3297400	3218100	3309900	2335500	2434000	2118000	1954200	2828300	2513900	2800200	2799800	2395500	2786900	1704800	2197100	2062400	1944800	2080300
O75340	O75340	8	8	8	Programmed cell death protein 6	PDCD6	111130	126110	161340	124330	103780	80220	105280	79320	52473	124460	91899	104780	123660	94204	119650	81467	85365	91969	119140	121090
Q8N7H5	Q8N7H5	8	8	8	RNA polymerase II-associated factor 1 homolog	PAF1	28086	34371	24444	52165	61716	7385.5	16745	53854	36725	25060	37023	25699	23050	39400	45976	24298	45593	20924	22433	31195
P51648;P48448;P30838;P43353	P51648	9;1;1;1	9;1;1;1	9;1;1;1	Fatty aldehyde dehydrogenase	ALDH3A2	60795	48375	54308	62183	81348	54927	76793	73619	46055	88601	55986	82577	30589	48693	43854	69312	82862	78093	38610	64552
Q92522	Q92522	7	7	7	Histone H1x	H1FX	57809	54154	52904	50140	97166	62663	81429	72206	53265	52212	57085	64086	56242	31221	57470	25887	35080	40797	20647	21842
P12931	P12931	7	7	5	Proto-oncogene tyrosine-protein kinase Src	SRC	257730	69498	69141	55680	72151	319560	79514	79592	76092	74257	48440	52119	53242	52855	240370	40908	35832	298270	70345	75308
P06400	P06400	3	3	3	Retinoblastoma-associated protein	RB1	2445	14338	8264.3	16277	15356	15492	4159.8	13655	15261	0	12438	0	8499.7	15345	12059	8959.2	10771	11055	8667.5	12678
P61247	P61247	43	43	43	40S ribosomal protein S3a	RPS3A	2450500	2752600	2779200	3088400	2460700	2907900	3031000	3218800	2528200	3015500	2204400	2450200	2449700	2089200	2347900	2193100	2606200	2318100	2375200	2302400
Q96T37	Q96T37	7	7	7	Putative RNA-binding protein 15	RBM15	45081	50836	73209	51815	51142	51928	45621	40728	25279	56449	43237	61718	54119	24160	48854	42417	55923	28503	62305	49835
P36776	P36776	44	44	44	Lon protease homolog, mitochondrial	LONP1	605080	640840	825350	710900	756740	572300	593260	534240	486870	667860	646690	655090	705910	468660	542540	342040	547730	458280	438520	502860
P07910;O60812;B2RXH8;P0DMR1;B7ZW38	P07910	22;10;10;9;9	22;10;10;9;9	22;10;10;9;9	Heterogeneous nuclear ribonucleoproteins C1/C2	HNRNPC	1606900	1510900	1723500	1818400	1905700	1523900	1595100	1540200	1120600	1869400	1447300	1518200	1289000	1536500	1517200	1430400	1435700	1543700	1308400	1777600
P00558	P00558	59	59	50	Phosphoglycerate kinase 1	PGK1	8229100	9525400	9914900	9664300	10174000	9878100	10065000	9778700	8561600	10001000	7568100	8759900	8838700	7424600	7945300	7563200	9617700	9240400	8690000	9172400
Q7L5N1	Q7L5N1	11	11	11	COP9 signalosome complex subunit 6	COPS6	86122	83325	82751	129310	125780	104040	110500	75199	77722	107290	85322	84461	103460	84354	75334	87483	92518	91696	84327	96770
P41214	P41214	3	3	3	Eukaryotic translation initiation factor 2D	EIF2D	9678.4	22556	22059	19034	14162	7354.7	12631	8911.3	10758	23198	9360.9	15012	20366	12823	17121	11767	11241	17478	6713.4	18491
Q9GZS3	Q9GZS3	12	12	12	WD repeat-containing protein 61;WD repeat-containing protein 61, N-terminally processed	WDR61	139470	75867	193780	133590	208450	148710	162770	152230	198190	170330	119940	104030	164360	127770	125190	185240	173660	206280	132010	228090
Q5TEC6	Q5TEC6	10	1	1	Histone H3	HIST2H3PS2	447150	490680	484140	406140	500460	546790	566200	622660	386820	614730	410990	546130	383730	314110	333060	377320	615440	516570	508650	464850
Q9UHA4	Q9UHA4	4	4	4	Ragulator complex protein LAMTOR3	LAMTOR3	76831	126420	94720	58588	117020	64379	108170	79871	75988	116930	53183	101600	99255	70603	79779	57329	105460	68186	62837	95172
P39748	P39748	23	23	23	Flap endonuclease 1	FEN1	308100	349630	363370	300670	388290	318340	416630	293980	347820	426140	277290	333830	311920	236460	301330	208000	292940	188820	232820	257350
Q9Y697	Q9Y697	10	10	10	Cysteine desulfurase, mitochondrial	NFS1	92605	80796	101670	35522	57987	45135	53717	33570	49445	53133	71507	35642	81308	54329	72119	53743	81598	73318	48932	40808
P51571	P51571	10	10	10	Translocon-associated protein subunit delta	SSR4	253900	322560	409010	387810	381870	299740	248480	169890	275890	302250	287170	196810	326040	333300	356550	284000	369470	338350	353940	329520
P55209	P55209	16	14	14	Nucleosome assembly protein 1-like 1	NAP1L1	480790	517660	553040	535120	515500	465840	476020	292670	400510	558640	479550	464660	335300	420680	523840	260290	433890	399340	385480	467520
P15531	P15531	16	8	8	Nucleoside diphosphate kinase A	NME1	365490	441110	584380	436820	317960	432170	318870	288530	273860	389760	434330	346610	355730	293870	403630	387320	570480	463310	423720	428100
O43427	O43427	2	2	2	Acidic fibroblast growth factor intracellular-binding protein	FIBP	10351	9978.3	16017	14026	16338	11394	9618.4	9566	6686.7	14962	10980	13383	11884	9634.9	11155	7317.5	12854	11180	9147	13332
P05388;Q8NHW5	P05388;Q8NHW5	30;18	30;18	30;18	60S acidic ribosomal protein P0;60S acidic ribosomal protein P0-like	RPLP0;RPLP0P6	2070200	2268200	2249000	2491600	2313000	2434800	2547100	2006100	2250400	2776400	1909100	2056100	2017000	1841100	1918000	1419500	1942100	1821700	1740600	2110900
Q9Y295	Q9Y295	13	13	13	Developmentally-regulated GTP-binding protein 1	DRG1	163580	155100	221360	131090	190040	157990	170490	149640	82187	116100	174270	123320	151260	132210	155430	129470	165270	118970	142410	195170
P05161	P05161	2	2	2	Ubiquitin-like protein ISG15	ISG15	10726	7447.6	13562	14274	13757	7076.1	10042	10827	5153.8	11961	11915	13332	13405	6913.2	5550.1	4288.8	12756	12576	13401	14500
Q9UKD2	Q9UKD2	18	18	18	mRNA turnover protein 4 homolog	MRTO4	314490	328280	359930	384510	337940	346520	359760	372550	463500	516520	355770	270340	297460	283730	268150	309940	284830	381390	311090	402210
Q9HCU5	Q9HCU5	9	9	9	Prolactin regulatory element-binding protein	PREB	60741	63884	95296	66399	76461	70702	88860	69974	42830	79468	58007	76490	41565	52882	81390	42434	48986	81946	62789	66442
Q53HC9	Q53HC9	4	4	4	Protein TSSC1	TSSC1	13982	17219	17622	23457	11726	18146	6094.3	18531	14129	11543	13854	15661	15205	8711.5	18459	3854.4	3777.2	12488	11816	8747.3
O95433	O95433	22	22	22	Activator of 90 kDa heat shock protein ATPase homolog 1	AHSA1	292220	360120	393840	337420	443780	394060	394020	352960	304100	460670	328280	356210	312580	241790	325750	277980	364780	351320	289550	376070
Q9HAU0	Q9HAU0	9	9	9	Pleckstrin homology domain-containing family A member 5	PLEKHA5	36319	30194	34067	29366	34024	19592	17164	22077	96694	14999	27896	33256	28137	17693	33421	3257.4	4890.6	72811	5199.7	9422.7
Q9P2Q2	Q9P2Q2	6	6	6	FERM domain-containing protein 4A	FRMD4A	25461	38798	28858	23886	32357	42049	41925	43204	46113	44091	26476	22916	23277	22229	32997	20963	36398	44054	34037	45548
O75436	O75436	10	10	10	Vacuolar protein sorting-associated protein 26A	VPS26A	91010	75830	155710	67972	110950	101310	68804	107270	90603	111170	96304	106150	96665	50202	80096	85436	112490	119130	89745	118960
Q9BYC9	Q9BYC9	2	2	2	39S ribosomal protein L20, mitochondrial	MRPL20	13459	17555	22358	20450	20331	15426	17176	13746	14045	14738	18593	15605	14905	17497	14047	7791.9	13121	11933	14773	17463
Q5TAQ9	Q5TAQ9	4	4	4	DDB1- and CUL4-associated factor 8	DCAF8	41539	12226	9798.9	0	54786	12976	16668	19320	9780.9	15684	10147	17807	52991	11248	9187.5	16540	46712	5550.7	18207	1029.7
P62081	P62081	25	25	25	40S ribosomal protein S7	RPS7	1073500	1467900	1774200	1745100	1594100	1460900	1743700	1469600	1515000	2125400	1328000	1332800	1417000	1190700	1289700	1227200	1571900	1523200	1353700	1614600
Q9Y5Q9	Q9Y5Q9	2	2	2	General transcription factor 3C polypeptide 3	GTF3C3	5187.4	5250.4	11843	5731.3	7896.3	8030.5	8081.4	6443.6	5178.6	8864.9	5342.6	6583.2	7051.5	4343.5	7446.8	5127.8	2302.8	6988.4	3508	6540.3
P62241	P62241	23	23	23	40S ribosomal protein S8	RPS8	2004800	2012000	2565900	2580900	2436100	2480900	2592100	2717200	2113600	2602300	1969100	2019900	2212000	1710600	2030600	1723000	2039400	2280300	2098200	2140700
Q13206	Q13206	3	3	3	Probable ATP-dependent RNA helicase DDX10	DDX10	25266	34703	30331	26647	21516	20982	22451	22738	20222	9402.3	25154	21481	24406	20429	27232	5634.5	22180	19366	15777	25041
Q15418	Q15418	12	8	8	Ribosomal protein S6 kinase alpha-1	RPS6KA1	35252	20536	35224	26332	42455	62405	67376	55631	40604	52408	19997	30067	43154	26812	16981	50403	46803	64864	43978	61612
P45954	P45954	12	12	12	Short/branched chain specific acyl-CoA dehydrogenase, mitochondrial	ACADSB	55957	58265	58314	82315	101000	28091	79877	46675	50278	51622	56921	66446	65716	40505	75584	49789	51898	100680	79301	99316
Q9GZP9	Q9GZP9	1	1	1	Derlin-2	DERL2	17188	17751	23404	18799	18029	14601	17534	11660	0	19559	15881	15241	17301	13593	19604	10714	14777	12971	12886	14252
Q9BSV6	Q9BSV6	1	1	1	tRNA-splicing endonuclease subunit Sen34	TSEN34	6160	5823.4	6722.1	6784.3	6439.1	7165.4	7319.3	7348.2	7263.7	8477.3	5543.5	6078.1	4498.9	5703.6	5560.5	5674.6	6616.3	5760.1	6238.5	6802.9
Q96AQ6	Q96AQ6	11	11	11	Pre-B-cell leukemia transcription factor-interacting protein 1	PBXIP1	73958	78510	36116	59507	59644	52145	58699	33500	29456	42541	78530	45992	51997	37554	49922	39015	22576	27474	37054	51302
O95571	O95571	11	11	11	Persulfide dioxygenase ETHE1, mitochondrial	ETHE1	58735	77679	79331	58272	55320	77089	83462	73525	48547	73314	83412	72481	53300	25824	47593	103590	92188	120380	109680	139770
P17858	P17858	24	20	20	ATP-dependent 6-phosphofructokinase, liver type	PFKL	270170	270680	446380	231200	350940	353250	290890	276520	227920	434930	234460	332050	305050	215710	259900	199090	312170	310080	248790	293640
Q8N4Q1	Q8N4Q1	2	2	2	Mitochondrial intermembrane space import and assembly protein 40	CHCHD4	16306	25684	22143	13279	11581	4250.6	13769	18406	13672	5642.4	11495	9311.8	23787	13189	18613	3540.6	8576.9	19479	7438.1	17799
Q9BTV4	Q9BTV4	16	16	15	Transmembrane protein 43	TMEM43	172090	198550	186950	261830	225310	167810	154270	179530	106630	202750	208730	127750	181630	157520	221220	141300	231390	188680	181070	153010
P37108	P37108	12	12	12	Signal recognition particle 14 kDa protein	SRP14	406190	308120	470420	348070	323410	346130	352240	312990	392480	305670	374860	401490	164580	343790	308770	350150	300130	325010	307900	348830
P56589	P56589	2	2	2	Peroxisomal biogenesis factor 3	PEX3	5310.2	6390	6957.1	13759	12559	5491	5850.3	4894	0	14469	10672	5751.2	10618	5740.5	5849.7	8896	5538.4	4759	5392	12820
Q9BYD1	Q9BYD1	7	7	7	39S ribosomal protein L13, mitochondrial	MRPL13	50525	73304	80762	87362	74344	31886	82469	49359	67798	67083	56298	85560	79660	35467	57756	36569	52430	35183	58359	40719
Q96RQ1	Q96RQ1	4	4	4	Endoplasmic reticulum-Golgi intermediate compartment protein 2	ERGIC2	33478	17771	31475	28183	31617	28850	15233	18350	16645	26159	22796	31796	21159	18290	28437	15657	33069	30400	17266	20691
Q9BUL8	Q9BUL8	8	8	8	Programmed cell death protein 10	PDCD10	61276	66643	78659	71409	76527	70250	76671	63016	44792	86763	62642	58411	68126	51439	64043	53967	60950	68915	84736	80780
Q9H0B6	Q9H0B6	9	3	3	Kinesin light chain 2	KLC2	4415.5	23270	12632	13272	19597	18852	13845	33405	28457	33950	12076	17972	12982	4496	15370	16792	26522	36017	35070	12781
Q9HCN4	Q9HCN4	1	1	1	GPN-loop GTPase 1	GPN1	5343.4	5230.5	0	0	7269.1	0	5691.3	0	0	6143.5	6416.8	4916.9	4000.6	0	0	0	6443.2	6093.5	5381.4	6555.4
O43396	O43396	17	17	17	Thioredoxin-like protein 1	TXNL1	222410	229720	279380	199020	278240	335460	288060	383070	371310	579360	241360	205510	197400	207230	187400	334630	239220	365420	345760	394010
O43390	O43390	36	29	29	Heterogeneous nuclear ribonucleoprotein R	HNRNPR	696150	600090	728530	754580	716320	716930	673310	713100	568590	990880	623420	744730	593240	435780	607770	429270	718440	680400	682060	755640
Q5TFE4	Q5TFE4	15	15	15	5-nucleotidase domain-containing protein 1	NT5DC1	153290	178430	241000	190140	193870	126030	170830	105730	108680	159270	202590	197940	191220	118700	112050	86420	84859	101060	119930	88239
O15084	O15084	5	3	3	Serine/threonine-protein phosphatase 6 regulatory ankyrin repeat subunit A	ANKRD28	20271	10824	12356	8240.8	10103	4714.2	5612.2	8873.5	11694	6808.7	19168	10266	14549	4037.5	5105.6	17929	10544	10529	20613	6833.7
P07900;Q14568;Q58FG0;Q58FG1;REV__A1YPR0;REV__Q92736;Q96JY0;Q8NFR7;Q13490;Q86YF9	P07900	88;13;10;3;1;1;1;1;1;1	58;4;5;1;1;1;1;1;1;1	57;3;5;1;0;0;0;0;0;0	Heat shock protein HSP 90-alpha	HSP90AA1	6073900	6737200	7407400	6857000	7387500	4705700	5283000	5694400	4742500	6544800	5629200	5990800	6333100	5251800	6424700	3948000	5290500	5199400	4532400	5052900
Q11206	Q11206	1	1	1	CMP-N-acetylneuraminate-beta-galactosamide-alpha-2,3-sialyltransferase 4	ST3GAL4	8993.9	0	9347.1	6877.6	7105.5	6672.6	0	0	0	7398.1	5519.4	7079	9761.2	0	5434.1	0	0	5179.6	7517.3	5522.2
Q9Y3D3	Q9Y3D3	6	6	6	28S ribosomal protein S16, mitochondrial	MRPS16	16198	45234	50994	32520	35269	46489	35699	30426	33558	58942	22799	25516	42899	35769	27996	26333	27139	27208	47501	37805
P46939	P46939	10	10	9	Utrophin	UTRN	18907	29034	21000	22443	37734	27426	39863	42059	31902	38478	15856	32733	18862	13763	29897	22501	25642	30456	21328	23501
Q9UBM7	Q9UBM7	11	11	11	7-dehydrocholesterol reductase	DHCR7	249640	289060	274880	381680	366480	328500	341270	268890	333780	399420	288310	309600	237450	258010	251170	314230	317420	284350	333860	346970
Q9BRP1	Q9BRP1	5	5	5	Programmed cell death protein 2-like	PDCD2L	24002	24573	26861	21021	28983	33498	40372	34586	29582	36328	23013	16505	25031	17445	26002	35271	34136	45273	30390	26253
Q92615	Q92615	2	2	2	La-related protein 4B	LARP4B	6992.6	6439.4	0	6580.1	6501.7	8425.8	11083	9013.3	8385	12555	5390.2	6418.7	6446.9	4577.7	0	6917.7	8825	8227	7224.2	8503.7
Q06203	Q06203	8	8	8	Amidophosphoribosyltransferase	PPAT	38316	45332	67396	33217	31598	53389	22970	57151	46014	58216	47134	44791	45382	26067	22546	43042	47320	43795	22968	59407
Q5UIP0	Q5UIP0	4	4	4	Telomere-associated protein RIF1	RIF1	2614	3728.4	2582.8	0	2846.4	0	130170	7148.8	3173.3	0	1972.6	0	0	0	8166.8	2276.6	0	0	2177.5	7374.3
Q92614	Q92614	9	9	9	Unconventional myosin-XVIIIa	MYO18A	32776	37303	37120	25048	29672	41258	34779	44243	27963	40187	23601	32452	31237	24948	27236	23609	22497	31055	22636	33331
Q5T1M5	Q5T1M5	6	6	6	FK506-binding protein 15	FKBP15	26246	25381	31846	26251	24808	31876	17685	24243	10813	7545.6	21805	28793	16530	25761	23035	10572	26397	16335	18572	20052
Q9BZL4	Q9BZL4	2	2	2	Protein phosphatase 1 regulatory subunit 12C	PPP1R12C	0	5288.6	10015	3970.5	0	0	4624.9	11708	5925.3	6781.9	4755.2	0	0	4792.9	7062.3	5367.3	7667.2	5612.2	9537.3	6498.4
P50990	P50990	52	52	51	T-complex protein 1 subunit theta	CCT8	1627800	1622300	2063300	2024500	1960500	2319500	2068600	2201700	1865500	2264600	1661800	1904000	1724700	1339700	1384800	1557800	2042000	2066600	1729300	2102500
O95182	O95182	3	3	3	NADH dehydrogenase [ubiquinone] 1 alpha subcomplex subunit 7	NDUFA7	24976	31670	20870	24835	29943	36807	36690	37980	35206	42211	22202	22041	22887	21455	25461	26816	37207	36866	40657	38273
P63272	P63272	2	2	2	Transcription elongation factor SPT4	SUPT4H1	10871	3197.9	2986.4	2907.1	2873.8	3260	3319.1	15668	8720.2	14756	2878.9	13270	2545.9	995.09	0	8295.6	13089	13543	4704.6	13117
Q9HD26	Q9HD26	4	4	4	Golgi-associated PDZ and coiled-coil motif-containing protein	GOPC	5296.2	8814.9	5914.7	8201.1	5288.7	7747.7	17783	15528	9795	20597	3339.2	5753.9	5701	9373.4	4737	7902.2	18578	13591	5328.4	0
Q8WUA2	Q8WUA2	5	5	5	Peptidyl-prolyl cis-trans isomerase-like 4	PPIL4	10941	13403	10264	17961	18897	28278	32397	28122	20047	20911	13934	19570	5510.8	4265.7	18381	10821	13065	16124	16793	0
Q9NWV8	Q9NWV8	3	3	2	BRISC and BRCA1-A complex member 1	BABAM1	22384	28021	23915	30190	30362	26082	24375	0	38489	26451	22319	22784	29008	18802	23498	24159	24054	34344	34542	20492
Q32P44	Q32P44	2	2	2	Echinoderm microtubule-associated protein-like 3	EML3	6626.6	9649.6	10080	7362.5	9438.8	9599.5	13989	13879	12241	17377	10090	4418.5	7770	6349.6	8626.5	11584	15855	13164	12085	16143
O14828	O14828	9	9	9	Secretory carrier-associated membrane protein 3	SCAMP3	225920	231960	226070	226080	221290	155000	207170	127820	146490	276390	192130	239130	223350	157800	164190	106830	146490	104210	128370	191150
Q96RN5	Q96RN5	6	6	6	Mediator of RNA polymerase II transcription subunit 15	MED15	21226	20480	21251	14163	14688	18357	31861	23949	22024	29752	13863	16487	18726	10788	19390	17974	19025	21906	15310	14016
Q9BYD2	Q9BYD2	2	2	2	39S ribosomal protein L9, mitochondrial	MRPL9	11881	22860	16023	21735	14172	15269	11935	14063	7589	21522	18432	14008	20912	6911.3	14568	7262.2	12086	12582	10055	11988
Q8WVM8	Q8WVM8	15	15	15	Sec1 family domain-containing protein 1	SCFD1	149230	134760	169750	151920	165250	165670	159410	158630	144900	163190	126620	152760	143210	111870	131140	119210	115720	137610	133910	161550
P36873	P36873	13	2	2	Serine/threonine-protein phosphatase PP1-gamma catalytic subunit	PPP1CC	41112	39781	73857	78691	75581	38612	71547	64698	67671	44497	71390	45079	42050	66729	41598	58297	65525	23764	1603	42566
Q13177;O75914;Q13153	Q13177	24;7;5	24;7;5	24;7;5	Serine/threonine-protein kinase PAK 2;PAK-2p27;PAK-2p34	PAK2	425520	498100	515200	486880	439130	441100	539750	452480	360120	552200	432890	390990	407920	385030	425450	352450	538260	597950	441290	479750
P27449	P27449	1	1	1	V-type proton ATPase 16 kDa proteolipid subunit	ATP6V0C	12926	15715	18572	21232	14314	12452	11280	10598	0	16113	7273.3	13117	10435	5020	35628	70446	12159	9082.7	9745.9	10261
P46060	P46060	31	31	31	Ran GTPase-activating protein 1	RANGAP1	505590	550910	596490	569910	580700	562780	510920	492030	416340	571420	480820	578410	499570	409930	453040	388740	480640	408800	492990	506320
P62140	P62140	18	18	8	Serine/threonine-protein phosphatase PP1-beta catalytic subunit	PPP1CB	278110	272820	360210	355530	387150	337070	368040	350860	211670	378010	279250	318080	327650	210640	293050	249690	324480	327160	314070	327920
Q86XP3	Q86XP3	25	25	25	ATP-dependent RNA helicase DDX42	DDX42	145130	178750	189950	121310	181420	156090	193060	176120	122410	164270	127090	138830	150190	133050	156320	112140	163340	146060	157520	190220
Q13685	Q13685	7	7	7	Angio-associated migratory cell protein	AAMP	146900	127120	100370	140560	130120	70839	59927	82792	86456	123880	98869	92514	146190	91555	128330	60566	62256	62208	54626	84817
P68400;Q8NEV1	P68400;Q8NEV1	14;13	14;13	13;12	Casein kinase II subunit alpha;Casein kinase II subunit alpha 3	CSNK2A1;CSNK2A3	240300	287960	299250	319230	329020	308160	349930	263370	272740	310380	264880	278660	231400	221290	279180	255150	321340	311410	319450	342430
O75152	O75152	7	7	5	Zinc finger CCCH domain-containing protein 11A	ZC3H11A	23788	34566	32354	29106	29253	29147	32032	27709	38463	39013	25094	23361	29207	22925	28249	28800	35966	34904	20111	25473
Q00610	Q00610	115	115	91	Clathrin heavy chain 1	CLTC	4651700	5013600	5881000	6105000	5975100	5175400	4405500	4383100	4067800	5412100	5091900	4493900	5151200	4192000	4948300	3923300	4475600	4446000	4041200	4689900
P78318	P78318	13	13	12	Immunoglobulin-binding protein 1	IGBP1	112470	129430	111780	123190	135590	101570	127800	105070	126480	127470	103440	125790	103090	83939	113110	74144	91555	84496	94192	83843
Q15691	Q15691	25	25	24	Microtubule-associated protein RP/EB family member 1	MAPRE1	843630	1229000	1040000	940960	1017000	1202200	1318500	1168600	1004300	1394300	867690	932970	1000600	684630	897170	800300	1150300	1129000	989060	1064200
Q9Y3D8	Q9Y3D8	3	3	3	Adenylate kinase isoenzyme 6	AK6	29691	20772	35465	39126	21883	32833	41780	39080	33197	25115	24994	36254	20576	27574	17638	14845	36983	26912	29437	17771
Q16629	Q16629	10	9	9	Serine/arginine-rich splicing factor 7	SRSF7	417500	435550	401560	358540	405900	406120	442270	431010	369490	423160	341770	404890	360280	307010	332070	298600	377140	339790	333880	371480
O60547	O60547	5	5	5	GDP-mannose 4,6 dehydratase	GMDS	24598	27713	32944	22255	46611	21712	41537	34761	31066	49465	34057	12006	23891	29045	34329	20888	25066	24626	21548	29152
P25325;Q07001	P25325	6;1	6;1	6;1	3-mercaptopyruvate sulfurtransferase	MPST	46718	30490	60792	57560	58259	73311	64905	60185	49401	88229	47769	40516	46698	46066	38536	45815	38074	24040	53792	54687
Q9Y508	Q9Y508	7	7	7	E3 ubiquitin-protein ligase RNF114	RNF114	50188	53141	57873	55242	66033	49511	44645	31623	33666	63978	48959	43843	58260	41613	51758	49628	60091	62610	50703	56804
Q9P035	Q9P035	6	6	6	Very-long-chain (3R)-3-hydroxyacyl-CoA dehydratase 3	HACD3	35415	57772	56663	48113	43958	67785	51286	24663	58854	60870	47236	29683	42737	50556	39135	40338	44709	49214	50555	43379
Q9Y3S2	Q9Y3S2	2	2	2	Zinc finger protein 330	ZNF330	14629	18697	17814	15626	16423	14838	16289	17277	12794	16750	14272	16639	17086	7230.9	16763	10317	14515	14388	14475	15622
Q9Y371;Q9NR46	Q9Y371	14;1	14;1	14;1	Endophilin-B1	SH3GLB1	115990	115370	100280	120300	130430	153340	154160	125030	155680	147920	98193	103700	111230	97888	93122	108830	164220	153340	124160	139670
P61981	P61981	19	12	12	14-3-3 protein gamma;14-3-3 protein gamma, N-terminally processed	YWHAG	398180	487700	448400	449150	485700	342180	443950	419130	348390	456180	412410	437670	256290	416120	441860	300120	250850	465650	389020	423200
Q9Y3A6	Q9Y3A6	4	4	4	Transmembrane emp24 domain-containing protein 5	TMED5	10739	8337.5	26599	6784.5	19829	17586	10758	9989.3	7652.6	16226	8215.4	15469	18853	2710.8	17367	16440	17960	10388	0	6930.4
P22570	P22570	6	6	6	NADPH:adrenodoxin oxidoreductase, mitochondrial	FDXR	33153	40371	33688	37277	33361	18042	36385	26956	15351	31635	35103	39711	34526	14776	29949	9421	32960	24620	21248	26789
P23381	P23381	31	31	31	Tryptophan--tRNA ligase, cytoplasmic;T1-TrpRS;T2-TrpRS	WARS	1066800	1235600	1400800	1468500	1353300	966420	832270	864620	725520	990390	1161900	1244600	1046400	1055900	1144300	828440	861580	636020	820430	1037600
Q9UEY8	Q9UEY8	7	7	7	Gamma-adducin	ADD3	9859.4	12311	15092	6093	11517	16798	16475	18081	17415	23448	6343.1	18949	12059	0	10196	6018.4	18799	14710	22497	22749
Q15477	Q15477	22	21	21	Helicase SKI2W	SKIV2L	123040	117610	135350	93855	129660	151180	147890	132250	109330	165890	95137	131530	107130	74382	111390	102550	133770	111760	96440	121560
Q16698	Q16698	21	21	21	2,4-dienoyl-CoA reductase, mitochondrial	DECR1	204230	279780	275260	252000	279240	201470	179700	173150	184060	248490	191400	252200	215580	214710	244590	205220	201240	245170	248490	261240
Q86V81	Q86V81	7	7	7	THO complex subunit 4	ALYREF	345110	415800	412120	367150	300620	340610	482310	411890	400720	455720	376060	328270	256460	274190	360490	305940	326390	288260	300440	287380
P30040	P30040	19	19	19	Endoplasmic reticulum resident protein 29	ERP29	1009600	1115600	1143200	1081800	1143200	920330	919740	871340	950160	1070000	1051300	913220	833590	910720	1054400	809520	895280	1088200	877260	1049100
P62273	P62273	7	7	7	40S ribosomal protein S29	RPS29	559130	674440	582490	662000	662280	639360	672970	782830	710730	722620	544460	634340	566270	455040	522920	466890	585920	587240	615550	580070
Q6DRA6;Q6DN03	Q6DRA6;Q6DN03	7;7	1;1	1;1	Putative histone H2B type 2-D;Putative histone H2B type 2-C	HIST2H2BD;HIST2H2BC	0	0	1911.6	2056.6	0	2912.6	4010.6	1061.9	4047.7	5621.5	0	0	0	3441	0	0	0	2619.2	3157	0
P16615;O14983	P16615	40;10	40;10	32;6	Sarcoplasmic/endoplasmic reticulum calcium ATPase 2	ATP2A2	599200	787360	824080	875500	857730	758920	635770	824190	708410	740500	730760	688750	811080	500290	689150	489470	603430	616010	563440	806930
Q8WUJ0	Q8WUJ0	1	1	1	Serine/threonine/tyrosine-interacting protein	STYX	0	0	1988.5	0	0	3109	0	0	0	0	0	1724.4	0	0	0	0	2178.1	0	0	0
Q9BT23	Q9BT23	2	1	1	LIM domain-containing protein 2	LIMD2	0	7795.2	7454	6992.4	7530.5	7737.4	0	6050.8	0	0	5711.2	8795.5	6652.9	0	4658.5	1680.5	6083.1	3459	2812.1	3630.2
O00764	O00764	8	8	8	Pyridoxal kinase	PDXK	48128	46973	66399	45697	69194	62713	71652	68957	64975	91476	50365	58446	50344	35984	44610	74500	84726	65121	61025	76373
P26358	P26358	19	19	19	DNA (cytosine-5)-methyltransferase 1	DNMT1	50109	39577	64247	39434	45217	44950	60135	66378	60163	62729	43434	51040	38492	31611	42431	28808	39627	34037	22837	30987
Q9HD34	Q9HD34	3	3	3	LYR motif-containing protein 4	LYRM4	24211	17565	17904	23681	31583	24774	15650	11063	12658	24520	11210	20288	26328	19200	22735	7421.9	12715	14241	15718	19035
O43592	O43592	6	6	6	Exportin-T	XPOT	15076	17531	32281	16908	14281	17517	17070	17227	17315	20567	29309	17471	15150	12167	9289.6	16753	16362	11785	13108	19661
Q7L2J0	Q7L2J0	4	4	4	7SK snRNA methylphosphate capping enzyme	MEPCE	17853	20790	23253	24862	24953	32685	21421	19858	9502.9	22126	16063	30580	22671	10843	16807	12469	20580	9450.7	7703.1	16197
C9JLW8	C9JLW8	1	1	1	Protein FAM195B	FAM195B	16034	0	0	0	0	27282	23524	0	17742	0	0	0	0	0	13920	0	0	0	16717	0
P07902	P07902	4	4	4	Galactose-1-phosphate uridylyltransferase	GALT	26568	18799	19166	25485	27935	22811	34427	29833	20648	27728	15748	28046	26268	14092	18252	12839	22386	28817	22099	22812
Q9UPZ3	Q9UPZ3	3	3	3	Hermansky-Pudlak syndrome 5 protein	HPS5	3273.9	5435.2	6714.2	7734.2	6678.8	4753.4	5556	5353	5134.2	6289.8	5275.6	5106.9	5012.9	5293.9	5214.9	2190.3	4893.1	4040.2	4043.2	5713
Q9BRG1	Q9BRG1	5	5	5	Vacuolar protein-sorting-associated protein 25	VPS25	37474	55638	54813	50934	47864	48867	38885	35942	35478	62492	38369	37434	48379	35847	54462	31020	51961	50440	42850	48578
Q9NYU2;Q9NYU1	Q9NYU2	50;1	50;1	50;1	UDP-glucose:glycoprotein glucosyltransferase 1	UGGT1	538400	579360	684820	662410	648150	498190	522110	480480	421560	693810	597500	568930	591080	407960	541250	564180	606450	621570	608460	603410
P42345	P42345	8	8	8	Serine/threonine-protein kinase mTOR	MTOR	28169	27155	44240	39214	107660	41405	29610	23666	21212	41741	79221	25335	36226	9073.2	64422	16375	40990	29683	22466	20367
Q96C90	Q96C90	3	3	3	Protein phosphatase 1 regulatory subunit 14B	PPP1R14B	33391	41973	26775	31146	42787	68493	77185	42720	25596	64724	41435	26929	20371	31488	32882	35700	30279	65919	53583	28266
Q9NZ63	Q9NZ63	7	7	7	Uncharacterized protein C9orf78	C9orf78	28137	35311	22542	15375	16759	22196	24860	27039	23521	25370	27114	33384	13394	11933	16892	11627	22511	19318	20518	0
P19404	P19404	4	4	4	NADH dehydrogenase [ubiquinone] flavoprotein 2, mitochondrial	NDUFV2	36318	32292	38222	34168	26176	34013	45927	24667	37106	47450	25540	34659	32587	26781	25819	26121	43197	32038	40043	43565
Q9UGI8	Q9UGI8	30	30	30	Testin	TES	277930	301620	331840	293120	295390	407980	409490	376250	298070	446930	232280	264810	302040	226810	278500	328040	347080	394240	388930	377230
Q9BU61	Q9BU61	6	6	6	NADH dehydrogenase [ubiquinone] 1 alpha subcomplex assembly factor 3	NDUFAF3	44184	33651	58912	36350	68691	31045	52986	38949	30764	46231	42658	24347	42021	50483	50778	49921	64607	40021	26750	34601
Q9Y5J6	Q9Y5J6	3	3	3	Mitochondrial import inner membrane translocase subunit Tim10 B	TIMM10B	1066.4	7043.2	1791.1	1706.4	1249.3	10895	7685	0	0	9698.2	1045.2	0	0	2788.9	7347.7	0	0	1464.4	8306.4	1161.2
P63220	P63220	13	13	13	40S ribosomal protein S21	RPS21	914010	978710	1087500	1027400	877510	1091800	1148700	901960	1016600	1036000	866320	988520	943230	741240	709680	727110	630640	982780	957950	1119200
P21912	P21912	13	13	13	Succinate dehydrogenase [ubiquinone] iron-sulfur subunit, mitochondrial	SDHB	118400	131280	183490	129860	171310	103950	121060	141550	67859	105360	117930	132720	157120	126050	104910	96649	138290	65783	141920	120300
Q9GZM5	Q9GZM5	4	4	4	Protein YIPF3;Protein YIPF3, 36 kDa form III	YIPF3	25303	55299	15365	31848	44510	13211	8943.7	10433	32944	18581	39973	18686	41608	30918	18707	30586	17372	18360	21792	25184
Q9UNL2	Q9UNL2	2	2	2	Translocon-associated protein subunit gamma	SSR3	66195	81103	94754	84985	87807	80005	84941	67283	72664	93738	66119	87353	79766	61018	66787	79026	81005	85946	77989	84738
Q8NCU8	Q8NCU8	1	1	1	Uncharacterized protein encoded by LINC00116	LINC00116	6662.9	17384	8989.5	10769	18634	14942	14434	7639.3	11032	15929	12567	17071	0	12006	12710	10760	9737.6	0	17636	8541.3
Q02539	Q02539	14	5	4	Histone H1.1	HIST1H1A	90452	142710	107690	38537	132250	163890	158090	164380	112660	152950	68154	97858	131730	63302	84480	44810	51396	64438	54482	56285
Q9Y606	Q9Y606	5	5	5	tRNA pseudouridine synthase A, mitochondrial	PUS1	10619	12429	19489	24949	21420	5826.5	10762	7800.4	10855	3926.5	18439	7018.5	25875	8174.1	17940	14726	67530	13490	14071	4667.2
P51608	P51608	4	4	4	Methyl-CpG-binding protein 2	MECP2	24088	26318	12116	22206	23886	28043	34625	29920	36761	31750	9492.8	11746	24361	26570	22459	24651	26845	27680	24236	27053
Q8NFC6	Q8NFC6	2	2	2	Biorientation of chromosomes in cell division protein 1-like 1	BOD1L1	5788.3	1900.7	1531.9	1400.8	4544.6	0	3278.6	3268.3	0	2527.8	2835.8	0	5409.6	2845.2	2123.2	6935.3	2652.4	2592.1	0	1559
P55809;Q9BYC2	P55809	22;1	22;1	22;1	Succinyl-CoA:3-ketoacid coenzyme A transferase 1, mitochondrial	OXCT1	196270	257130	243430	242100	292100	274560	300200	246320	287500	325490	195740	234740	220360	193510	228260	189780	297550	229430	284770	330600
Q0VGL1	Q0VGL1	2	2	2	Ragulator complex protein LAMTOR4;Ragulator complex protein LAMTOR4, N-terminally processed	LAMTOR4	19820	18941	18465	26086	21481	22706	14525	21062	14246	18967	21047	20689	22324	13096	14179	18433	25531	23783	5453.3	24114
O94966	O94966	3	3	3	Ubiquitin carboxyl-terminal hydrolase 19	USP19	6586.3	7711.9	4347.1	6915.9	9129.1	10862	4997.7	4628.9	8087.2	11735	5561.9	5714.1	6452.6	5436	7076.7	3993.3	3878.5	3841.8	7691.1	8554.6
Q9NTJ5	Q9NTJ5	20	20	20	Phosphatidylinositide phosphatase SAC1	SACM1L	92962	129740	185310	174710	188480	179780	180780	145620	135110	190600	149490	110280	151030	119850	141670	145610	199000	119710	122820	188360
P14625;Q58FF3	P14625	83;12	80;12	79;11	Endoplasmin	HSP90B1	5127400	5758800	5890400	6000400	6220300	5973100	6302000	6013200	4789400	6314100	5285000	5793600	5648600	3843100	4710900	4446800	6018300	5789000	5034100	5922700
Q96M27	Q96M27	6	6	6	Protein PRRC1	PRRC1	71347	87277	51700	61329	79082	69348	85471	79341	65010	69277	45659	63645	66822	71579	58094	46395	96807	41232	76961	38464
P54727	P54727	16	16	12	UV excision repair protein RAD23 homolog B	RAD23B	100240	181940	139270	166430	185330	164770	182580	142820	145510	245020	157570	131830	131810	108440	144530	110760	160400	100350	126050	135890
Q15008	Q15008	26	26	26	26S proteasome non-ATPase regulatory subunit 6	PSMD6	448370	510290	545880	546900	621810	510160	487750	556390	394160	749580	449150	549720	485990	430320	416530	386260	543470	510250	479180	508330
O15118	O15118	9	9	9	Niemann-Pick C1 protein	NPC1	75777	79652	98649	98844	87047	89977	87476	83272	81411	76493	89309	94982	73332	56481	69696	105830	123810	125390	110630	144890
O75323	O75323	9	7	7	Protein NipSnap homolog 2	GBAS	26006	35359	58136	38174	39054	54088	48214	34314	22825	35438	30443	29288	43839	29144	38930	34208	62433	44778	45939	43810
O14579	O14579	17	17	17	Coatomer subunit epsilon	COPE	198140	189670	258300	252360	256340	277660	321130	215970	212210	295620	181770	224670	228110	169190	203950	153150	229140	222440	192470	240400
Q9H4A4	Q9H4A4	23	23	23	Aminopeptidase B	RNPEP	255600	273280	313380	311540	354630	255470	195800	205780	188250	312970	244150	310260	290700	205320	266170	170780	271050	245620	228050	195250
O75844	O75844	9	9	9	CAAX prenyl protease 1 homolog	ZMPSTE24	48207	72889	76820	67645	69258	69798	62652	40708	70828	58157	67059	64544	53894	47505	59269	54741	63434	90161	104580	67780
Q8IZP0	Q8IZP0	13	13	9	Abl interactor 1	ABI1	65144	87746	90141	84347	60834	126050	169740	111380	120290	154270	69804	80611	76654	35367	76537	77124	104340	107100	98476	64528
Q969H8	Q969H8	5	5	5	Myeloid-derived growth factor	MYDGF	223120	224250	228530	283320	212040	236000	204320	206640	143200	250300	217720	222010	181610	191810	209630	156430	181050	220460	212960	179190
Q01650;Q9UM01;Q92536	Q01650	4;1;1	4;1;1	4;1;1	Large neutral amino acids transporter small subunit 1	SLC7A5	78129	63927	131370	125830	134710	132370	98871	53530	109800	148350	91008	80862	90701	96625	107130	60376	40289	50340	80865	47023
P51148	P51148	15	15	11	Ras-related protein Rab-5C	RAB5C	464500	512990	599000	504760	551840	642270	532870	514360	458940	606190	463630	474210	461740	415740	484500	391200	462570	421540	471490	471010
Q96HE7;Q86YB8	Q96HE7	24;1	24;1	24;1	ERO1-like protein alpha	ERO1L	252660	282390	317580	285220	328860	257440	293940	213900	247710	391410	271940	270750	272550	206860	259720	261830	249620	326690	277000	367960
Q96E11	Q96E11	6	6	6	Ribosome-recycling factor, mitochondrial	MRRF	27394	191290	45540	18859	177810	14899	67855	56953	133980	27510	156660	30642	30776	22657	162180	20070	29643	19063	55596	205460
P28065	P28065	3	3	3	Proteasome subunit beta type-9	PSMB9	12676	20073	3825.5	28165	11366	19544	19772	17959	439.86	36341	23211	15266	10168	17910	0	18747	4121.1	10442	1246.4	26169
Q9H9Q4	Q9H9Q4	3	3	3	Non-homologous end-joining factor 1	NHEJ1	18511	24106	24634	20123	12797	22381	13685	18634	9739.5	24553	17682	4938.2	17525	17498	29961	9859.6	11632	23109	17532	9797.3
Q9Y6G9	Q9Y6G9	20	20	19	Cytoplasmic dynein 1 light intermediate chain 1	DYNC1LI1	142000	147550	140180	118000	133730	152390	186780	240900	171980	217880	147570	149630	100290	72928	125620	142260	194360	161290	124610	210240
P35611;P35612	P35611	13;1	13;1	13;1	Alpha-adducin	ADD1	56642	60616	84928	79103	80581	84241	124530	95199	112620	127190	81679	58954	50374	60335	65198	84283	66602	89081	70421	93684
P49591	P49591	36	36	36	Serine--tRNA ligase, cytoplasmic	SARS	619270	757020	851540	897360	1007400	760020	830830	691960	701830	769750	657010	753820	727990	687440	790030	631420	682650	750290	792280	787870
P45974	P45974	27	27	26	Ubiquitin carboxyl-terminal hydrolase 5	USP5	237760	227100	287550	242880	260910	196810	210010	188510	192310	235310	237920	216260	220690	214850	210240	194410	212240	259960	181080	207210
Q8NBJ5	Q8NBJ5	23	23	23	Procollagen galactosyltransferase 1	COLGALT1	187100	194140	277380	278040	194140	301830	298040	245840	242050	310990	235600	209720	208010	128510	208580	267770	234300	263800	224190	303580
P22087	P22087	21	21	20	rRNA 2-O-methyltransferase fibrillarin	FBL	679660	620910	704130	704300	826490	811400	830180	909960	582230	643950	609460	742900	563620	557330	623550	456930	900730	752390	656240	795290
Q13057	Q13057	12	12	12	Bifunctional coenzyme A synthase;Phosphopantetheine adenylyltransferase;Dephospho-CoA kinase	COASY	67502	89402	97260	108270	89404	121080	122090	80983	102400	116380	56615	69972	90860	79035	99488	79670	79607	72693	87228	112670
P47914	P47914	6	6	6	60S ribosomal protein L29	RPL29	764890	855730	781220	794110	804780	968470	1003100	1002100	937160	955440	686270	811840	762460	586300	659290	537470	692260	699800	664380	676930
Q99459	Q99459	28	28	28	Cell division cycle 5-like protein	CDC5L	181470	205740	232360	186830	264680	221590	355960	311120	186600	200980	215610	165190	205030	159830	193520	160620	175260	149050	152960	202910
P48444	P48444	23	23	23	Coatomer subunit delta	ARCN1	293100	385100	376890	445010	523870	409590	368680	354990	336660	394750	390070	350990	418150	330820	285360	287260	356940	380340	326500	362780
P10809	P10809	83	83	83	60 kDa heat shock protein, mitochondrial	HSPD1	14067000	15424000	16252000	14877000	15827000	9948600	12032000	11042000	10130000	12413000	13252000	14207000	14243000	11406000	13953000	9288500	11181000	11343000	9755600	10954000
Q9NWH9	Q9NWH9	7	7	7	SAFB-like transcription modulator	SLTM	67341	67239	61751	45603	57471	72736	77328	95377	85398	83450	53767	62979	49304	44189	52416	40499	54489	70085	56869	58709
P21926	P21926	2	2	2	CD9 antigen	CD9	17326	23333	26089	20390	25616	3865.8	27105	30680	21868	37730	19073	34129	4342.7	18786	22598	21674	31160	23128	24579	22289
Q86TS9	Q86TS9	4	4	4	39S ribosomal protein L52, mitochondrial	MRPL52	11485	17777	15936	2307.7	3780.4	19521	19700	1939.4	9311.8	16278	13624	2197.2	3474.9	5720	19993	2904.9	4577.1	8347	13783	2129.9
P63010	P63010	29	17	17	AP-2 complex subunit beta	AP2B1	182800	170500	219600	183190	171690	145310	187300	210310	155250	156770	166150	159950	164750	152020	171380	140440	136170	140330	154230	142100
Q9UNH7;Q86XE0	Q9UNH7	15;2	13;1	13;1	Sorting nexin-6;Sorting nexin-6, N-terminally processed	SNX6	134920	200230	220420	190290	208360	118060	144490	168440	144880	165420	164940	180630	183160	137510	171280	97413	164790	158330	145650	167580
O43776	O43776	33	33	32	Asparagine--tRNA ligase, cytoplasmic	NARS	656010	793020	923820	735480	835070	1044500	964980	956720	888170	1195800	688900	827110	655180	621480	668560	725900	815730	774160	820380	1036800
Q7Z4W1	Q7Z4W1	4	4	3	L-xylulose reductase	DCXR	9659.5	23513	22845	23211	30414	37003	23896	32302	20454	45402	20331	26458	19318	14440	15694	13285	28064	16858	22708	19484
P07237	P07237	53	53	53	Protein disulfide-isomerase	P4HB	3912600	4256500	4059200	3433600	3931000	4892400	4626700	4894100	4089600	5284800	3658100	3614700	3511200	3144600	3269700	4472200	5069800	4536200	4388200	4439600
P82914	P82914	4	4	4	28S ribosomal protein S15, mitochondrial	MRPS15	9453.6	13557	9679.4	15078	15284	13268	12972	16322	19370	13045	7620.8	19070	10859	17800	0	8363.5	13393	10364	14828	3953.8
Q86Y07	Q86Y07	1	1	1	Serine/threonine-protein kinase VRK2	VRK2	7290.1	7417.2	8533.6	7701.2	7243.1	6872	7876.6	7846.6	6359	9629.4	6983.3	6847.9	5929.7	6448.4	7316	6215.7	7538.8	7346.7	8030.8	8129.8
P24534	P24534	11	10	10	Elongation factor 1-beta	EEF1B2	653360	647530	643130	563900	711490	600360	818590	648880	682450	804700	564430	637450	673680	488980	462220	612970	692960	694490	648720	766390
P05023;P13637;P50993;Q13733;P20648	P05023	65;21;16;11;3	65;21;16;11;3	61;17;12;7;1	Sodium/potassium-transporting ATPase subunit alpha-1	ATP1A1	2507200	2855400	3472900	2691900	3088200	2896900	3111600	3233100	2652400	3465300	2542700	2752800	2952500	2100200	2485600	2168000	2919700	3050900	2708600	3053800
Q9UGP4	Q9UGP4	8	8	8	LIM domain-containing protein 1	LIMD1	24653	72556	63635	52898	41774	68536	77268	74494	49591	77651	46154	49777	58476	34997	34989	46629	65963	60610	50082	56677
O75533	O75533	48	48	48	Splicing factor 3B subunit 1	SF3B1	484260	624560	606740	531220	573220	528310	560280	560360	453010	718710	572700	516450	408880	435440	543170	379070	457420	418730	402310	561950
Q9BSH4	Q9BSH4	7	7	7	Translational activator of cytochrome c oxidase 1	TACO1	36508	113770	108620	63087	99510	61054	61218	38939	34043	95663	55713	77484	108960	66992	61041	28562	71163	54048	41558	76314
Q96KP4	Q96KP4	39	39	39	Cytosolic non-specific dipeptidase	CNDP2	607530	811440	983410	813130	947790	904400	985350	946450	796330	1188500	655120	889030	805410	610560	698160	716680	996540	1029500	894610	892790
P19388	P19388	5	5	5	DNA-directed RNA polymerases I, II, and III subunit RPABC1	POLR2E	18924	29827	56678	34529	61414	54563	38302	49483	41232	48982	31968	33400	31747	37773	42089	38483	28524	33982	48356	43356
Q12965;O00160	Q12965	18;2	18;2	18;2	Unconventional myosin-Ie	MYO1E	128310	167250	148450	148330	124830	165970	219000	183280	140960	186520	126430	150950	120700	125260	106990	101480	208960	154890	186560	147780
P07737	P07737	24	24	24	Profilin-1	PFN1	3437700	3737100	4213300	3314900	4288700	3681800	4182000	3676900	3508600	4547400	3306700	3504200	3456400	3242000	3185600	2709300	2958400	3848400	3362400	4069700
Q9H8M7	Q9H8M7	2	2	2	Protein FAM188A	FAM188A	0	0	0	10877	9623.8	0	5624.9	12381	11833	0	11442	0	3422.5	0	3158.8	12375	4255.1	9917.8	16677	13428
P19971	P19971	5	5	5	Thymidine phosphorylase	TYMP	15075	10167	19286	18415	17742	26509	33286	40473	34990	41920	15646	16092	12208	11062	15927	30711	52287	42827	46623	58671
P10606	P10606	10	10	10	Cytochrome c oxidase subunit 5B, mitochondrial	COX5B	273340	332780	229460	214520	209150	287290	244480	201370	232440	312340	240980	250680	190010	196040	229800	167970	188050	236130	253100	164630
O00567	O00567	37	37	37	Nucleolar protein 56	NOP56	434200	556090	663280	587760	484760	591840	616000	571390	472120	583800	539750	494190	459080	433850	471610	371810	552410	571800	521980	528290
P13984	P13984	10	10	10	General transcription factor IIF subunit 2	GTF2F2	111220	141120	88937	142520	145690	138230	139470	140860	95976	146070	108080	125400	113660	91363	115340	97594	98095	130520	84204	118210
Q92820	Q92820	11	11	11	Gamma-glutamyl hydrolase	GGH	215420	180640	240150	193430	244390	175170	176880	194790	170320	233320	213270	227820	186200	146640	171110	160110	219490	223580	209580	238970
P61313	P61313	16	16	16	60S ribosomal protein L15	RPL15	893640	1133000	1054500	1198200	1197100	1214600	1238400	1456500	1178400	1171900	868620	1081900	1114000	833030	922400	783240	964900	855730	844020	1016600
Q96A26	Q96A26	7	7	7	Protein FAM162A	FAM162A	167590	201880	119850	153240	201470	143170	187950	130650	142880	169160	152210	194520	136700	116800	142630	112690	146120	108150	128930	140240
Q96IX5	Q96IX5	3	3	3	Up-regulated during skeletal muscle growth protein 5	USMG5	57769	84005	72055	49071	72177	84080	71682	52164	38369	38412	73696	63733	50622	55458	51515	40341	57267	53596	68686	23777
O96019	O96019	13	13	13	Actin-like protein 6A	ACTL6A	130580	158770	186440	147280	169450	145710	190520	163820	154940	198010	156120	138510	149130	129840	124230	157870	167500	152030	121040	166950
Q9UKF6	Q9UKF6	6	6	6	Cleavage and polyadenylation specificity factor subunit 3	CPSF3	11277	16118	37260	29354	22380	19302	13577	19594	14283	9613.2	23617	19254	23885	16563	19166	15540	13997	17976	21425	21729
Q9UKN8	Q9UKN8	4	4	4	General transcription factor 3C polypeptide 4	GTF3C4	8225.5	16478	20835	15576	19206	11649	15788	4283.2	12147	11618	14437	17973	12672	14742	10906	12277	11121	15403	14890	16393
Q96K76	Q96K76	8	8	8	Ubiquitin carboxyl-terminal hydrolase 47	USP47	19590	13520	31845	22641	44779	18372	39521	46370	5709	19018	18778	37640	22016	14664	23480	25018	17790	18193	17677	50412
P52294	P52294	16	10	8	Importin subunit alpha-5;Importin subunit alpha-5, N-terminally processed	KPNA1	205140	149830	194630	194560	172860	182930	150640	205180	134910	160660	191670	154070	111310	148540	202070	155460	161190	159170	161590	194430
P04844	P04844	25	25	25	Dolichyl-diphosphooligosaccharide--protein glycosyltransferase subunit 2	RPN2	272400	345470	489190	523250	541390	374050	361410	329350	289250	470040	402890	395580	404190	343490	366720	347100	408830	386060	387330	530370
Q13405	Q13405	4	4	4	39S ribosomal protein L49, mitochondrial	MRPL49	37443	24698	43092	36470	44312	21840	32512	31967	36762	42857	28228	37949	38820	26067	32803	25679	35631	28775	30646	35129
P11216	P11216	89	89	71	Glycogen phosphorylase, brain form	PYGB	3700100	4085000	5108500	4707200	5141300	2839600	2638000	2459700	2354000	3510400	4019400	4335200	4445800	3403300	3840200	2968300	3655300	3685600	3255600	3903300
P22392;O60361	P22392;O60361	19;11	19;11	11;7	Nucleoside diphosphate kinase B;Putative nucleoside diphosphate kinase	NME2;NME2P1	3033500	3385900	3580000	3274200	3685300	3325200	3323600	2767900	1786600	3761500	2911500	3580800	3120700	2676900	2657200	2644000	3412800	2884200	3268400	3528900
Q14152	Q14152	81	81	81	Eukaryotic translation initiation factor 3 subunit A	EIF3A	1210100	1471500	1504800	1402100	1561200	1664200	1640900	1650600	1507600	1807800	1207600	1507900	1312200	1028600	1247300	1261600	1683500	1506500	1415300	1556600
Q13362	Q13362	4	3	2	Serine/threonine-protein phosphatase 2A 56 kDa regulatory subunit gamma isoform	PPP2R5C	8127.1	8309	5680.7	7872.9	10731	6326	9039.6	6656	7417.6	11806	5123.5	8107.6	7075.2	5308.5	10289	7977.6	7762.2	7744.2	8265.1	6910.4
P63104;REV__P53355	P63104	34;1	34;1	27;1	14-3-3 protein zeta/delta	YWHAZ	5185200	5598900	5819900	6061600	6137700	6030500	5708400	5867400	5867000	5904100	4992100	5250800	5129100	4574500	5451200	3637200	4626100	5331200	4952700	5269800
Q08211	Q08211	66	66	66	ATP-dependent RNA helicase A	DHX9	1348200	1932200	1985200	1914700	1891700	1548100	1638100	1481100	1391900	1942100	1289500	1806400	1853700	1461100	1591300	1216800	1631700	1603200	1340200	1653900
O60508	O60508	2	2	2	Pre-mRNA-processing factor 17	CDC40	4218.1	6275	6953.1	5585.8	5171.5	5370.8	6186	4642.2	3963.4	6189.5	4758.4	6777.3	4841.2	3021.9	5482.6	4163	5755.5	5653.1	4243.5	4654
Q9UMS4	Q9UMS4	23	23	22	Pre-mRNA-processing factor 19	PRPF19	494110	546210	637760	662920	590600	463370	422570	277810	291130	580910	552590	543190	555900	404330	531100	379340	437610	409250	320640	434850
P42166	P42166	33	33	21	Lamina-associated polypeptide 2, isoform alpha;Thymopoietin;Thymopentin	TMPO	444920	582210	518380	447170	691280	569710	572710	604980	498850	567930	493350	488390	532200	398500	456330	326590	509430	484010	376310	513020
Q9Y678	Q9Y678	41	41	38	Coatomer subunit gamma-1	COPG1	420320	511090	564530	500540	566540	561130	507580	461140	497710	656460	386040	500170	491260	417450	467280	442860	563520	515850	494280	520120
P50148	P50148	8	7	6	Guanine nucleotide-binding protein G(q) subunit alpha	GNAQ	44303	46556	59661	45578	36157	31222	35093	46022	44651	55916	43466	46038	38239	39889	37395	40239	39600	53299	48782	37637
Q8IYT4	Q8IYT4	1	1	1	Katanin p60 ATPase-containing subunit A-like 2	KATNAL2	212490	198760	223840	210910	239220	272270	201300	209200	178280	253430	188630	215500	166670	167730	219570	192130	209270	216620	174800	177520
P42025	P42025	15	8	8	Beta-centractin	ACTR1B	39487	41652	100310	81335	82239	42277	44450	13944	69225	64210	76795	37985	38111	68509	83233	62176	48609	67191	45877	57575
P62714	P62714	15	15	1	Serine/threonine-protein phosphatase 2A catalytic subunit beta isoform	PPP2CB	221390	239860	287270	311870	288890	266910	249950	188140	233100	323640	248270	232840	269940	219030	221630	248880	224230	254030	257230	273720
Q9UBQ5	Q9UBQ5	11	11	11	Eukaryotic translation initiation factor 3 subunit K	EIF3K	167710	154780	208410	202310	186800	216990	218040	196440	268260	241950	150860	157360	160120	168890	175410	168250	172540	165150	186970	139830
P00374;Q86XF0	P00374	7;1	7;1	7;1	Dihydrofolate reductase	DHFR	26846	28144	29470	21867	30618	43803	31137	41024	26708	44037	22328	7661.1	39554	15914	35513	16721	21413	6166.3	18126	21325
Q9H6T3	Q9H6T3	11	11	11	RNA polymerase II-associated protein 3	RPAP3	58535	36125	69566	17206	76507	50342	64339	40265	39089	55651	41961	45230	59549	28972	52179	48876	78081	51800	50658	58861
Q96HS1	Q96HS1	15	15	15	Serine/threonine-protein phosphatase PGAM5, mitochondrial	PGAM5	95456	61994	116920	92155	131640	110010	72699	82276	130990	71543	61484	79381	140110	81149	78012	76819	54023	95374	71005	80295
P68371	P68371	47	47	2	Tubulin beta-4B chain	TUBB4B	12950000	15811000	16403000	16010000	15381000	16005000	15753000	15868000	14177000	19798000	13812000	14844000	13431000	12300000	13257000	12123000	13240000	15866000	15119000	15943000
Q9H845	Q9H845	12	12	12	Acyl-CoA dehydrogenase family member 9, mitochondrial	ACAD9	144020	164430	167300	163800	192790	154430	129170	120520	60304	200850	161390	186220	163620	62735	161500	36769	128200	148290	83120	76527
O75146	O75146	6	6	6	Huntingtin-interacting protein 1-related protein	HIP1R	56306	16968	17107	32590	16951	49608	10763	22541	27559	11112	48359	34154	13306	12234	15630	19290	14069	23322	28030	2556.5
P47897	P47897	45	45	45	Glutamine--tRNA ligase	QARS	500520	512790	552690	635590	566520	797410	749250	578460	549910	822250	490850	654620	430270	428040	443330	593790	699120	685530	663150	789960
P54819	P54819	24	24	23	Adenylate kinase 2, mitochondrial;Adenylate kinase 2, mitochondrial, N-terminally processed	AK2	1043100	1176400	1085200	1188800	1221900	1199600	1323100	1155500	1087000	1366600	851490	1050000	1145000	933960	1073000	990000	1047900	1095700	974650	1169200
Q96M96	Q96M96	8	8	7	FYVE, RhoGEF and PH domain-containing protein 4	FGD4	45814	48979	45954	45116	48407	33245	52427	48132	28486	42495	36464	51337	46242	32082	41125	36580	45568	52477	46182	51825
P18085	P18085	11	7	7	ADP-ribosylation factor 4	ARF4	95704	115990	144800	127130	138850	165050	114750	102460	98356	165160	114990	108570	108400	103560	115190	130230	165250	165720	169890	182230
P08670;P41219;P08729;P12035;Q01546;P12036	P08670	100;7;4;2;2;1	100;7;4;2;2;1	89;5;0;0;0;0	Vimentin	VIM	29155000	33329000	34366000	32096000	33732000	44862000	45406000	42951000	38576000	47205000	28616000	30645000	29640000	25827000	29248000	40533000	48319000	50576000	44059000	49085000
P35237	P35237	24	24	23	Serpin B6	SERPINB6	314890	370060	452910	480460	428480	478800	452120	370720	392680	485960	384270	417850	344250	280870	384270	475870	473900	378290	532180	571300
O75828	O75828	24	20	20	Carbonyl reductase [NADPH] 3	CBR3	316570	300910	267890	358410	395400	391400	438180	295390	373480	345040	275610	362420	327700	189490	295640	257570	338910	337930	274340	332570
Q9BZE9	Q9BZE9	2	2	2	Tether containing UBX domain for GLUT4	ASPSCR1	2726.9	18349	0	17674	13707	0	15635	13306	0	0	7644.2	11114	10788	7289	9608	0	0	2636.8	0	0
O75521	O75521	13	13	13	Enoyl-CoA delta isomerase 2, mitochondrial	ECI2	90758	133200	138140	137390	120510	103290	94422	81656	72054	114920	106280	98040	123630	94546	126490	111600	105580	108970	113250	124200
Q13263	Q13263	39	39	39	Transcription intermediary factor 1-beta	TRIM28	1053500	1305500	1413400	1355500	1394300	850120	865620	751020	762480	868510	1137400	1130400	1459100	943960	1104500	653230	824230	791710	731590	894900
Q9Y266	Q9Y266	30	30	30	Nuclear migration protein nudC	NUDC	749990	809070	863760	837700	946560	1047800	1055100	907820	972380	1093600	770830	708110	729520	663110	853770	702360	1046400	981200	908040	875240
O60563	O60563	2	2	2	Cyclin-T1	CCNT1	7719.8	7611	7988.7	12754	15312	7350.8	0	0	0	9162.5	14519	6984.9	7776	7164.8	9063.1	6512.2	8115	8732.6	6694.1	7457.6
P05141;Q9H0C2	P05141	38;6	16;0	14;0	ADP/ATP translocase 2;ADP/ATP translocase 2, N-terminally processed	SLC25A5	814420	833880	923310	1099000	989090	960730	804420	835450	827360	996760	788640	828850	877000	745760	887250	713230	802410	804200	827000	850020
[truncated: 2,284 more rows]
