# Supplementary material for: ATR promotes mTORC1 activity via de novo cholesterol synthesis
Source: EMBO Rep. 2025 Jun 13;26(14):3574–93. doi: 10.1038/s44319-025-00451-3 (PMC12287318; doi:10.1038/s44319-025-00451-3)
Supplement: Supplementary file 4 — Source data Fig. 3 [file 44319_2025_451_MOESM4_ESM.zip › Figure 3/Figure 3G/Figure 3G.xlsx]

## Sheet: Figure 3G
Relative Filipin staining
shctrl	shp16	shp16-shATR#1	shp16-shATR#2
1.00472	1.54817	1.08792	0.576507
1.88736	1.76605	1.14169	0.708674
1.13151	1.19456	0.616925	0.647666
0.986261	1.34901	0.988394	0.566938
0.528917	1.68718	0.737736	0.493392
1.09641	1.33768	1.11223	0.901199
0.942911	1.92602	0.924785	0.494302
1.10417	0.925008	0.947992	0.603105
0.846727	1.04581	0.834995	0.741379
0.86479	1.22028	1.56027	0.629377
0.700333	1.46633	0.983292	1.06758
1.31185	0.845963	0.852089	0.604488
0.676653	1.09385	1.05115	0.933658
0.676195	1.51399	1.08786	0.841788
0.638681	1.43526	0.454129	0.52434
0.560633	1.03134	0.986393	0.462681
0.898246	0.860022	0.679024	0.936469
0.640552	1.10002	0.787476	0.668962
0.850746	1.10702	1.557	0.58506
0.935873	0.956435	0.884757	0.599337
0.652648	1.07321	0.714537	0.836302
1.05523	1.37846	0.68348	0.639968
1.02793	1.30899	0.823445	0.9365
1.08618	1.33757	0.990952	0.835443
1.95941	1.38571	1.16963	0.746834
0.847976	0.763406	0.987576	0.963959
0.814099	0.942149	1.68589	0.900887
0.396702	1.45778	0.739419	1.03331
0.347489	0.983743	0.813043	0.86703
0.90677	1.50601	0.690686	1.71714
1.84128	1.16413	0.824401	1.24429
1.71453	1.19258	1.42332	0.933897
1.2856	1.0722	0.8689	1.16895
1.10113	1.66999	0.789418	0.813868
1.12088	1.35087	0.598901	1.14962
1.38034	1.54128	0.882671	0.879359
0.842124	1.83876	1.16084	0.561017
1.2148	1.68176	0.642772	0.654227
0.766431	1.03552	1.02923	0.564073
0.899004	1.72634	1.08899	1.06357
0.892631	2.06682	0.872632	0.81213
1.10545	1.18126	0.858911	0.749559
0.924101	1.67633	1.12014	0.985629
0.792515	1.55692	0.784061	0.708977
0.909185	1.72658	1.02608	0.872734
1.36039	0.739338	0.743006	0.928743
0.731417	1.7965	1.12413	0.884501
1.12139	1.40746	0.971016	0.951219
0.801138	1.14579	0.89659	0.838307
0.807278	2.07877	1.05	0.935237
0.455884	1.72288	1.01748	0.455083
0.941567	1.50665	0.942952	0.431759
0.869587	1.70911	1.21292	1.00258
0.987236	1.5879	0.671553	0.582678
0.985037	1.17419	1.11125	1.07688
1.39091	1.35579	0.823401	0.639552
0.870394	1.16509	0.797452	1.00981
0.799451	1.29406	0.857001	0.83059
1.10445	0.952169	1.48868	0.816974
0.965058	0.806812	1.17917	0.697967
1.06983	1.0747	0.91894	0.930105
1.08616	0.918234	0.874543	0.766433
0.840925	0.932116	1.30343	1.28931
1.17793	1.07517	0.901638	0.903673
0.96903	0.786354	0.712509	1.0294
1.59762	1.0038	0.992275	0.905581
2.7352	1.14831	1.39795	0.810804
1.07949	1.41416	1.17538	1.15785
1.2484	0.75509	0.912369	1.20979
1.28783	1.45156	1.2696	0.73638
1.09394	1.42249	0.772737	0.497164
0.626835	1.00928	0.7028	0.750491
0.918994	0.965463	0.689589	0.828163
1.30497	0.723746	0.627905	0.916777
1.072	1.23966	0.848255	1.03907
1.0058	1.30591	0.993163	0.74557
1.06635	0.685007	0.795125	0.726475
0.963151	1.31308	0.556538	1.11153
1.44228	1.20232	0.810386	0.522063
0.362182	0.8649	0.790515	0.707232
1.69189	0.668061	0.825355	0.851864
1.0835	0.806885	1.20963	0.781015
1.00207	0.719804	0.744116	0.791553
0.952921	0.772373	0.754026	0.746046
1.00697	1.5669	1.03803	0.96155
1.18998	1.12072	1.34853	0.891293
1.01487	1.24925	1.4008	1.20513
1.35798	1.40965	1.05783	0.977943
1.05375	0.950468	1.01262	0.590264
1.06345	1.20153	0.825483	0.810594
1.09436	1.0757	0.964285	0.895026
1.05724	2.05456	0.914849	0.783365
1.10126	1.52844	0.825433	0.659415
1.46955	2.40573	0.949245	0.626019
1.02857	1.60283	0.561708	0.723974
0.76902	1.07062	1.00619	0.81796
1.04778	1.47287	0.611671	1.01766
1.06256	1.45951	0.649222	0.68592
1.10412	2.02241	0.702924	1.03023
0.651061	1.22949	0.754893	0.609584
0.846766	1.18595	1.02168	1.3282
0.874746	1.30801	0.856479	1.44712
2.6432	0.901366	0.838868	0.848446
0.923976	1.03885	0.914061	0.667004
0.55717	1.30077	1.39132	0.582734
0.957806	0.879889	0.961813	0.952545
0.511847	1.43328	0.682093	1.10443
0.467586	0.76926	0.942287	0.904596
1.05576	1.4961	1.14839	0.861896
0.538282	2.3304	0.550688	0.8388
1.34755	1.36418	0.812311	0.671555
0.440222	0.732084	1.07263	1.11056
0.501726	1.72127	0.723299	0.99611
0.505138	2.08986	0.784745	0.695189
0.467524	0.721351	0.786238	0.883277
2.0434	1.51406	1.32314	0.893942
0.772218	0.742988	0.869964	0.917389
0.940562	0.977944	0.530092	0.65439
1.33248	1.17456	0.73319	0.977759
1.6192	1.75854	0.82581	0.858205
1.40721	1.4091	0.736995	0.86945
1.09331	1.07098	0.894258	1.24953
0.913942	1.87657	0.818508	0.759303
1.16878	1.67155	0.629403	0.583579
0.841514	2.54957	1.03741	1.06634
1.06085	0.95527	0.474477	0.766615
1.46913	1.73261	1.07354	0.809002
0.505508	1.27764	0.846098	0.954435
0.987338	1.3181	0.800175	0.647699
1.15704	1.00854	0.984058	0.738849
1.06871	0.917874	0.988063	0.736467
0.937962	2.03052	0.79792	0.819525
1.29383	1.25237	0.912142	0.725673
1.30572	1.20786	0.824213	0.836755
0.687818	1.24632	0.508463	0.72246
0.76883	0.773221	0.629693	1.12263
1.02059	1.21642	0.720396	1.19611
1.333	1.36684	0.470748	0.724817
1.17274	1.15724	0.646094	0.618505
0.980821	0.347043	0.949822	0.889174
0.954253	0.804762	0.577789	0.962664
1.48469	1.27948	0.92731	0.838511
0.653475	1.58901	0.73017	0.457133
0.933789	1.14587	0.66738	0.827818
0.74012	1.13913	1.0319	0.672338
1.51892	0.940768	0.979424	0.786064
1.04473	0.382024	0.773695	0.661392
1.29363	0.791244	0.963367	0.533838
1.10392	1.12244	0.533114	0.821881
1.47301	2.13525	0.53726	0.646306
0.760543	2.43032	1.12589	0.529381
0.596431	1.66428	0.871877	0.492315
1.10892	1.58408	0.748948	0.669729
1.02271	1.48766	0.79188	0.57715
0.829316	0.79097	0.670568	0.752737
1.01211	0.898785	0.570987	0.658247
0.824221	2.13823	0.492261	0.627855
0.51872	1.83893	0.558616	0.802913
0.892897	1.06209	0.741953	0.713741
1.09393	1.24427	0.728453	0.700864
0.818817	1.09165	0.714134	0.837479
0.87872	0.624189	0.764734	0.466573
0.56157	0.984313	0.678665	0.58927
0.976215	1.619	0.635787	0.776036
0.672164	0.915062	0.919465	0.535159
0.521702	0.797354	1.07886	0.751151
0.385308	0.74792	0.853839	0.636949
0.502878	0.503113	0.905381	0.998156
1.08575	0.788664	0.872827	0.838018
0.836643	0.414192	1.00101	0.565269
1.29733	1.12083	0.701153	0.810099
0.879834	1.48332	0.696436	0.901947
1.18421	1.31642	0.774081	0.580556
1.99004	1.37092	0.600259	0.990196
1.40989	1.32494	0.888717	1.08162
0.732066	1.19818	0.848478	0.681297
1.2126	1.45036	0.808053	0.878378
0.879009	1.47531	0.824023	0.89353
0.990967	0.840449	0.530604	0.987159
0.85392	1.27162	0.908797	0.609931
0.84652	1.30068	0.631921	0.90328
1.05593	3.31636	0.893103	0.658475
1.00272	1.37258	0.690875	0.586537
1.14368	1.34832	0.522013	0.817028
0.712467	1.0011	1.1959	1.29959
0.794845	1.33268	0.840675	0.550146
1.05959	1.33566	0.884777	1.2451
0.729454	1.32153	0.93761	0.540324
1.10728	1.15904	0.59558	0.940884
0.907935	1.72327	1.01455	0.434836
0.861768	1.91486	0.758297	0.688358
0.787926	1.85912	0.895295	0.604699
0.335799	1.29632	1.01346	0.558615
0.744321	1.18088	0.870568	0.745598
0.84025	2.05022	1.02658	0.655869
0.762628	1.61985	0.820587	0.583976
0.803436	1.32383	0.513529	0.532246
0.693381	1.33035	0.908396	0.555637
0.610493	1.2379	1.01595	0.76456
1.34605	1.67076	0.740937	0.635484
1.56677	1.00069	0.757752	0.849634
1.28881	1.24726	0.935865	0.98206
1.88317	0.64174	0.8638	0.64276
1.52385	1.49978	0.599951	0.83201
1.04654	1.88677	0.747541	1.0463
1.95542	1.37415	0.669169	0.793978
1.84581	1.53514	0.339367	0.730951
0.923789	1.37057	0.815303	0.661968
0.942628	1.24941	0.946068	0.867454
1.209	0.749438	0.934321	0.683366
1.25648	1.0051	1.16677	0.746065
0.961753	1.03692	0.838962	0.682058
1.26814	1.61308	0.813398	0.847648
0.84783	1.17399	0.597738	0.940223
1.0377	1.25081	0.707585	0.962567
0.935904	0.897686	0.649477	0.756505
0.892854	1.1793	0.811527	0.624557
0.695232	1.24121	0.79932	0.944921
0.888163	1.32094	0.565551	2.03236
0.502626	0.811109	0.850336	0.677245
0.506707	1.49611	0.893606	0.702434
1.12074	0.856507	1.07716	0.64022
0.642573	1.24788	0.680043	0.821027
0.668499	1.70153	0.91085	0.687029
0.648686	1.65447	0.814757	0.926921
0.848406	1.80904	0.770974	0.668371
0.754219	1.62779	0.847103	0.608552
0.740182	1.68764	0.935699	0.518567
0.658949	1.62614	0.919723	0.867031
0.695398	1.90728	0.931018	0.663962
0.68198	1.54514	0.763091	0.646655
0.652327	1.40141	0.949841	0.678071
0.68253	0.895168	1.11524	1.05257
0.71295	1.6958	0.801893	1.24705
0.99359	2.31759	0.889375	0.620477
1.59692	1.77459	0.588976	0.559899
0.99711	1.86844	0.675062	0.567433
1.02792	2.10804	0.852069	0.898116
1.51484	1.56069	0.675978	0.595712
1.66157	0.633404	0.840688	0.592961
0.931099	1.53574	0.688693	0.787243
1.06317	1.51835	0.889126	0.64852
1.41007	1.48587	1.04372	0.739634
1.24723	0.868008	2.78597	0.760137
1.09891	1.5009	0.799753	0.609612
1.34748	1.48727	0.860376	0.712723
0.974351	1.61202	0.673095	0.670477
1.13686	1.77514	0.600776	0.741495
1.24733	1.43001	0.835192	0.522004
0.855348	1.20352	0.966473	0.71469
1.20425	1.59246	0.741322	0.846106
0.885262	1.8887	1.05144	0.88772
0.928077	1.50146	0.81967	0.795934
0.79017	0.724847	0.632576	0.668876
1.45215	1.27305	1.27875	0.901358
0.760101	0.826186	0.937324	0.544929
0.77531	0.659824	0.93214	0.645664
1.36472	0.654309	0.903819	0.650611
0.624843	1.45973	1.37735	0.927662
0.664155	1.31612	1.09268	0.675748
2.42663	1.33941	0.794357	0.611074
1.10678	1.50919	1.41073	0.492166
0.906304	1.37349	0.837109	0.680018
1.20364	2.04078	1.04095	0.560551
1.07371	0.854361	0.864388	0.568405
1.00843	0.744961	0.639118	0.550306
0.765876	1.17064	0.916686	1.70508
1.30781	1.75264	0.538078	0.509999
0.94101	1.45257	0.962064	0.723632
1.18406	1.11347	0.663998	0.690342
0.903399	1.27915	0.360392	0.671102
0.955048	1.61065	0.633187	1.31016
1.71179	2.3453	0.324577	0.549435
1.16536	1.5421	0.31074	0.483857
0.908184	1.34811	0.832195	0.391671
0.644756	1.59536	0.597214	0.507208
1.35532	1.14059	0.837494	0.622468
1.6147	1.59061	0.433021	0.459276
0.858551	1.50438	0.385703	0.905076
1.06252	1.28824	0.934616	0.782221
1.13768	1.54559	0.60155	0.777029
1.06558	1.33543	0.959419	1.17201
1.23613	1.41682	0.756876	1.04268
0.900113	0.650433	0.98318	0.617994
1.37129	0.827899	1.07747	0.786311
0.648002	0.651865	0.60389	1.29512
0.785914	1.03216	0.723065	1.02351
0.855524	2.32791	0.626111	0.980398
0.338498	2.12362	0.889675	0.96243
0.795555	1.55827	1.65938	0.905142
1.41826	0.876796	0.909832	0.837845
0.766361	1.61171	0.959367	1.00772
1.15417	2.15013	0.91245	0.731713
0.799806	0.873456	0.860969	0.75116
1.17874	1.72313	0.656895	0.963669
0.999756	1.17748	1.16605	0.744824
0.679813	2.09582	0.579503	0.736886
1.07886	2.00746	1.06516	1.21095
0.885264	0.961165	0.925191	0.862233
1.02427	1.60999	0.926496	1.16492
0.923397	2.11677	1.01075	0.701293
0.945916	2.1933	0.680098	1.73383
1.02156	0.876056	0.786723	0.804231
0.880834	1.37033	0.69732	0.972912
1.67003	0.859295	0.767003	0.832016
0.929141	2.15967	0.698834	1.14166
1.1688	1.19119	1.23812	0.805874
0.863132	1.89291	0.776842	0.830829
0.883959	1.57244	0.969123	1.23968
1.2617	1.1813	1.17372	1.57624
0.969685	0.743999	0.659275	1.17399
0.955327	1.56846	0.909521	1.10017
0.617435	2.142	1.03339	0.976175
0.625857	1.11043	1.07227	1.37346
0.948328	1.00537	0.974483	1.28008
0.83541	1.48741	0.594669	1.2019
0.727168	0.789577	1.43996	0.937602
0.75982	1.06316	1.05265	0.648938
0.49341	1.74056	1.15023	0.927774
1.11195	1.1218	1.31238	1.33649
1.16933	1.56461	0.606832	0.835472
2.61589	1.507	0.795129	1.02078
1.22633	2.04703	0.549906	0.627303
1.32058	1.35148	1.20412	1.11821
0.882441	1.78601	1.07967	0.71505
1.02867	1.96112	0.613605	1.08974
0.756612	1.45926	0.579441	1.34955
1.0055	1.55019	1.07675	1.26369
1.11042	1.25931	1.03422	1.24069
1.22371	1.5056	0.811238	1.3948
1.07961	0.959882	0.758005	0.999649
0.904308	2.06102	0.461731	0.779466
1.35243	1.49067	0.507074	0.415162
0.617855	1.51194	1.08683	0.902735
0.817356	0.999705	0.689281	0.898646
1.08705	0.83055	0.89778	0.411993
1.16582	1.54545	0.800601	0.436852
1.3024	0.991196	0.674045	0.691485
1.11019	0.769124	0.439555	0.881807
1.20585	1.32043	0.767559	0.849314
0.904082	0.894058	0.775885	0.639838
0.989157	1.15676	0.679377	0.824569
0.950321	1.43304	0.797213	0.727793
0.856562	0.940116	0.939335	0.751286
0.640013	1.52175	0.729191	0.698088
0.763473	1.16101	0.745199	0.86286
0.83864	1.43081	0.748458	1.12321
0.617344	1.0199	0.4914	0.952607
1.09333	0.857788	0.952446	0.833102
0.827867	1.23183	0.735267	0.757505
1.35546	1.22287	0.773141	0.891049
0.790737	1.20782	0.608415	0.730025
0.923885	1.43821	0.718065	0.903679
0.702538	1.30405	0.99258	1.0024
0.636916	1.53552	0.804621	0.557504
0.784402	1.41878	0.993257	0.549643
1.13075	1.42584	0.928316	0.637578
0.662136	0.991081	0.687533	0.769227
0.931675	1.29986	0.817907	0.418411
1.21623	1.19475	0.790381	0.651393
1.03287	1.44688	0.619349	0.608508
0.833565	1.12925	1.1819	0.61482
0.92592	1.24564	0.836301	0.791699
0.459542	1.7067	1.07123	0.567393
0.770844	1.36327	0.499629	0.815608
1.01942	1.67232	0.651843	0.851643
1.13464	1.04089	0.548657	0.434153
0.827994	1.97168	0.464602	0.788943
0.850617	1.4843	0.833529	0.833933
0.903548	1.71548	0.796964	1.11802
1.18081	1.05855	2.33343	0.859468
1.02067	1.87526	0.714961	0.71072
0.940884	1.04522	0.849213	0.999323
0.892153	1.01597	0.642081	0.944985
1.04571	1.29433	0.536449	0.772813
0.56242	1.91096	1.03675	0.897965
1.02733	1.92752	0.905542	0.949616
1.03808	1.46803	0.642722	0.744694
0.661578	1.03187	0.82731	0.686656
1.35814	1.27717	0.574446	0.579718
1.01724	1.40966	0.946298	0.87488
1.93965	0.734949	0.908809	0.477706
1.23648	0.945257	0.641361	0.832275
0.970119	2.43986	0.92198	0.900018
1.30623	1.04647	1.12232	0.832389
1.18384	1.59	0.72646	0.576352
1.5968	1.62002	0.610608	0.597606
1.16908	1.6703	0.622214	0.691486
1.30382	2.81083	0.888058	0.644699
0.802107	1.5283	1.05498	0.852823
1.26338	2.25904	0.801685	0.499682
1.29998	1.96737	0.81579	1.13266
1.28859	1.69386	1.00467	0.833061
1.24171	1.57652	0.813019	0.591677
0.909873	1.62773	1.11914	0.876972
0.905809	1.59982	0.772936	0.838523
0.658323	0.835895	0.830553	0.664915
1.11873	1.21668	0.549815	0.6004
1.3026	1.15471	0.659864	1.02609
0.870883	1.19526	0.824057	0.812947
1.17814	1.7007	0.540222	0.567628
0.969065	1.08765	0.841372	0.627322
0.759335	1.61928	0.610442	0.670081
0.445326	1.14914	0.607701	0.647158
0.817624	0.789713	0.780886	0.600218
0.659111	1.47526	0.855931	0.621664
0.867006	0.543459	0.807183	0.657633
1.00731	0.668627	0.528099	0.677111
0.766168	1.46599	0.746179	0.718997
1.94973	1.06155	1.02469	0.717428
0.7641	1.4224	0.774081	0.629552
1.00703	1.11147	1.07134	0.620793
0.795665	1.41777	0.802438	0.484492
0.650114	2.81799	1.03892	0.629033
0.584969	2.58751	1.03712	0.904208
0.377575	1.52007	1.22367	0.627766
0.38767	2.97258	0.954779	0.605032
0.370283	1.98942	1.79875	0.764012
0.847942	1.99221	1.06729	1.08032
0.987441	1.76483	0.629095	0.415545
0.915526	1.73319	0.711446	0
0.488804	1.84581	1.20976	0
1.2226	1.70358	1.02268	0
0.653963	1.53348	1.09117	0
0.650103	1.79504	0.963194	0
1.23422	0.93842	0.897979	0
1.15956	1.69104	1.35036	0
0.766687	1.63713	1.57982	0
0.957681	1.32738	1.06415	0
1.11481	1.21078	0.68478	0
1.00966	0.789931	1.16482	0
1	1.15238	0.715628	0
0	2.58758	1.10297	0
0	1.04431	0.63725	0
0	1.88183	0.842592	0
0	1.20546	0.814453	0
0	1.36502	0.804293	0
0	1.96048	0.909569	0
0	0.940477	0.776311	0
0	1.18577	0.838655	0
0	1.42164	0.753949	0
0	1.7791	1.00014	0
0	1.12341	0.624828	0
0	0.915853	0.781007	0
0	2.06125	0.733774	0
0	1.82974	0.884753	0
0	1.54813	0.610876	0
0	1.91359	0.658228	0
0	2.23216	0.769453	0
0	1.47902	0.842066	0
0	1.16435	0.655538	0
0	2.55447	0.892322	0
0	1.1793	0.723592	0
0	1.6036	0.850703	0
0	1.06048	0.37719	0
0	0.967385	0.445869	0
0	0.994936	0.740604	0
0	1.49712	0.650225	0
0	0.765873	0.615441	0
0	1.42048	0.601404	0
0	0.983963	0.851079	0
0	2.31834	0.706469	0
0	1.15565	0.952519	0
0	1.2155	1.00391	0
0	2.79248	0.854891	0
0	2.73161	0.847009	0
0	1.19953	0.693686	0
0	0.9187	0.519068	0
0	2.27563	0.771912	0
0	1.79521	0.567096	0
0	1.69444	0.754524	0
0	1.68114	0.667852	0
0	1.37708	0.86706	0
0	1.07513	0.616582	0
0	0.916236	0.816858	0
0	1.1809	0.848735	0
0	1.68685	0.710914	0
0	0.807489	0.58145	0
0	1.09524	0.57128	0
0	1.26943	0.498932	0
0	2.16358	0.736864	0
0	1.06698	0.743594	0
0	1.25437	0.84489	0
0	1.04958	1.35064	0
0	0.87448	0.75605	0
0	0.850467	1.25559	0
0	1.04669	0.954272	0
0	1.40188	0.787069	0
0	0.816719	0.669585	0
0	1.3707	0.963166	0
0	1.33717	0.962765	0
0	1.22642	0.870264	0
0	0.894875	0.843402	0
0	0.931191	0.83692	0
0	1.64715	1.64882	0
0	1.52079	0.902155	0
0	0.76212	0.768826	0
0	1.16955	0.656691	0
0	1.71457	1.56107	0
0	1.73916	0.864762	0
0	1.77931	0.534711	0
0	1.25424	0.919056	0
0	1.64186	0.865453	0
0	1.26373	0	0
0	1.33527	0	0
0	1.79015	0	0
0	1.33424	0	0
0	1.79733	0	0
0	1.06723	0	0
0	1.47467	0	0
0	1.81123	0	0
0	1.6429	0	0
0	1.90452	0	0
0	1.65717	0	0
0	0.793551	0	0
0	1.4274	0	0
0	2.32592	0	0
0	1.41281	0	0
0	1.02425	0	0
0	1.7106	0	0
0	1.28768	0	0
0	1.30964	0	0
0	1.65494	0	0
0	1.63658	0	0
0	1.13145	0	0
0	2.11018	0	0
0	1.14933	0	0
0	1.16545	0	0
0	1.28475	0	0
0	1.70808	0	0
0	1.22192	0	0
0	1.7081	0	0
0	1.14598	0	0
0	1.0173	0	0
0	1.68032	0	0
0	1.01508	0	0
0	0.800258	0	0
0	1.59391	0	0
0	1.6851	0	0
0	1.17026	0	0
0	0.999976	0	0
0	0.831815	0	0
0	1.04901	0	0
0	1.13314	0	0
0	0.99051	0	0
0	1.65223	0	0
0	0.705792	0	0
0	0.769641	0	0
0	1.3947	0	0
0	1.23539	0	0
0	1.23834	0	0
0	1.28334	0	0
0	0.976182	0	0
0	1.36799	0	0
0	1.11729	0	0
0	1.87716	0	0
0	1.73212	0	0
0	1.33633	0	0
0	1.07978	0	0
0	1.18175	0	0
0	0.678336	0	0
0	1.47769	0	0
0	1.06595	0	0
0	1.54621	0	0
0	0.720807	0	0
0	1.42402	0	0
0	1.48136	0	0
0	0.502126	0	0
0	1.68801	0	0
0	1.61533	0	0
0	0.77239	0	0
0	1.25843	0	0
0	0.844116	0	0
0	1.15348	0	0
0	1.25211	0	0
0	1.06117	0	0
0	1.56813	0	0
0	1.31257	0	0
0	1.56411	0	0
0	1.25433	0	0
0	0.995525	0	0
0	0.592737	0	0
0	1.06434	0	0
0	0.626114	0	0
0	0.949099	0	0
0	1.17905	0	0
0	1.56	0	0
0	1.92446	0	0
0	1.79567	0	0
0	0.944388	0	0
0	1.8138	0	0
0	1.27305	0	0
0	1.12264	0	0
0	1.38035	0	0
0	1.64948	0	0
0	0.576462	0	0
0	1.0659	0	0
0	1.38944	0	0
0	0.679747	0	0
0	1.10248	0	0
0	1.01377	0	0
0	1.09386	0	0
0	1.05498	0	0
0	1.21523	0	0
0	1.23614	0	0
0	0.982564	0	0
0	1.30722	0	0
0	1.0401	0	0
0	0.873396	0	0
0	1.49644	0	0
0	1.22698	0	0
0	1.24273	0	0
0	1.85749	0	0
0	1.65727	0	0
0	1.54994	0	0
0	1.35577	0	0
0	1.32167	0	0
0	1.26198	0	0
0	0.654274	0	0
0	1.20676	0	0
0	1.38342	0	0
0	1.14105	0	0
0	1.2437	0	0
0	1.66489	0	0
0	1.20993	0	0
0	1.31449	0	0
0	1.36198	0	0
0	1.30868	0	0
0	1.31998	0	0
0	0.699268	0	0
0	0.756681	0	0
0	1.73186	0	0
0	0.489341	0	0
0	0.548398	0	0
0	1.0055	0	0
0	1.03432	0	0
0	1.64807	0	0
0	0.770582	0	0
0	1.26363	0	0
0	0.899328	0	0
0	1.65375	0	0
0	1.30712	0	0
0	1.27307	0	0
0	1.84566	0	0
0	1.46388	0	0
0	1.58399	0	0
0	1.14932	0	0
0	1.18535	0	0
0	2.13285	0	0
0	2.19493	0	0
0	1.03629	0	0
0	1.6451	0	0
0	1.42243	0	0
0	2.27907	0	0
0	1.89314	0	0
0	0.831026	0	0
0	1.47046	0	0
0	1.5048	0	0
0	1.88127	0	0
0	1.55542	0	0
0	1.68428	0	0
0	0.974399	0	0
0	1.48889	0	0
0	1.04654	0	0
0	1.3496	0	0
0	1.32669	0	0
0	1.59735	0	0
0	1.56806	0	0
0	1.45224	0	0
0	0.971657	0	0
0	1.60801	0	0
0	0.73445	0	0
0	1.02413	0	0
0	1.38898	0	0
0	1.16833	0	0
0	1.10391	0	0
0	0.905569	0	0
0	1.40564	0	0
0	1.61203	0	0
0	1.32066	0	0
0	1.33781	0	0
0	1.54343	0	0
0	1.09655	0	0
0	1.16027	0	0
0	1.11768	0	0
0	0.864192	0	0
0	2.15481	0	0
0	0.911494	0	0
0	0.721072	0	0
0	0.710832	0	0
0	1.79711	0	0
0	0.973621	0	0
0	1.93488	0	0
0	0.628911	0	0
0	1.24624	0	0
0	1.99053	0	0
0	1.00668	0	0
0	2.28209	0	0
0	1.29921	0	0
0	1.59339	0	0
0	2.19563	0	0
0	2.24628	0	0
0	0.977676	0	0
0	1.8997	0	0
0	0.945991	0	0
0	1.54216	0	0
0	0.94249	0	0
0	1.11755	0	0
0	1.29412	0	0
0	1.16774	0	0
0	1.44591	0	0
0	0.968399	0	0
0	2.60325	0	0
0	1.21352	0	0
0	1.08788	0	0
0	0.628145	0	0
0	1.13892	0	0
0	0.81402	0	0
0	0.712397	0	0
0	1.86477	0	0
0	1.21073	0	0
0	1.96275	0	0
0	2.569	0	0
0	1.10606	0	0
0	0.796314	0	0
0	2.13437	0	0
0	1.63101	0	0
0	2.3047	0	0
0	1.23621	0	0
0	1.83002	0	0
0	1.36682	0	0
0	1.04335	0	0
0	0.838054	0	0
0	1.16157	0	0
0	0.95752	0	0
0	1.62896	0	0
0	1.36714	0	0
0	0.901077	0	0
0	1.01823	0	0
0	1.24194	0	0
0	1.41505	0	0
0	1.51941	0	0
0	0.900528	0	0
0	0.896128	0	0
0	0.850198	0	0
0	1.25913	0	0
0	1.39763	0	0
0	1.09512	0	0
0	1.37011	0	0
0	1.08207	0	0
0	1.02255	0	0
0	1.13319	0	0
0	1.35911	0	0
0	0.997405	0	0
0	1.40384	0	0
0	1.89405	0	0
0	1.25988	0	0
0	1.70556	0	0
0	1.60512	0	0
0	1.65682	0	0
0	1.36279	0	0
0	1.61807	0	0
0	1.36024	0	0
0	1.32186	0	0
0	0.56732	0	0
0	0.611762	0	0
