# Supplementary material for: ATR promotes mTORC1 activity via de novo cholesterol synthesis
Source: EMBO Rep. 2025 Jun 13;26(14):3574–93. doi: 10.1038/s44319-025-00451-3 (PMC12287318; doi:10.1038/s44319-025-00451-3)
Supplement: Supplementary file 5 — Source data Fig. 4 [file 44319_2025_451_MOESM5_ESM.zip]

Archive with 164 entries (155 files):
- Figure 4/
- __MACOSX/._Figure 4
- Figure 4/Figure 4E/
- __MACOSX/Figure 4/._Figure 4E
- Figure 4/Figure 4B/
- __MACOSX/Figure 4/._Figure 4B
- Figure 4/Figure 4C/
- __MACOSX/Figure 4/._Figure 4C
- Figure 4/Figure 4D/
- __MACOSX/Figure 4/._Figure 4D
- Figure 4/Figure 4A/
- __MACOSX/Figure 4/._Figure 4A
- Figure 4/Figure 4F/
- __MACOSX/Figure 4/._Figure 4F
- Figure 4/Figure 4H/
- __MACOSX/Figure 4/._Figure 4H
- Figure 4/Figure 4G/
- __MACOSX/Figure 4/._Figure 4G
- Figure 4/Figure 4E/western S6K.tif
- __MACOSX/Figure 4/Figure 4E/._western S6K.tif
- Figure 4/Figure 4E/western vinculin.tif
- __MACOSX/Figure 4/Figure 4E/._western vinculin.tif
- Figure 4/Figure 4E/western Chk1.tif
- __MACOSX/Figure 4/Figure 4E/._western Chk1.tif
- Figure 4/Figure 4E/western pChk1.tif
- __MACOSX/Figure 4/Figure 4E/._western pChk1.tif
- Figure 4/Figure 4E/western pS6K.tif
- __MACOSX/Figure 4/Figure 4E/._western pS6K.tif
- Figure 4/Figure 4B/western LSS shLSS#2 RPMI7951.tif
- __MACOSX/Figure 4/Figure 4B/._western LSS shLSS#2 RPMI7951.tif
- Figure 4/Figure 4B/western vinculin shLSS#2 SKMel28.tif
- __MACOSX/Figure 4/Figure 4B/._western vinculin shLSS#2 SKMel28.tif
- Figure 4/Figure 4B/western pS6K shLSS#1 RPMI7951.tif
- __MACOSX/Figure 4/Figure 4B/._western pS6K shLSS#1 RPMI7951.tif
- Figure 4/Figure 4B/western actin shLSS#1 RPMI7951.tif
- __MACOSX/Figure 4/Figure 4B/._western actin shLSS#1 RPMI7951.tif
- Figure 4/Figure 4B/western vinculin shLSS#1 SKMel28.tif
- __MACOSX/Figure 4/Figure 4B/._western vinculin shLSS#1 SKMel28.tif
- Figure 4/Figure 4B/western S6K shLSS#1 RPMI7951.tif
- __MACOSX/Figure 4/Figure 4B/._western S6K shLSS#1 RPMI7951.tif
- Figure 4/Figure 4B/western S6K shLSS#1 SKMel28.tif
- __MACOSX/Figure 4/Figure 4B/._western S6K shLSS#1 SKMel28.tif
- Figure 4/Figure 4B/western S6K shLSS#2 RPMI7951.tif
- __MACOSX/Figure 4/Figure 4B/._western S6K shLSS#2 RPMI7951.tif
- Figure 4/Figure 4B/western actin shLSS#2 RPMI7951.tif
- __MACOSX/Figure 4/Figure 4B/._western actin shLSS#2 RPMI7951.tif
- Figure 4/Figure 4B/western pS6K shLSS#2 RPMI7951.tif
- __MACOSX/Figure 4/Figure 4B/._western pS6K shLSS#2 RPMI7951.tif
- Figure 4/Figure 4B/western pS6K SKMel28.tif
- __MACOSX/Figure 4/Figure 4B/._western pS6K SKMel28.tif
- Figure 4/Figure 4B/western LSS shLSS#1 RPMI7951.tif
- __MACOSX/Figure 4/Figure 4B/._western LSS shLSS#1 RPMI7951.tif
- Figure 4/Figure 4B/western S6K shLSS#2 SKMel28.tif
- __MACOSX/Figure 4/Figure 4B/._western S6K shLSS#2 SKMel28.tif
- Figure 4/Figure 4B/western LSS SKMel28.tif
- __MACOSX/Figure 4/Figure 4B/._western LSS SKMel28.tif
- Figure 4/Figure 4C/western ATR shATR#2 RPMI7951.tif
- __MACOSX/Figure 4/Figure 4C/._western ATR shATR#2 RPMI7951.tif
- Figure 4/Figure 4C/western pS6K shATR#1 SKMel28.tif
- __MACOSX/Figure 4/Figure 4C/._western pS6K shATR#1 SKMel28.tif
- Figure 4/Figure 4C/western S6K shATR#2 RPMI7951.tif
- __MACOSX/Figure 4/Figure 4C/._western S6K shATR#2 RPMI7951.tif
- Figure 4/Figure 4C/western pS6K shATR#2 RPMI7951.tif
- __MACOSX/Figure 4/Figure 4C/._western pS6K shATR#2 RPMI7951.tif
- Figure 4/Figure 4C/western vinculin shATR#2 SKMel28.tif
- __MACOSX/Figure 4/Figure 4C/._western vinculin shATR#2 SKMel28.tif
- Figure 4/Figure 4C/western vinculin shATR#1 SKMel28.tif
- __MACOSX/Figure 4/Figure 4C/._western vinculin shATR#1 SKMel28.tif
- Figure 4/Figure 4C/western pS6K shATR#2 SKMel28.tif
- __MACOSX/Figure 4/Figure 4C/._western pS6K shATR#2 SKMel28.tif
- Figure 4/Figure 4C/western vinculin shATR#2 RPMI7951.tif
- __MACOSX/Figure 4/Figure 4C/._western vinculin shATR#2 RPMI7951.tif
- Figure 4/Figure 4C/western ATR shATR#1 SKMel28.tif
- __MACOSX/Figure 4/Figure 4C/._western ATR shATR#1 SKMel28.tif
- Figure 4/Figure 4C/western vinculin shATR#1 RPMI7951.tif
- __MACOSX/Figure 4/Figure 4C/._western vinculin shATR#1 RPMI7951.tif
- Figure 4/Figure 4C/western S6K shATR#1 SKMel28.tif
- __MACOSX/Figure 4/Figure 4C/._western S6K shATR#1 SKMel28.tif
- Figure 4/Figure 4C/western ATR shATR#1 RPMI7951.tif
- __MACOSX/Figure 4/Figure 4C/._western ATR shATR#1 RPMI7951.tif
- Figure 4/Figure 4C/western S6K shATR#2 SKMel28.tif
- __MACOSX/Figure 4/Figure 4C/._western S6K shATR#2 SKMel28.tif
- Figure 4/Figure 4C/western pS6K shATR#1 RPMI7951.tif
- __MACOSX/Figure 4/Figure 4C/._western pS6K shATR#1 RPMI7951.tif
- Figure 4/Figure 4C/western S6K shATR#1 RPMI7951.tif
- __MACOSX/Figure 4/Figure 4C/._western S6K shATR#1 RPMI7951.tif
- Figure 4/Figure 4C/western ATR shATR#2 SKMel28.tif
- __MACOSX/Figure 4/Figure 4C/._western ATR shATR#2 SKMel28.tif
- Figure 4/Figure 4D/western LSS shLSS#2 RPMI7951.tif
- __MACOSX/Figure 4/Figure 4D/._western LSS shLSS#2 RPMI7951.tif
- Figure 4/Figure 4D/western vinculin shLSS#2 SKMel28.tif
- __MACOSX/Figure 4/Figure 4D/._western vinculin shLSS#2 SKMel28.tif
- Figure 4/Figure 4D/western pS6K shLSS#1 SKMel28.tif
- __MACOSX/Figure 4/Figure 4D/._western pS6K shLSS#1 SKMel28.tif
- Figure 4/Figure 4D/western pS6K shLSS#2 SKMel28.tif
- __MACOSX/Figure 4/Figure 4D/._western pS6K shLSS#2 SKMel28.tif
- Figure 4/Figure 4D/western pS6K shLSS#1 RPMI7951.tif
- __MACOSX/Figure 4/Figure 4D/._western pS6K shLSS#1 RPMI7951.tif
- Figure 4/Figure 4D/western actin shLSS#1 RPMI7951.tif
- __MACOSX/Figure 4/Figure 4D/._western actin shLSS#1 RPMI7951.tif
- Figure 4/Figure 4D/western vinculin shLSS#1 SKMel28.tif
- __MACOSX/Figure 4/Figure 4D/._western vinculin shLSS#1 SKMel28.tif
- Figure 4/Figure 4D/western S6K shLSS#1 RPMI7951.tif
- __MACOSX/Figure 4/Figure 4D/._western S6K shLSS#1 RPMI7951.tif
- Figure 4/Figure 4D/western S6K SKMel28.tif
- __MACOSX/Figure 4/Figure 4D/._western S6K SKMel28.tif
- Figure 4/Figure 4D/western S6K shLSS#2 RPMI7951.tif
- __MACOSX/Figure 4/Figure 4D/._western S6K shLSS#2 RPMI7951.tif
- Figure 4/Figure 4D/western actin shLSS#2 RPMI7951.tif
- __MACOSX/Figure 4/Figure 4D/._western actin shLSS#2 RPMI7951.tif
- Figure 4/Figure 4D/western LSS shLSS#2 SKMel28.tif
- __MACOSX/Figure 4/Figure 4D/._western LSS shLSS#2 SKMel28.tif
- Figure 4/Figure 4D/western pS6K shLSS#2 RPMI7951.tif
- __MACOSX/Figure 4/Figure 4D/._western pS6K shLSS#2 RPMI7951.tif
- Figure 4/Figure 4D/western LSS shLSS#1 SKMel28.tif
- __MACOSX/Figure 4/Figure 4D/._western LSS shLSS#1 SKMel28.tif
- Figure 4/Figure 4D/western LSS shLSS#1 RPMI7951.tif
- __MACOSX/Figure 4/Figure 4D/._western LSS shLSS#1 RPMI7951.tif
- Figure 4/Figure 4A/western ATR shATR#2 RPMI7951.tif
- __MACOSX/Figure 4/Figure 4A/._western ATR shATR#2 RPMI7951.tif
- Figure 4/Figure 4A/western S6K shATR#2 RPMI7951.tif
- __MACOSX/Figure 4/Figure 4A/._western S6K shATR#2 RPMI7951.tif
- Figure 4/Figure 4A/western pS6K shATR#2 RPMI7951.tif
- __MACOSX/Figure 4/Figure 4A/._western pS6K shATR#2 RPMI7951.tif
- Figure 4/Figure 4A/western vinculin_SKMel28.tif
- __MACOSX/Figure 4/Figure 4A/._western vinculin_SKMel28.tif
- Figure 4/Figure 4A/western pS6K_SKMel28.tif
- __MACOSX/Figure 4/Figure 4A/._western pS6K_SKMel28.tif
- Figure 4/Figure 4A/western vinculin shATR#2 RPMI7951.tif
- __MACOSX/Figure 4/Figure 4A/._western vinculin shATR#2 RPMI7951.tif
- Figure 4/Figure 4A/western S6K_SKMel28.tif
- __MACOSX/Figure 4/Figure 4A/._western S6K_SKMel28.tif
- Figure 4/Figure 4A/western vinculin shATR#1 RPMI7951.tif
- __MACOSX/Figure 4/Figure 4A/._western vinculin shATR#1 RPMI7951.tif
- Figure 4/Figure 4A/western ATR shATR#1 RPMI7951.tif
- __MACOSX/Figure 4/Figure 4A/._western ATR shATR#1 RPMI7951.tif
- Figure 4/Figure 4A/western pS6K shATR#1 RPMI7951.tif
- __MACOSX/Figure 4/Figure 4A/._western pS6K shATR#1 RPMI7951.tif
- Figure 4/Figure 4A/western S6K shATR#1 RPMI7951.tif
- __MACOSX/Figure 4/Figure 4A/._western S6K shATR#1 RPMI7951.tif
- Figure 4/Figure 4A/western ATR_SKMel28.tif
- __MACOSX/Figure 4/Figure 4A/._western ATR_SKMel28.tif
- Figure 4/Figure 4F/western S6K.tif
- __MACOSX/Figure 4/Figure 4F/._western S6K.tif
- Figure 4/Figure 4F/western vinculin.tif
- __MACOSX/Figure 4/Figure 4F/._western vinculin.tif
- Figure 4/Figure 4F/western Chk1.tif
- __MACOSX/Figure 4/Figure 4F/._western Chk1.tif
- Figure 4/Figure 4F/western pChk1.tif
- __MACOSX/Figure 4/Figure 4F/._western pChk1.tif
- Figure 4/Figure 4F/western pS6K.tif
- __MACOSX/Figure 4/Figure 4F/._western pS6K.tif
- Figure 4/Figure 4H/western S6K.tif
- __MACOSX/Figure 4/Figure 4H/._western S6K.tif
- Figure 4/Figure 4H/western vinculin.tif
- __MACOSX/Figure 4/Figure 4H/._western vinculin.tif
- Figure 4/Figure 4H/western pS6K.tif
- __MACOSX/Figure 4/Figure 4H/._western pS6K.tif
- Figure 4/Figure 4G/western S6K.tif
- __MACOSX/Figure 4/Figure 4G/._western S6K.tif
- Figure 4/Figure 4G/western vinculin.tif
- __MACOSX/Figure 4/Figure 4G/._western vinculin.tif
- Figure 4/Figure 4G/western pS6K.tif
- __MACOSX/Figure 4/Figure 4G/._western pS6K.tif
