# Supplementary material for: ATR promotes mTORC1 activity via de novo cholesterol synthesis
Source: EMBO Rep. 2025 Jun 13;26(14):3574–93. doi: 10.1038/s44319-025-00451-3 (PMC12287318; doi:10.1038/s44319-025-00451-3)
Supplement: Supplementary file 6 — Source data Fig. 5 [file 44319_2025_451_MOESM6_ESM.zip]

Archive with 58 entries (55 files):
- Figure 5/
- __MACOSX/._Figure 5
- Figure 5/Figure 5A/
- __MACOSX/Figure 5/._Figure 5A
- Figure 5/Figure 5B/
- __MACOSX/Figure 5/._Figure 5B
- Figure 5/Figure 5A/Fig 4A_% Colocalization.xlsx
- __MACOSX/Figure 5/Figure 5A/._Fig 4A_% Colocalization.xlsx
- Figure 5/Figure 5A/mTOR shp16 shATR cholesterol.tif
- __MACOSX/Figure 5/Figure 5A/._mTOR shp16 shATR cholesterol.tif
- Figure 5/Figure 5A/LAMP2 shp16 shATR cholesterol.tif
- __MACOSX/Figure 5/Figure 5A/._LAMP2 shp16 shATR cholesterol.tif
- Figure 5/Figure 5A/LAMP2 shp16 shCont cholesterol.tif
- __MACOSX/Figure 5/Figure 5A/._LAMP2 shp16 shCont cholesterol.tif
- Figure 5/Figure 5A/Merge shp16 shCont.tif
- __MACOSX/Figure 5/Figure 5A/._Merge shp16 shCont.tif
- Figure 5/Figure 5A/Merge shp16 shATR.tif
- __MACOSX/Figure 5/Figure 5A/._Merge shp16 shATR.tif
- Figure 5/Figure 5A/mTOR shp16 shCont.tif
- __MACOSX/Figure 5/Figure 5A/._mTOR shp16 shCont.tif
- Figure 5/Figure 5A/Merge shp16 shATR cholesterol.tif
- __MACOSX/Figure 5/Figure 5A/._Merge shp16 shATR cholesterol.tif
- Figure 5/Figure 5A/mTOR shp16 shCont cholesterol.tif
- __MACOSX/Figure 5/Figure 5A/._mTOR shp16 shCont cholesterol.tif
- Figure 5/Figure 5A/mTOR shp16 shATR.tif
- __MACOSX/Figure 5/Figure 5A/._mTOR shp16 shATR.tif
- Figure 5/Figure 5A/Merge shp16 shCont cholesterol.tif
- __MACOSX/Figure 5/Figure 5A/._Merge shp16 shCont cholesterol.tif
- Figure 5/Figure 5A/LAMP2 shp16 shATR.tif
- __MACOSX/Figure 5/Figure 5A/._LAMP2 shp16 shATR.tif
- Figure 5/Figure 5A/LAMP2 shp16 shCont.tif
- __MACOSX/Figure 5/Figure 5A/._LAMP2 shp16 shCont.tif
- Figure 5/Figure 5B/TSC2 shp16 shCont Cholesterol.tif
- __MACOSX/Figure 5/Figure 5B/._TSC2 shp16 shCont Cholesterol.tif
- Figure 5/Figure 5B/TSC2 shp16 shATR Cholesterol.tif
- __MACOSX/Figure 5/Figure 5B/._TSC2 shp16 shATR Cholesterol.tif
- Figure 5/Figure 5B/TSC2 shp16 shCont.tif
- __MACOSX/Figure 5/Figure 5B/._TSC2 shp16 shCont.tif
- Figure 5/Figure 5B/LAMP2 shp16 shATR Cholesterol.tif
- __MACOSX/Figure 5/Figure 5B/._LAMP2 shp16 shATR Cholesterol.tif
- Figure 5/Figure 5B/LAMP2 shp16 shCont Cholesterol.tif
- __MACOSX/Figure 5/Figure 5B/._LAMP2 shp16 shCont Cholesterol.tif
- Figure 5/Figure 5B/TSC2 shp16 shATR.tif
- __MACOSX/Figure 5/Figure 5B/._TSC2 shp16 shATR.tif
- Figure 5/Figure 5B/Merge shp16 shCont.tif
- __MACOSX/Figure 5/Figure 5B/._Merge shp16 shCont.tif
- Figure 5/Figure 5B/Merge shp16 shATR.tif
- __MACOSX/Figure 5/Figure 5B/._Merge shp16 shATR.tif
- Figure 5/Figure 5B/Merge shp16 shATR Cholesterol.tif
- __MACOSX/Figure 5/Figure 5B/._Merge shp16 shATR Cholesterol.tif
- Figure 5/Figure 5B/Fig 4B_% Colocalization.xlsx
- __MACOSX/Figure 5/Figure 5B/._Fig 4B_% Colocalization.xlsx
- Figure 5/Figure 5B/Merge shp16 shCont Cholesterol.tif
- __MACOSX/Figure 5/Figure 5B/._Merge shp16 shCont Cholesterol.tif
- Figure 5/Figure 5B/LAMP2 shp16 shATR.tif
- __MACOSX/Figure 5/Figure 5B/._LAMP2 shp16 shATR.tif
- Figure 5/Figure 5B/LAMP2 shp16 shCont.tif
- __MACOSX/Figure 5/Figure 5B/._LAMP2 shp16 shCont.tif
