# Supplementary material for: ATR promotes mTORC1 activity via de novo cholesterol synthesis
Source: EMBO Rep. 2025 Jun 13;26(14):3574–93. doi: 10.1038/s44319-025-00451-3 (PMC12287318; doi:10.1038/s44319-025-00451-3)
Supplement: Supplementary file 6 — Source data Fig. 5 [file 44319_2025_451_MOESM6_ESM.zip › Figure 5/Figure 5A/Fig 4A_% Colocalization.xlsx]

## Sheet: Fig 4A
mTOR LAMP2 colocalization
% Co-localization
	shCtrl		shp16		shp16-shATR		shp16-shATRATR + cholesterol		shp16 +cholesterol
	65		72		45		67		67
	69		66		36		62		59
	73		73		54		42		69
	67		72		64		77		52
	64		67		43		70		66
	68		65		59		67		66
	56		59		45		49		55
	57		57		33		68		59
	56		71		37		57		54
	59		55		36		46		67
	70		67		45		53		74
	61		72		32		54		41
	76		45		27		46		65
	64		57		56		55		52
	63		68		41		46		71
	64		70		36		54		41
	69		62		62		61		57
	66		69		44		50		75
	74		65		46		67		38
	73		57		28		63		61
	61		71		19		57		59
	78		59		58		73		54
	76		61		36		48		40
	62		62		32		45		71
	67		69		40		54		73
	69		62		32		50		72
	63		74		40		60		75
	54		66		34		63		37
	64		71		34		50		67
	68		41		56		41		76
	71		57		54		55		65
	83		68		44		41		50
	69		76		28		66		61
	51		63		37		75		51
	78		59		37		63		51
	68		74		58		76		68
	74		57		55		64		63
	67		65		37		75		66
	81		65		30		61		66
avg	67.1282		63		28		64		67
SEM	1.18195		50		33		68		57
			51		34	avg	58.6098		62
			43		41	SEM	1.60216		57
			45		26	pvalue	2.02592e-11		62
			60	avg	40.7273	vs shp16 ATR KD		avg	60.4318
			54	SEM	1.6522			SEM	1.56852
			69	pvalue	3.27198e-20			pvalue	0.0916153
			81	vs shp16 Ctl KD				vs shp16 Ctl KD
			56
			70
			75
			76
			73
			82
			47
			56
			64
			73
			66
			50
			76
		avg	63.7541
		SEM	1.21098
		pvalue	0.0618375
		vs shCtl untreated
