# Supplementary material for: ATR promotes mTORC1 activity via de novo cholesterol synthesis
Source: EMBO Rep. 2025 Jun 13;26(14):3574–93. doi: 10.1038/s44319-025-00451-3 (PMC12287318; doi:10.1038/s44319-025-00451-3)
Supplement: Supplementary file 6 — Source data Fig. 5 [file 44319_2025_451_MOESM6_ESM.zip › Figure 5/Figure 5B/Fig 4B_% Colocalization.xlsx]

## Sheet: Sheet1
TSC2 LAMP2 colocalization
% Colocalization
	shp16 ShCont		shp16 shATR		shp16 shATR + cholesterol		shp16 shCont +cholesterol
	43		52		43		32
	28		28		22		50
	48		42		24		36
	51		43		23		28
	51		30		53		31
	50		44		32		25
	25		37		40		44
	29		27		45		40
	29		38		27		32
	27		31		32		29
	33		46		38		35
	70		17		22		39
	42		37		27		29
	58		36		16		43
	61		27		41		35
	44		18		30		46
	37		22		37		33
	42		31		15		28
	31		23		32		15
	39		22		46		22
	24		37		36		43
	48		41		34		22
	19		31		28		61
	44		37		31		38
	52		32		37		39
	42		21		22		64
	49		23		16		33
	27		41		18		34
	40		37		34		60
	36		31		27		40
	42		34		21		40
	60		24		25		53
	37		30		30		41
	60		40		17		42
	24		50		28		42
	61		32		24		29
	57		34	avg	29.8056		24
	34		23	SEM	1.54961		27
	62		18	pvalue	0.394263		26
	37		19	vs shp16 ATR KD		avg	36.6667
	47		22			SEM	1.74576
	32		37			pvalue	0.0817893
	47		20			vs shp16 Ctl KD
	24		24
	19	avg	31.5682
	41	SEM	1.36259
	31	pvalue	6.94301e-05
	42	vs shp16 Ctl KD
avg	41.1667
SEM	1.81389
pvalue	#REF!
vs shCtl untreated
